# Supplementary material for: Comparative Phylogenomics of Pathogenic and Non-Pathogenic Mycobacterium
Source: PLoS One. 2013 Aug 28;8(8):e71248. doi: 10.1371/journal.pone.0071248 (PMC3756022; doi:10.1371/journal.pone.0071248)
Supplement: Table S1 — Orthologs of all Mycobacterium through pairwise comparison. Supplementary excel file contains all pairwise orthologs. Each worksheet corresponds to a pair of genomes. For example, Sheet named ‘MSMEG_MTB’ lists the number of orthologs found between M.smegmatis and M.tuberculosis H37Rv. Each pair of numbers represents the orthologous gene pair. For example 1–2 represents MSMEG_0001 is an ortholog for Rv0002. (XLSX) [file pone.0071248.s009.xlsx]

## Sheet: MSMEG_MTB
MSMEG_XXXX	RvXXXX
1	2
3	3
4	4
5	5
6	6
24	9
25	10
26	11
27	12
28	14
29	13
30	15
31	16
32	17
33	18
34	19
48	2991
51	3862
52	3863
53	3860
57	3866
59	3868
60	3869
61	3870
62	3871
65	3874
66	3875
68	3877
82	3882
83	3883
92	144
93	145
95	146
96	148
97	149
100	153
102	154
105	844
120	158
127	162
128	163
129	164
130	165
131	166
132	587
133	588
134	589
135	590
136	171
137	592
138	593
139	174
140	175
142	177
150	157
151	156
152	155
156	117
157	118
180	3405
210	179
215	181
219	182
220	183
222	184
223	185
224	187
226	677
229	189
230	190
231	1898
233	192
234	198
235	199
236	200
240	201
241	202
245	401
248	204
249	205
250	206
251	207
252	208
254	210
255	211
256	3714
257	214
261	216
280	217
289	220
290	221
302	1426
304	1427
305	1428
306	3566
309	223
311	225
315	226
317	227
319	228
320	230
344	1964
345	1965
346	1966
347	1967
348	1968
349	1969
350	1970
351	1971
352	1972
353	1973
354	1974
355	1975
358	233
360	236
361	237
363	238
371	241
372	242
373	243
384	334
393	2952
406	244
409	1182
410	1183
411	1185
415	245
417	247
418	248
419	249
424	251
427	252
428	253
431	259
432	260
433	261
434	262
435	263
436	264
438	265
467	1986
529	3080
548	1985
562	3092
597	269
599	270
603	271
605	272
606	273
608	274
612	275
613	276
614	281
615	282
616	283
617	284
618	285
620	287
621	288
622	289
623	290
624	291
625	293
629	294
630	295
632	307
635	309
636	310
638	312
645	315
651	320
675	1777
676	1776
678	321
680	322
681	1880
682	332
683	333
688	337
690	338
691	339
695	342
698	343
704	344
709	350
710	351
711	352
713	353
719	385
724	795
729	3481
732	384
736	383
738	381
739	380
740	365
742	377
743	376
744	375
745	374
746	373
747	372
748	370
749	369
751	368
752	363
753	361
754	360
756	359
758	358
759	357
760	356
766	389
768	390
769	391
775	406
777	407
783	408
784	409
786	410
787	411
788	412
789	414
790	413
791	415
793	417
806	418
808	1660
809	1139
824	421
825	422
826	423
829	427
832	429
833	430
834	431
835	432
836	433
839	434
851	2684
858	435
860	436
861	437
862	438
864	1227
865	1226
866	2917
867	1225
876	68
878	67
880	440
887	443
891	3232
899	457
900	458
901	459
902	3392
903	462
905	464
906	465
909	466
911	467
912	468
913	469
916	472
917	473
918	474
919	475
920	476
922	478
923	479
924	480
927	481
928	482
929	483
930	484
932	485
933	486
934	487
935	489
936	490
937	491
938	495
939	496
941	498
942	499
944	500
946	501
947	502
948	504
949	505
952	509
953	510
954	511
956	512
959	513
967	523
969	524
970	525
971	526
972	527
973	528
974	529
975	530
985	3476
988	534
990	535
991	536
995	539
996	540
999	541
1005	1403
1009	3059
1010	3058
1011	3057
1014	3056
1015	3055
1016	3054
1017	3053
1019	3051
1029	3050
1030	3049
1033	3048
1034	1639
1037	3045
1039	3044
1041	3042
1046	3041
1047	3040
1048	3039
1049	3038
1050	3037
1051	3036
1053	3035
1055	3034
1062	542
1063	543
1064	545
1067	546
1073	547
1075	548
1098	551
1102	552
1103	553
1108	554
1109	555
1110	556
1113	557
1115	558
1124	2007
1132	561
1133	562
1134	563
1140	564
1165	566
1172	2643
1173	2642
1174	2641
1175	2640
1199	585
1205	503
1213	568
1226	712
1231	2272
1283	623
1284	624
1285	613
1286	3077
1287	3076
1311	2395
1325	629
1327	630
1328	631
1331	632
1332	633
1339	634
1340	635
1341	636
1342	637
1345	639
1346	640
1347	641
1351	643
1352	646
1353	647
1361	648
1362	649
1363	650
1364	651
1365	652
1366	655
1367	667
1368	668
1383	670
1387	672
1388	673
1389	674
1390	675
1393	679
1394	680
1397	681
1398	682
1399	683
1401	685
1406	686
1410	687
1411	2319
1412	2320
1414	2323
1415	2324
1416	688
1420	691
1422	692
1423	693
1424	694
1425	695
1426	696
1428	697
1435	700
1436	701
1437	702
1438	703
1439	704
1440	705
1441	706
1442	707
1443	708
1444	709
1445	710
1451	711
1465	714
1466	715
1467	716
1468	717
1469	718
1470	719
1471	720
1472	721
1473	722
1474	723
1476	724
1479	725
1481	830
1482	731
1483	732
1484	733
1485	734
1486	735
1492	737
1496	751
1497	752
1498	753
1502	2688
1503	2687
1504	2686
1510	3465
1512	3464
1514	3463
1519	3462
1520	3461
1521	3460
1522	3459
1523	3458
1524	3457
1525	3456
1526	2301
1527	3455
1528	3452
1532	1117
1533	3449
1538	3445
1539	3444
1556	3443
1557	3442
1559	3441
1567	3438
1568	3436
1573	3433
1574	3432
1575	3423
1577	3422
1578	3421
1579	3420
1580	3419
1582	3418
1583	3417
1597	3416
1598	3415
1599	3414
1601	3412
1602	3411
1603	3410
1604	3409
1608	3401
1610	3396
1621	3393
1622	3394
1623	3391
1633	3370
1635	3368
1636	3366
1637	3365
1638	3364
1639	3363
1640	3362
1641	3361
1642	1747
1645	3359
1647	3356
1650	3342
1651	3341
1652	3340
1654	66
1655	3338
1657	3336
1658	3335
1661	3330
1662	3329
1666	3328
1669	3319
1670	3318
1671	3317
1672	3316
1673	3315
1675	3314
1676	3313
1694	3309
1695	3308
1701	3307
1702	3306
1703	3305
1734	3304
1735	3303
1736	3302
1737	3300
1753	91
1756	3297
1757	3296
1761	235
1762	3293
1763	3291
1764	3290
1804	3286
1807	3285
1808	3284
1809	3283
1811	3282
1813	3280
1817	3277
1818	3278
1819	3276
1820	3275
1821	3274
1823	3268
1824	3267
1825	3266
1826	3265
1829	3262
1830	3261
1831	3260
1832	3259
1833	3258
1834	3257
1835	3256
1836	3255
1837	3254
1838	3253
1839	3252
1840	3251
1841	3250
1842	3249
1873	3247
1874	3246
1875	3245
1876	3244
1877	3242
1878	3241
1881	3240
1882	3234
1884	3231
1885	3230
1886	3229
1888	3787
1889	3228
1890	3227
1891	3226
1894	3224
1898	2504
1899	2503
1914	3223
1917	3221
1918	3220
1919	3219
1920	3218
1923	3217
1924	3216
1925	3215
1926	3214
1927	3213
1929	3212
1930	3211
1931	3210
1935	3208
1936	3207
1937	3206
1938	3205
1939	3204
1940	3203
1943	3201
1945	3200
1946	3199
1952	3198
1954	3197
1957	3195
1958	3194
1959	3193
1980	575
1991	215
1996	3079
2014	1859
2015	1858
2027	1558
2033	3141
2035	3170
2036	3171
2038	565
2042	3168
2043	3167
2050	3158
2051	3157
2052	3156
2053	3155
2054	3154
2055	3153
2056	3152
2057	3151
2058	3150
2059	3149
2060	3148
2061	3147
2062	3146
2063	3145
2064	3143
2078	1886
2080	3140
2081	3139
2083	3137
2086	3105
2087	3104
2089	3102
2090	3101
2091	3100
2095	3451
2107	1754
2119	3332
2128	1347
2130	1346
2131	1345
2132	1344
2133	3071
2135	3069
2136	3068
2153	3173
2196	1354
2200	2964
2201	130
2206	1350
2212	2263
2225	1353
2227	222
2256	1360
2259	3063
2277	3062
2349	3031
2350	3030
2351	3029
2352	3028
2355	3027
2356	3026
2357	3025
2358	3024
2359	3015
2362	3014
2363	3013
2364	3012
2365	3011
2367	3009
2369	3006
2370	3005
2371	3004
2372	3003
2373	3002
2374	3001
2377	2997
2378	2996
2379	2995
2380	2994
2382	2993
2383	2992
2386	2989
2387	2988
2388	2987
2390	2985
2391	2984
2392	2983
2393	2982
2395	2981
2396	2980
2398	2977
2399	2976
2402	2974
2403	2973
2404	2972
2407	2971
2409	2970
2410	2969
2411	2968
2412	2967
2413	2966
2414	2965
2416	2927
2417	2926
2418	2925
2419	2924
2421	2923
2423	2922
2424	2921
2425	2920
2426	2919
2427	2918
2430	2916
2431	2915
2433	2911
2434	2910
2435	2909
2436	2908
2437	2907
2438	2906
2439	2905
2440	2904
2441	2903
2442	2902
2443	2901
2444	2054
2466	400
2508	2898
2509	2897
2511	2895
2515	2894
2516	2893
2518	2891
2519	2890
2520	2889
2521	2888
2539	560
2540	2883
2541	2882
2543	2881
2545	2880
2575	2876
2578	2870
2579	2869
2580	2868
2581	2867
2584	2864
2585	2862
2587	2861
2595	2860
2596	2859
2597	2858
2598	2857
2611	2855
2612	2854
2613	2852
2614	2851
2616	2849
2617	2848
2618	2847
2619	2846
2621	2845
2622	2844
2624	2842
2625	2841
2626	2840
2628	2839
2629	2838
2630	2837
2631	2836
2641	2831
2643	2828
2644	2800
2645	2799
2647	2795
2648	2794
2649	2793
2652	2788
2653	2786
2654	2785
2655	2784
2656	2783
2657	2782
2659	2780
2660	2779
2664	2773
2665	2772
2667	3075
2669	2765
2670	2764
2671	2763
2683	2754
2684	2753
2685	2752
2686	2620
2687	2750
2690	2748
2691	2747
2692	2746
2694	2745
2695	2744
2696	2743
2698	2740
2699	2739
2700	2738
2724	2736
2729	2733
2731	2731
2732	2729
2733	2728
2734	2727
2735	2726
2736	2725
2738	1442
2740	2720
2743	2718
2744	2716
2746	2714
2748	2713
2749	2712
2750	2711
2752	2710
2754	2708
2755	2707
2758	2703
2760	2702
2761	2700
2762	2701
2763	2699
2764	2698
2765	2697
2766	2696
2767	2695
2768	2694
2769	2692
2770	2693
2771	2691
2772	2690
2773	2689
2776	2682
2778	2681
2779	2680
2780	2678
2781	2677
2782	2676
2784	2674
2785	2673
2786	2672
2787	2671
2788	2670
2789	2669
2792	2667
2797	2282
2840	625
2865	1362
2915	1032
2916	1033
2931	2614
2932	2613
2933	2612
2934	2611
2935	2610
2936	2609
2937	2606
2938	2605
2939	2604
2940	2603
2943	2594
2944	2593
2945	2592
2956	2590
2959	2589
2960	2588
2961	2587
2962	2586
2963	2585
2964	2584
2965	2583
2974	2582
2975	2581
2976	2580
2990	2578
3000	2575
3001	2574
3003	2572
3014	2570
3016	2566
3017	2567
3018	2569
3019	2568
3020	2033
3021	2559
3024	2556
3025	2555
3026	2554
3027	2553
3028	2552
3029	2551
3030	2540
3031	2539
3032	2536
3033	2538
3034	2535
3035	2534
3036	2533
3040	1367
3041	1377
3042	1379
3043	1380
3044	1381
3045	1382
3046	1383
3047	1384
3048	1385
3050	1388
3051	1389
3053	1390
3054	1391
3055	1392
3059	1400
3060	1401
3061	1402
3064	1406
3065	1407
3066	1408
3067	1409
3069	1410
3070	1411
3071	1412
3072	1415
3073	1416
3074	1417
3076	2394
3078	1420
3079	1421
3080	1422
3081	1423
3084	1436
3085	1437
3086	1438
3087	1440
3099	1445
3100	1446
3101	1447
3102	1448
3103	1449
3105	1451
3106	1454
3108	2832
3117	1456
3118	1457
3119	1458
3121	1460
3123	1462
3124	1463
3125	1464
3126	1465
3127	1466
3138	1471
3139	1472
3140	1473
3142	1474
3143	1475
3146	1478
3147	1479
3148	1480
3149	1481
3150	1483
3151	1484
3152	1485
3153	1486
3154	1487
3155	1488
3157	1491
3158	1492
3159	1493
3160	1496
3162	1497
3169	1536
3172	1537
3173	1538
3174	1539
3175	1540
3178	1547
3183	1559
3184	1562
3186	1564
3187	1565
3188	1568
3189	1569
3190	1570
3191	1571
3194	1589
3195	1590
3197	1592
3198	1593
3199	1594
3200	1595
3201	1596
3204	1598
3205	1599
3206	1600
3207	1601
3208	1602
3209	1603
3210	1604
3211	1605
3212	1606
3216	1608
3217	1609
3219	1611
3220	1612
3221	1613
3223	1615
3227	1617
3228	1618
3231	1621
3232	1622
3233	1623
3234	1624
3238	2291
3246	1626
3252	2639
3388	3086
3404	2015
3435	367
3436	366
3437	1288
3440	69
3459	3737
3460	1909
3463	3298
3465	1925
3467	1976
3474	658
3476	1977
3479	1932
3483	1864
3489	518
3490	517
3495	451
3496	676
3499	1115
3508	1191
3512	1901
3513	2416
3515	2002
3519	1894
3520	196
3521	197
3523	1892
3527	586
3538	644
3541	2877
3543	2878
3551	2266
3561	1878
3563	1877
3564	1876
3569	1874
3577	1873
3578	2435
3579	2434
3580	129
3587	1704
3594	1869
3608	1867
3612	1863
3615	1862
3619	1856
3620	1855
3621	1854
3622	1853
3623	1852
3624	1851
3625	1850
3626	1849
3627	1848
3628	1847
3630	1846
3631	1845
3632	1844
3634	1843
3637	1842
3638	1841
3640	1837
3641	1836
3642	1832
3644	1830
3645	1829
3646	1828
3647	1827
3648	1826
3649	1825
3650	1824
3651	1823
3652	1822
3654	1821
3657	1817
3659	1816
3661	1815
3664	3236
3665	3237
3666	1814
3673	1781
3677	1746
3679	3733
3683	1780
3685	313
3686	1891
3691	618
3692	620
3706	1916
3714	1728
3738	1713
3739	1712
3740	1711
3741	1710
3742	1709
3743	1708
3744	1701
3745	1700
3746	1699
3748	1697
3750	1695
3751	1694
3753	1692
3754	1691
3758	1689
3759	1688
3762	1687
3763	1686
3764	1684
3765	1685
3767	1683
3768	1668
3769	1659
3770	1658
3771	1657
3772	1656
3773	1655
3774	1654
3775	1653
3776	1652
3777	1650
3778	1649
3780	1647
3781	1645
3783	2789
3790	1644
3791	1643
3792	1642
3793	1641
3796	1640
3808	1638
3810	1637
3811	1636
3815	1634
3816	1633
3817	1632
3833	1630
3839	1629
3843	1628
3844	1627
3848	2045
3858	2050
3860	2051
3861	2052
3863	2061
3864	2062
3870	3406
3871	2064
3872	2065
3873	2066
3875	2070
3877	2071
3878	2072
3879	2073
3880	2074
3881	2089
3883	2090
3885	2092
3886	2093
3888	2095
3890	2097
3894	2109
3895	2110
3896	2111
3897	2112
3902	2115
3905	2117
3906	2118
3907	2119
3932	2031
3940	2623
3943	2032
3947	2029
3950	2026
3954	2006
3955	3131
4023	794
4154	3431
4179	2120
4180	2121
4181	2122
4186	2125
4188	2129
4189	2130
4190	2131
4191	2133
4192	2134
4193	2135
4194	2136
4195	2137
4196	2138
4198	2139
4199	2140
4200	2141
4215	2143
4217	2145
4218	2146
4219	2147
4220	2148
4221	2149
4222	2150
4225	2151
4226	2152
4227	2153
4228	2154
4229	2155
4230	2156
4231	2157
4232	2158
4233	2163
4235	2165
4236	2166
4237	2169
4238	2170
4239	2171
4240	2173
4241	2174
4242	2175
4243	2176
4244	2178
4245	2179
4246	2180
4247	2181
4248	2182
4250	2184
4251	2185
4252	2186
4253	2188
4254	2187
4258	2192
4259	2191
4260	2193
4261	2194
4262	2195
4263	2196
4267	2199
4268	2200
4269	2201
4270	2202
4272	2204
4273	2206
4275	2207
4276	2210
4277	2208
4278	2211
4279	2212
4280	2214
4281	2213
4283	2215
4284	2216
4285	2217
4286	2218
4287	2219
4290	2220
4291	1897
4293	2221
4294	2222
4295	2223
4296	2224
4297	1760
4298	2225
4302	2226
4305	2228
4306	2229
4307	2230
4308	2232
4309	2234
4310	2236
4311	2235
4317	2227
4320	2238
4321	2239
4322	2240
4323	2241
4324	2242
4325	2243
4326	2244
4327	2245
4328	2246
4329	2247
4332	2249
4333	2250
4334	2251
4335	2252
4336	2256
4337	2257
4338	2258
4340	2259
4342	2260
4361	2302
4380	1819
4437	3043
4456	2313
4463	2314
4464	2315
4466	2316
4467	2317
4468	2318
4469	2325
4470	2326
4471	2327
4479	2342
4482	2343
4483	2344
4484	2345
4485	2357
4486	2358
4487	2359
4490	2361
4491	2362
4492	2363
4493	2364
4495	2366
4496	2367
4497	2368
4502	2372
4504	2373
4505	2374
4507	2375
4508	2377
4509	2378
4510	2379
4511	2380
4513	2382
4515	2383
4516	2384
4524	2386
4525	2388
4527	2391
4528	2392
4529	2393
4530	2397
4531	2398
4532	2399
4533	2400
4535	2402
4556	2404
4558	2405
4564	2406
4567	2409
4568	2407
4569	2410
4570	2411
4571	2412
4572	2413
4573	2414
4574	2415
4578	2418
4579	2419
4580	2420
4581	2421
4582	2425
4583	2426
4584	2427
4617	2438
4621	2439
4623	2440
4624	2441
4625	2442
4626	2444
4627	2445
4630	2448
4632	2449
4644	2453
4645	2454
4646	2455
4668	2900
4669	2899
4671	2457
4672	2460
4673	2461
4674	2462
4680	2463
4683	2464
4684	2465
4688	2466
4690	2467
4692	2468
4694	2469
4695	2470
4696	2471
4697	2474
4698	2475
4699	2476
4700	2477
4701	2478
4703	2482
4704	2483
4705	2484
4709	2486
4710	2495
4711	2496
4712	2497
4713	2498
4714	2499
4715	2500
4716	2501
4717	2502
4718	2506
4721	2508
4722	2509
4723	2510
4724	2511
4727	1527
4728	3820
4731	1521
4740	1524
4745	2518
4752	2520
4753	2521
4755	2522
4756	2523
4757	2524
4826	131
4890	2429
4891	2428
4893	419
4898	1343
4899	1341
4900	1342
4901	1340
4902	1339
4903	1338
4904	1337
4905	1336
4906	1335
4907	1334
4908	1333
4909	1332
4910	1331
4911	1330
4912	1329
4915	1328
4916	1327
4917	1324
4918	1326
4920	1323
4922	1322
4923	1321
4924	1318
4925	1317
4928	1316
4932	1315
4933	1312
4934	1314
4935	1311
4936	1310
4937	1309
4938	1308
4939	1307
4940	1306
4941	1305
4942	1304
4943	1303
4947	1302
4948	1301
4949	1300
4950	1299
4951	1298
4952	1750
4954	1297
4955	1296
4956	1295
4957	1294
4958	1293
4959	1292
4962	1751
4971	2781
4974	1287
4978	1286
4979	1285
4985	1284
4989	3764
4990	3765
4995	1283
4996	1282
4997	1281
4999	1280
5004	1277
5005	1275
5006	1276
5007	1274
5008	1273
5009	1272
5010	1265
5014	969
5018	1264
5028	1262
5030	1261
5031	1259
5036	110
5037	1257
5038	1256
5040	1255
5041	1254
5042	1253
5043	1252
5044	1251
5045	161
5046	1250
5048	1249
5049	1248
5053	1245
5054	1244
5056	1239
5058	1238
5059	1237
5060	1236
5061	1235
5062	1234
5065	1232
5066	1231
5068	1229
5069	1224
5070	1223
5071	1222
5072	1221
5073	1220
5074	1219
5075	1218
5077	1216
5078	1213
5080	1212
5081	1211
5082	1210
5084	1208
5085	1207
5086	1206
5087	1205
5103	1202
5104	1201
5114	1193
5117	1188
5119	1187
5120	1186
5121	1178
5122	1177
5124	1175
5126	1173
5129	1170
5130	1166
5132	1165
5137	1164
5138	1163
5139	1162
5140	1161
5141	1737
5148	1160
5149	1159
5156	1156
5170	1155
5172	1154
5173	1153
5174	1152
5175	1151
5176	1147
5178	1146
5183	1144
5184	1143
5185	1142
5188	1140
5197	2724
5202	1132
5209	1123
5213	1118
5222	1112
5224	1110
5226	1108
5227	1107
5228	1106
5237	1101
5238	1100
5239	1099
5240	1098
5241	2027
5242	3130
5243	3129
5244	3133
5247	1095
5248	1094
5252	1092
5256	1086
5257	1085
5259	1084
5260	1083
5261	1082
5263	1080
5265	1079
5270	1077
5271	1076
5273	1074
5275	1072
5276	1071
5277	1070
5278	1069
5279	1066
5280	1065
5283	1215
5284	1063
5285	1062
5286	1059
5291	1058
5295	119
5302	2443
5310	2622
5388	1766
5392	1029
5393	1030
5395	1028
5396	1027
5403	1469
5405	3744
5413	1026
5415	1023
5416	1022
5422	1021
5423	1020
5424	1019
5426	1018
5427	1017
5429	1016
5431	1015
5432	1014
5435	1013
5436	1011
5438	1010
5439	1009
5440	1008
5441	1007
5445	1003
5446	1005
5447	1002
5448	1001
5451	1000
5452	999
5456	583
5458	998
5469	995
5470	994
5471	993
5472	992
5473	522
5479	991
5481	990
5482	985
5485	984
5486	983
5487	982
5488	981
5489	979
5490	976
5491	975
5492	974
5493	973
5494	972
5495	971
5505	966
5511	959
5512	958
5515	957
5516	956
5517	955
5520	953
5524	952
5525	951
5534	949
5536	948
5541	946
5544	945
5545	944
5546	1903
5570	938
5571	2038
5580	937
5584	927
5586	926
5589	924
5591	923
5608	914
5609	913
5616	911
5634	910
5635	909
5636	908
5637	907
5638	906
5639	905
5642	904
5643	1482
5649	2505
5662	903
5663	902
5666	898
5667	897
5672	896
5675	2607
5676	889
5680	887
5681	886
5682	885
5684	884
5685	883
5686	882
5687	881
5688	880
5691	877
5693	876
5694	875
5696	871
5697	870
5698	869
5701	866
5702	865
5703	864
5705	862
5706	861
5707	2619
5720	860
5721	859
5725	858
5734	855
5735	853
5736	854
5765	1542
5767	826
5768	825
5773	824
5774	823
5775	822
5776	821
5779	820
5781	929
5782	932
5784	818
5785	817
5789	815
5790	814
5792	813
5795	812
5796	811
5797	810
5798	809
5800	808
5824	803
5827	801
5828	800
5829	799
5830	798
5831	788
5832	787
5835	785
5836	784
5839	782
5841	780
5842	779
5846	778
5847	777
5850	775
5851	774
5852	772
5855	311
5856	771
5857	770
5858	769
5859	768
5860	767
5861	766
5862	765
5863	764
5864	763
5865	762
5866	761
5867	760
5870	758
5871	759
5872	757
5877	3096
5878	3724
5879	838
5885	3485
5886	1935
5890	3489
5892	3490
5893	3492
5894	3493
5895	3494
5896	3495
5897	3496
5898	3497
5899	3498
5900	3499
5901	3500
5902	3501
5903	3502
5904	3503
5906	3504
5907	3505
5908	3506
5912	1731
5914	3515
5915	3516
5917	3517
5918	3518
5919	3519
5920	3520
5921	3521
5922	3522
5923	3523
5925	3526
5927	3527
5930	3529
5931	3530
5932	3531
5937	3534
5939	3535
5940	3536
5941	3537
5943	3538
5990	3540
5991	3541
5992	3542
5993	3543
5994	3544
5995	3545
5996	3546
5998	3547
5999	3548
6000	3549
6001	3550
6002	3551
6003	3552
6004	3553
6008	3556
6009	3557
6011	3559
6012	3560
6014	3562
6015	3563
6016	3564
6017	3565
6025	1378
6035	3567
6036	3568
6037	3569
6038	3570
6039	3571
6041	3573
6042	3574
6044	3575
6053	306
6058	3270
6059	3269
6066	2056
6067	2057
6068	2058
6069	106
6071	3577
6072	3578
6073	3579
6074	3580
6075	3581
6076	3582
6077	3583
6079	3585
6080	3586
6082	3588
6083	3589
6085	3591
6086	3592
6087	3593
6091	3596
6092	3597
6094	3598
6096	3600
6097	3602
6098	3603
6100	3605
6101	3606
6103	3608
6104	3609
6105	3610
6106	3617
6107	3618
6109	3623
6110	3624
6111	3625
6112	3626
6113	3627
6114	3628
6139	2912
6140	3630
6141	2913
6142	3634
6143	3635
6153	3644
6154	3645
6157	3646
6158	3647
6159	3648
6160	3649
6163	3651
6168	3658
6169	3659
6171	3660
6173	3661
6179	3667
6180	3668
6182	3669
6183	3671
6184	3670
6185	3672
6186	3673
6187	3674
6189	3676
6190	3677
6192	3678
6193	3679
6195	3680
6199	3681
6201	3682
6202	3683
6203	3684
6214	3688
6217	3690
6218	3691
6219	3692
6220	3693
6221	3694
6222	3695
6229	3696
6231	1978
6234	3698
6235	3699
6246	3700
6247	3701
6248	3702
6249	3703
6250	3704
6251	3705
6255	3707
6256	3708
6257	3709
6271	3710
6275	3711
6276	3712
6277	3713
6279	3715
6281	3717
6282	3718
6283	3719
6284	3720
6285	3721
6286	3722
6301	3730
6304	3731
6322	3734
6327	3752
[truncated: 118 more rows]

## Sheet: MSMEG_MLEP
MSMEG_XXXX	MLXXXX
1	2
3	3
4	4
5	5
6	6
21	231
24	11
25	12
26	13
28	16
29	15
30	17
31	18
32	19
33	20
34	21
59	55
60	54
61	53
62	52
68	47
82	42
83	41
95	2640
129	2629
132	2587
133	2588
135	2590
136	2591
137	2592
138	2593
139	2594
142	2597
150	2634
151	2635
152	2636
156	2663
220	2603
222	2604
223	2605
228	2341
229	2608
230	2609
234	2613
235	2614
236	2615
241	2617
245	271
248	2618
250	2620
251	2621
252	2622
255	2624
261	2627
311	2583
317	2581
319	2580
359	2570
360	2569
363	2568
371	2566
372	2565
373	2564
381	2378
384	2503
393	130
406	2563
409	1230
411	1234
415	2561
420	2557
433	844
434	2551
435	2550
436	2549
599	2546
615	2537
616	2536
617	2535
620	2532
621	2531
622	2530
623	2529
624	2528
635	2522
678	2507
688	2502
690	2501
709	2496
710	2495
711	2494
713	2493
732	2490
736	2489
739	2485
752	286
754	284
755	283
758	281
759	280
760	279
768	276
769	275
775	270
777	269
786	304
787	303
789	300
791	299
793	297
825	295
826	294
832	1929
833	1927
835	1925
860	310
861	311
866	1624
876	315
878	316
880	317
902	1903
903	2387
909	2463
912	2461
913	1900
916	2457
919	2454
920	2453
922	2451
924	2449
928	2447
929	2446
933	2443
934	2442
935	2441
936	2440
937	2439
938	2435
939	2434
941	2432
943	2430
944	2429
946	2428
947	2427
948	2425
949	2424
952	2422
953	2421
954	2420
956	2419
969	2414
970	2413
971	2412
972	2411
973	2410
974	2409
988	2406
1062	2257
1064	2260
1067	2261
1075	2263
1103	2268
1108	2269
1109	2270
1110	2271
1115	2273
1132	2276
1133	2277
1134	2278
1205	2426
1334	1912
1339	1911
1340	1910
1341	1909
1342	1908
1345	1906
1346	1905
1347	1904
1351	2459
1352	1899
1353	1898
1364	1896
1365	1895
1366	1892
1367	1891
1368	1890
1383	1889
1398	1880
1399	1879
1401	1877
1435	1864
1436	1863
1437	1862
1438	1861
1439	1860
1440	1859
1441	1858
1442	1857
1443	1856
1444	1855
1445	1854
1465	1849
1466	1848
1467	1847
1468	1846
1469	1845
1470	1844
1471	1843
1472	1842
1473	1841
1474	1840
1476	1839
1483	1833
1484	1832
1485	1831
1510	1965
1512	1964
1519	1962
1521	1960
1522	1959
1523	1958
1524	1957
1525	1956
1527	1955
1539	363
1556	364
1557	365
1559	366
1567	370
1568	371
1573	373
1575	375
1577	377
1578	378
1580	379
1582	380
1583	381
1597	382
1601	386
1602	387
1603	388
1604	389
1608	392
1610	395
1635	418
1636	419
1647	674
1651	682
1654	2672
1655	685
1657	686
1661	691
1669	696
1670	697
1671	698
1672	699
1676	700
1695	706
1701	707
1734	711
1736	713
1807	726
1809	728
1811	729
1813	731
1817	734
1818	733
1819	735
1820	736
1821	737
1824	750
1826	752
1829	758
1830	759
1831	760
1832	761
1833	762
1834	763
1835	764
1836	765
1873	772
1874	773
1875	774
1876	775
1878	778
1881	779
1889	791
1890	792
1891	793
1917	802
1918	803
1919	804
1925	808
1929	810
1930	811
1934	814
1935	815
1936	816
1937	817
1938	818
1952	637
1953	639
1954	640
1957	642
1958	643
1959	644
2078	2028
2080	660
2081	661
2083	662
2084	663
2086	667
2089	669
2090	670
2091	671
2107	2491
2196	1750
2291	1740
2297	1736
2299	1734
2309	1733
2313	1731
2317	1730
2321	1727
2326	1726
2328	1724
2329	1723
2333	1720
2335	1719
2349	1714
2350	1713
2351	1712
2352	1711
2357	1708
2358	1707
2359	1706
2362	1705
2363	1704
2364	1703
2365	1702
2367	1700
2369	1699
2372	1696
2373	1695
2374	1694
2378	1692
2379	1691
2382	1689
2383	1688
2387	1685
2388	1684
2389	1683
2390	1682
2391	1681
2392	1680
2393	1679
2395	1678
2398	1676
2399	1675
2403	1671
2407	1669
2410	1667
2411	1666
2414	1663
2416	1661
2417	1660
2418	1659
2419	1658
2423	1629
2424	1628
2430	1622
2435	1618
2436	1617
2437	1616
2438	1615
2440	1613
2441	1612
2442	1611
2443	1610
2444	1444
2515	1600
2519	1598
2520	1597
2521	1596
2540	1591
2541	1590
2543	1589
2578	1583
2579	1582
2580	1581
2584	1577
2587	1576
2596	1573
2619	1562
2625	1558
2626	1557
2628	1556
2629	1555
2647	1548
2648	1547
2649	1546
2653	852
2654	853
2656	854
2657	855
2659	1532
2665	1526
2666	1525
2670	1519
2671	1518
2683	1514
2684	1513
2685	1512
2690	977
2691	978
2692	979
2699	985
2700	986
2724	988
2729	989
2734	995
2735	996
2736	997
2740	1003
2743	1005
2746	1009
2750	1013
2752	1014
2753	1015
2754	1016
2755	1017
2758	1022
2760	1023
2761	1025
2762	1024
2763	1026
2765	1028
2766	1029
2767	1030
2776	1038
2778	1040
2779	1041
2780	1043
2781	1044
2782	1045
2785	1338
2786	1339
2787	1340
2931	456
2932	455
2933	454
2934	453
2935	452
2936	451
2937	450
2939	474
2940	475
2943	481
2944	482
2945	483
2956	484
2959	485
2960	486
2961	487
2962	488
2963	489
2965	491
2974	492
2975	493
2976	494
3003	501
3017	2679
3018	508
3021	510
3025	512
3026	513
3027	514
3028	515
3030	516
3031	517
3033	518
3034	521
3035	522
3036	523
3043	532
3044	533
3046	535
3047	536
3048	537
3050	540
3051	541
3053	542
3054	543
3055	544
3061	548
3064	552
3066	554
3067	555
3069	556
3071	558
3072	559
3073	560
3074	561
3078	562
3079	563
3080	564
3081	565
3084	570
3085	571
3086	572
3087	577
3097	578
3099	579
3100	580
3102	582
3103	583
3105	584
3117	587
3118	589
3119	590
3120	591
3121	592
3123	594
3124	595
3125	596
3126	597
3127	598
3138	1818
3139	1241
3140	1816
3143	1814
3146	1811
3147	1810
3148	1809
3149	1808
3150	1807
3151	1806
3152	1805
3153	1804
3154	1803
3155	1802
3158	1800
3159	1799
3160	1798
3169	1195
3174	1199
3175	1200
3178	1207
3183	1209
3187	1213
3188	1216
3189	1217
3190	1218
3194	1220
3198	1224
3199	1225
3200	1226
3201	1227
3205	1257
3206	1258
3207	1259
3208	1260
3209	1261
3211	1263
3212	1264
3217	1269
3219	1271
3220	1272
3221	1273
3227	1277
3228	1278
3246	1286
3440	1755
3467	1791
3493	2274
3494	2380
3512	2015
3528	2664
3564	2038
3580	2655
3615	2053
3616	2054
3619	2059
3621	2061
3630	2063
3631	2064
3632	2065
3634	2066
3640	2069
3641	2070
3642	2072
3644	2073
3645	2074
3646	2075
3647	2076
3648	2077
3652	2081
3654	2082
3655	2084
3664	782
3665	781
3682	466
3683	1380
3686	2023
3706	1985
3737	468
3738	1372
3739	1371
3740	1370
3741	1369
3742	1368
3743	1367
3744	1365
3746	1363
3748	1361
3750	1359
3751	1358
3758	1352
3759	1351
3767	1346
3769	1413
3770	1412
3771	1411
3772	1410
3773	1409
3774	1408
3775	1407
3776	1406
3777	1402
3778	1401
3780	1399
3790	1397
3791	1396
3792	1395
3793	1394
3796	1393
3808	1392
3810	1391
3811	1390
3816	1387
3833	1382
3839	1381
3858	1439
3859	1440
3860	1441
3863	1446
3885	1333
3886	1332
3888	1330
3890	1328
3894	1323
3895	1322
3896	1321
3897	1320
3902	1316
3905	1314
3906	1313
3907	1312
4180	1310
4181	1309
4186	1306
4189	1302
4190	1301
4191	1300
4192	1299
4193	1298
4194	1297
4195	1296
4198	1293
4199	1289
4200	1288
4217	922
4218	921
4219	920
4220	919
4221	918
4222	917
4225	916
4226	915
4227	914
4228	913
4229	912
4230	911
4231	910
4232	909
4233	908
4235	906
4236	905
4237	904
4238	903
4239	902
4241	899
4242	898
4243	897
4244	896
4245	895
4247	893
4248	892
4250	890
4252	888
4253	886
4254	887
4258	883
4260	882
4261	881
4262	880
4263	879
4267	876
4268	875
4269	874
4270	873
4272	871
4273	869
4275	868
4276	866
4278	865
4281	864
4284	860
4285	859
4286	858
4287	857
4290	925
4293	1630
4294	1631
4295	1632
4296	1633
4298	1635
4305	1637
4307	1639
4311	1644
4321	1649
4323	1651
4324	1652
4325	1653
4326	1654
4327	1655
4328	1656
4329	1657
4336	1781
4337	1782
4338	1783
4340	1784
4437	1728
4466	1768
4467	1769
4468	1770
4469	849
4470	848
4482	833
4483	831
4485	826
4487	824
4490	634
4491	633
4493	631
4496	628
4497	627
4502	626
4504	625
4505	624
4533	615
4537	841
4538	842
4556	611
4567	607
4569	606
4570	605
4571	604
4572	603
4579	1452
4580	1453
4581	1454
4584	1458
4617	1463
4621	1464
4623	1465
4624	1466
4625	1467
4627	1469
4630	1472
4632	129
4671	1477
4672	1479
4673	1480
4674	1481
4684	1484
4688	1485
4690	1486
4692	1255
4694	1254
4695	1253
4699	1249
4700	1248
4703	1246
4704	1245
4705	1244
4721	430
4722	429
4724	427
4745	426
4752	425
4753	424
4755	1193
4756	1192
4757	1191
4891	2042
4898	1177
4899	1175
4900	1176
4901	1174
4902	1173
4903	1172
4904	1171
4908	1167
4909	1166
4910	1165
4917	1159
4920	1158
4921	1157
4923	1155
4928	1151
4932	1150
4933	1147
4934	1149
4935	1146
4936	1145
4937	1144
4938	1143
4939	1142
4941	1140
4942	1139
4947	1137
4948	1136
4950	1134
4951	1133
4954	1132
4955	1131
4956	1130
4957	1129
4958	1128
4959	1127
4995	1124
4996	1123
4997	1122
4999	1121
5004	1119
5005	1116
5007	1115
5008	1114
5009	1113
5031	1105
5037	1103
5041	1101
5043	1099
5044	1098
5045	2631
5048	1096
5049	1095
5053	1094
5056	1090
5058	1089
5059	1088
5060	1087
5061	1086
5068	1080
5069	1079
5070	1078
5071	1077
5072	1076
5073	1075
5078	1069
5081	1067
5082	1066
5083	1065
5084	1064
5085	1063
5087	1061
5103	1059
5104	1058
5114	1051
5121	1488
5122	1489
5126	1492
5130	1497
5132	1498
5149	1504
5150	1503
5170	1508
5175	1511
5203	956
5222	1936
5224	1938
5226	1940
5227	1941
5228	1942
5239	1946
5240	1947
5247	1951
5248	1952
5252	1954
5256	2467
5261	2391
5262	2392
5263	2393
5265	2394
5270	2396
5271	314
5275	2400
5276	2401
5277	2402
5413	258
5415	255
5423	252
5426	249
5427	248
5429	246
5431	245
5432	244
5435	243
5436	242
5438	241
5439	240
5440	239
5441	238
5445	193
5446	236
5447	192
5451	190
5458	187
5469	184
5470	183
5471	182
5472	181
5479	180
5482	178
5485	177
5486	176
5487	175
5488	174
5489	173
5505	169
5515	161
5516	160
5517	159
5524	156
5525	155
5534	153
5536	151
5537	2670
5541	150
5546	2012
5571	1424
5589	2098
5634	2113
5635	2114
5639	2118
5662	2123
5663	2124
5672	2130
5675	2131
5681	2134
5682	2135
5684	2136
5685	2137
5688	2140
5691	2142
5693	2143
5694	2144
5696	2147
5704	2155
5705	2156
5706	2157
5720	2161
5721	2162
5735	2167
5773	2185
5774	2186
5776	2188
5779	2189
5781	2094
5782	2192
5785	2195
5786	2196
5789	2198
5790	2199
5792	2200
5796	2203
5797	2204
5798	2205
5800	2206
5824	2211
5828	2213
5832	2219
5839	2226
5841	2227
5842	2228
5847	2230
5852	2235
5871	2237
5892	2254
5920	348
6054	333
6058	747
6059	748
6073	324
6074	323
6075	322
6076	321
6077	320
6081	1918
6082	1919
6083	1920
6085	1921
6086	1922
6087	1923
6091	235
6092	234
6094	233
6096	232
6097	230
6098	229
6100	227
6101	226
6102	225
6103	224
6104	223
6105	222
6110	214
6111	213
6113	211
6114	210
6142	204
6143	203
6153	202
6154	201
6157	200
6158	199
6159	198
6180	2295
6182	2296
6183	2298
6184	2297
6185	2299
6186	2300
6187	2301
6189	2302
6190	2303
6191	2304
6193	2305
6195	2306
6199	2307
6201	2308
6202	2309
6227	2313
6229	2314
6251	2320
6255	2321
6256	2322
6257	2323
6271	2324
6276	2326
6277	2327
6279	2329
6281	2331
6282	2332
6283	2333
6284	2334
6285	2335
6286	2336
6327	2474
6328	2473
6330	2472
6343	2654
6353	120
6362	118
6363	117
6365	115
6366	114
6367	113
6369	112
6372	110
6382	109
6385	108
6386	107
6387	106
6388	105
6389	104
6391	102
6393	100
6394	99
6396	98
6400	96
6401	95
6402	94
6403	93
6404	92
6407	89
6409	87
6413	82
6414	81
6416	79
6418	78
6423	74
6427	72
6428	71
6431	69
6434	68
6439	66
6440	65
6441	64
6458	62
6459	61
6477	2647
6558	2498
6565	1835
6574	1006
6575	119
6596	901
6638	961
6730	458
6892	2680
6894	2682
6895	2683
6896	2684
6897	2685
6899	2687
6900	2688
6901	2689
6903	2691
6904	396
6917	32
6921	28
6926	2697
6927	2698
6928	2699
6933	2703
6935	2704
6936	2705
6938	2706
6939	2707
6941	2709
6942	2710
6946	2713
6947	1

## Sheet: MSMEG_MAV
MSMEG_XXXX	MAV_XXXX
1	2
3	3
4	4
5	5
6	6
24	13
25	14
26	15
27	16
28	17
29	18
30	19
31	20
32	21
33	22
34	23
48	3840
49	38
53	163
89	5152
91	5101
93	5150
95	5149
96	5146
98	5229
100	5145
102	5144
105	872
107	5148
108	2668
120	5138
127	5022
128	5021
129	5019
130	5020
131	5018
132	4553
133	5016
134	4551
135	5014
136	5013
137	5012
138	4547
139	5010
140	5009
142	5007
145	5004
146	2744
150	5140
151	5141
152	5142
156	5191
171	3333
180	4351
194	2169
206	4630
210	5005
215	5002
219	4998
220	4997
222	4996
223	4995
224	4992
226	3864
229	4989
230	4988
231	2801
232	4987
233	4986
234	4977
235	4976
236	4975
240	4974
241	4973
245	4765
248	4970
249	4969
250	4968
251	4967
252	4966
254	4964
255	4963
257	4961
259	4960
261	4957
262	4956
263	4955
265	4094
266	2031
267	3011
280	4954
289	4953
290	4952
291	3959
292	3960
293	3961
294	3962
295	3963
296	3964
298	3966
299	3967
302	3350
304	3349
305	3346
306	595
309	4946
311	4943
317	4942
319	4941
320	4940
344	2059
345	2060
346	2532
347	2533
348	2534
349	2535
350	2536
351	2537
352	2538
353	2539
354	1869
355	1866
358	4937
359	4923
360	4922
361	4920
363	4919
371	4917
372	4916
373	4915
380	3247
381	3248
382	3249
383	3362
384	4820
386	3269
388	3261
389	3265
390	4409
391	3260
392	3258
399	3245
400	3244
402	3243
406	4914
408	1763
409	1762
410	1761
411	1759
412	1760
413	1758
414	4913
415	4912
417	4910
418	4909
419	4908
420	4907
424	4906
427	4904
428	4903
431	4901
432	4900
433	4899
435	4897
436	4896
438	4895
451	2743
453	2468
455	5202
460	93
462	4756
463	4755
465	4754
527	1395
531	145
532	146
536	426
542	4107
543	1699
549	143
550	141
551	140
559	852
560	371
575	1756
576	1755
578	5127
580	2499
585	1597
597	4893
599	4891
603	4888
606	4886
607	219
608	4885
612	4882
613	4880
614	4873
615	4871
616	4870
620	4866
621	4865
622	4864
623	4863
624	4862
625	4861
629	4859
630	2058
632	4856
635	4853
636	4852
637	2749
651	4829
654	3045
656	2985
675	11
678	4828
679	4824
680	4823
681	2822
682	4822
683	4821
687	4819
688	4818
690	4817
703	2117
709	4808
710	4807
711	4806
713	4805
719	4795
729	4839
732	4793
733	3665
734	3666
735	3668
736	4792
737	4791
738	4789
739	4788
740	4787
754	4783
755	4782
756	4781
759	4777
760	4776
763	3895
768	4774
769	4773
773	4763
775	4762
777	4761
783	4760
784	4758
785	4752
786	4751
787	4750
788	4749
789	4748
790	4747
791	4746
793	4744
794	4743
806	4738
807	4737
808	3110
809	1279
811	1278
815	110
816	2172
824	4733
825	4732
826	4731
827	2104
829	4727
831	2709
832	4725
833	4724
834	4723
835	4722
836	4721
839	4720
851	3579
858	4716
860	4714
861	4713
862	4711
866	3772
876	4710
880	4707
881	4706
883	4703
884	4702
887	4701
891	4195
901	4690
902	4517
903	4687
905	4685
906	4684
909	4683
911	4682
912	4681
913	4680
916	4678
917	4677
918	4676
919	4675
920	4674
922	4672
923	4671
924	4670
928	4668
929	4666
930	4667
932	4665
933	4664
934	4663
935	4662
936	4661
937	4660
938	4657
939	4656
941	4654
942	4653
943	4652
944	4651
946	4649
947	4648
948	4646
949	4645
951	4641
952	4640
953	4639
954	4638
956	4637
959	4636
967	4623
969	4621
970	4620
971	4619
972	4618
973	4617
974	4616
975	4615
988	4611
990	4610
991	4609
992	3237
995	4605
996	4604
999	4603
1062	4602
1063	4601
1064	4599
1067	4598
1073	4597
1075	4596
1077	4595
1098	4592
1102	4591
1103	4590
1107	2773
1108	4589
1109	4588
1110	4587
1113	4586
1115	4584
1124	3500
1125	3499
1132	4582
1133	4581
1134	4580
1140	4577
1141	2390
1142	101
1143	102
1144	2387
1145	2386
1146	2385
1147	106
1148	2383
1149	108
1150	2381
1165	4575
1171	1496
1172	1495
1174	1494
1175	1492
1184	2961
1199	4559
1205	4647
1210	4568
1226	5033
1227	5032
1232	3400
1322	2751
1325	4544
1327	4543
1328	4542
1331	4534
1332	4533
1334	4532
1339	4528
1340	4527
1341	4526
1342	4525
1344	4523
1345	4522
1346	4521
1347	4520
1348	4519
1349	4518
1351	4541
1352	4515
1353	4514
1355	3986
1356	4513
1358	4071
1360	4076
1361	4512
1362	4511
1363	4510
1364	4508
1365	4507
1366	4504
1367	4503
1368	4502
1383	4501
1387	4500
1388	4499
1389	4498
1390	4497
1393	4496
1394	4495
1397	4494
1398	4492
1399	4491
1401	4489
1406	4487
1410	4486
1412	2087
1413	2086
1414	2085
1415	2084
1416	4485
1420	4481
1422	4479
1423	4478
1424	4477
1425	4476
1426	4475
1428	4474
1430	4473
1434	27
1435	4472
1436	4471
1437	4470
1438	4469
1439	4468
1440	4467
1441	4466
1442	4465
1443	4464
1444	4463
1445	4462
1451	4461
1465	4455
1466	4454
1467	4453
1468	4452
1469	4451
1470	4450
1471	4449
1472	4448
1473	4447
1474	4446
1475	4445
1476	4443
1479	4444
1480	4442
1481	4435
1482	4441
1483	4434
1484	4433
1485	4432
1486	4431
1488	4424
1489	4423
1490	4422
1491	4421
1492	4420
1496	4419
1497	4418
1498	4417
1510	4407
1512	4406
1513	4405
1514	4404
1519	4403
1520	4402
1521	4401
1522	4400
1523	4399
1524	4398
1525	4397
1526	2759
1527	4395
1528	4396
1529	4283
1532	1248
1533	4393
1538	4388
1539	4387
1540	2956
1543	4691
1556	4386
1557	4385
1559	4384
1566	4381
1567	4380
1568	4377
1573	4374
1574	4373
1575	4372
1576	4371
1577	4370
1578	4369
1579	4368
1580	4367
1582	4366
1583	4365
1588	1578
1591	1481
1597	4361
1599	4359
1601	4357
1602	4356
1603	4355
1604	4354
1608	4352
1610	4348
1620	4346
1621	4342
1622	4344
1623	4340
1633	4335
1635	4334
1636	4333
1637	4331
1638	4330
1639	4329
1640	4328
1641	4327
1642	3010
1645	4324
1647	4323
1650	4317
1651	4316
1652	4315
1654	4313
1655	4312
1657	4310
1659	4309
1661	4305
1662	4304
1666	4301
1669	4300
1670	4299
1671	4298
1672	4297
1673	4296
1675	4295
1676	4294
1694	4285
1695	4286
1701	4284
1702	4282
1703	4281
1716	1689
1734	4280
1736	4278
1737	4277
1741	5169
1742	5168
1743	5167
1749	4735
1761	4924
1762	4265
1763	4263
1764	4262
1766	1320
1771	427
1773	429
1788	302
1790	4070
1792	409
1793	436
1794	425
1802	3740
1803	4258
1804	4256
1807	4255
1808	4254
1809	4253
1811	4252
1813	4250
1817	4247
1818	4246
1819	4245
1820	4244
1821	4243
1823	4233
1824	4232
1825	4231
1826	4230
1827	4227
1829	4225
1830	4224
1831	4223
1832	4222
1833	4221
1835	4219
1836	4217
1837	4218
1838	4216
1839	4215
1840	4214
1841	4213
1842	4212
1847	423
1850	418
1852	420
1873	4210
1874	4209
1875	4208
1878	4204
1882	4196
1884	4194
1885	4193
1886	4192
1888	4236
1889	4184
1890	4182
1891	4181
1894	4172
1914	4171
1917	4169
1918	4168
1919	4167
1920	4166
1924	4165
1925	4163
1926	4162
1927	4161
1929	4160
1931	4158
1934	4156
1935	4155
1936	4154
1937	4153
1938	4151
1939	4152
1940	4150
1941	4148
1942	2114
1943	4147
1944	2126
1945	4146
1946	4145
1947	4144
1952	4143
1953	4142
1954	4141
1957	4139
1958	4138
1959	4137
1991	2590
1992	1892
1997	2959
2014	2860
2015	2861
2016	2863
2017	3387
2027	120
2033	4021
2035	4062
2036	4061
2037	4719
2038	4576
2042	4058
2043	4057
2050	4047
2051	4045
2052	4044
2053	4043
2054	4042
2055	4041
2056	4040
2057	4039
2058	4038
2059	4037
2060	4036
2061	4035
2062	4034
2063	4033
2064	4032
2068	4029
2069	4028
2070	4027
2071	4026
2072	4025
2073	4024
2074	4023
2075	4022
2077	2166
2078	2816
2080	4019
2081	4018
2083	4017
2084	4016
2086	4006
2087	4005
2089	4003
2090	4002
2095	4394
2107	1035
2111	2817
2119	4307
2127	3979
2128	2875
2130	2876
2131	2874
2132	2873
2133	5270
2134	3977
2135	3976
2137	3974
2153	2097
2175	2048
2192	1143
2195	1140
2196	3132
2201	5174
2204	1570
2205	1571
2206	1572
2207	1573
2208	1575
2209	1576
2215	1577
2216	1579
2217	1580
2218	1581
2219	1582
2220	1583
2223	1585
2224	2127
2225	1586
2227	4951
2228	1587
2229	1590
2230	1591
2231	1592
2232	1593
2233	1594
2234	1595
2235	1851
2236	1596
2238	2564
2240	1598
2241	1600
2243	1602
2244	1603
2247	1849
2249	1607
2255	1608
2257	1609
2259	3938
2277	3937
2279	3936
2285	3373
2289	3927
2290	3926
2291	3924
2293	2144
2294	3925
2295	3923
2296	3922
2297	3921
2299	3919
2305	4593
2309	3917
2310	3915
2313	3913
2317	3911
2319	3910
2321	3907
2326	3906
2327	3905
2328	3904
2329	3903
2330	3902
2333	3899
2335	3898
2337	3894
2343	3891
2344	3890
2346	3886
2347	3885
2349	3878
2350	3877
2351	3876
2352	3875
2355	3874
2357	3872
2358	3871
2359	3869
2362	3868
2363	3861
2364	3860
2365	3859
2367	3856
2369	3855
2371	3853
2373	3851
2374	3850
2375	3849
2377	3848
2378	3847
2379	3845
2380	3846
2382	3844
2386	3839
2387	3838
2388	3837
2390	3835
2391	3834
2394	3867
2395	3830
2396	3831
2398	3829
2399	3828
2400	3822
2402	3819
2403	3818
2404	3817
2407	3816
2409	3814
2410	3813
2411	3812
2412	342
2413	3811
2414	3810
2415	3982
2416	3785
2417	3784
2418	3783
2419	3782
2421	3780
2422	3779
2423	3777
2424	3776
2425	3775
2426	3774
2427	3773
2430	3770
2431	3769
2433	3766
2434	3765
2435	3764
2436	3763
2437	3762
2438	3760
2439	3761
2440	3759
2441	3758
2442	3757
2443	3756
2444	2443
2445	3983
2446	334
2466	4767
2468	1574
2475	482
2508	3752
2509	3751
2511	3748
2512	3747
2515	3746
2518	3745
2519	3744
2520	3743
2538	3741
2539	119
2540	3733
2541	3732
2542	95
2543	3731
2544	94
2553	5134
2554	5276
2560	5133
2561	5132
2562	5124
2563	5123
2564	5122
2565	5121
2566	5120
2567	5119
2568	5118
2572	5131
2573	5128
2576	3897
2578	3727
2579	3726
2580	3725
2581	3724
2584	3723
2587	3721
2588	3720
2592	3719
2593	3054
2594	3055
2595	3718
2596	3717
2598	3714
2601	3506
2602	3505
2603	3504
2611	3710
2612	3709
2613	3708
2614	3707
2616	3705
2617	3704
2618	3703
2619	3702
2621	3700
2622	3699
2624	3696
2625	3695
2628	3693
2629	3692
2630	3691
2641	3689
2642	3688
2643	3686
2644	3687
2645	3685
2647	3684
2648	3683
2649	3682
2651	4628
2652	3679
2653	3678
2654	3677
2656	3676
2657	3675
2659	3674
2664	3662
2665	3661
2666	3660
2667	3981
2669	3654
2670	3652
2671	3651
2683	3645
2684	3644
2685	3643
2686	3498
2687	3641
2688	3640
2690	3639
2691	3638
2692	3637
2694	3636
2695	3635
2696	3634
2698	3633
2699	3631
2700	3629
2713	2687
2715	2686
2716	2685
2717	2684
2719	2682
2720	2681
2723	3627
2724	3626
2729	3625
2731	3624
2732	1660
2733	3621
2734	3620
2735	3619
2736	3618
2740	3614
2742	3613
2743	3612
2744	3610
2746	3608
2748	3606
2750	3604
2752	3603
2754	3601
2755	3600
2757	3597
2758	3595
2760	3594
2761	3592
2762	3593
2763	3591
2764	3590
2765	3589
2766	3588
2767	3587
2768	3585
2769	3583
2770	3584
2771	3582
2772	3581
2773	3580
2776	3577
2778	3576
2779	3575
2780	3573
2782	3571
2784	3566
2785	3565
2786	3564
2787	3563
2788	3561
2789	3562
2792	3559
2793	147
2797	2151
2799	2007
2837	4535
2838	4536
2840	4545
2844	3418
2845	3419
2846	3420
2847	3421
2852	672
2857	950
2867	4249
2868	3044
2869	3039
2870	3037
2874	3033
2875	3032
2876	3031
2877	3030
2879	1814
2884	3029
2885	3027
2886	3028
2887	3026
2888	3025
2890	3024
2891	3021
2892	3020
2894	3018
2900	3016
2915	1175
2916	1176
2920	2496
2923	3035
2929	3493
2931	3490
2932	3489
2933	3488
2934	3487
2935	3486
2936	3485
2937	3484
2938	3483
2939	3482
2940	3481
2943	3475
2944	3474
2945	3473
2956	3471
2958	3472
2959	3470
2960	3469
2961	3468
2962	3467
2963	3466
2964	3465
2965	3464
2974	3462
2975	3461
2976	3460
2990	3456
2992	1620
2993	1618
2994	1625
2995	1626
2996	1632
2997	5130
3000	3451
3001	3449
3003	3447
3004	3442
3012	4185
3013	4183
3014	3440
3017	3438
3018	3439
3019	3437
3020	2482
3021	3435
3024	3432
3025	3431
3026	3430
3027	3429
3028	3428
3030	3417
3031	3416
3032	3414
3033	3415
3034	3412
3035	3411
3036	3410
3040	3395
3042	3394
3043	3393
3044	3392
3045	3391
3046	3390
3047	3389
3048	3388
3050	3386
3051	3385
3053	3384
3054	3383
3055	3382
3059	3377
3060	3376
3061	3375
3064	3372
3065	3371
3066	3370
3067	3368
3069	3369
3070	3367
3071	3366
3072	3365
3073	3364
3074	3363
3078	3360
3079	3359
3080	3358
3081	3357
3083	3880
3084	3341
3085	3340
3086	3339
3087	3338
3097	3336
3098	3332
3099	3331
3100	3330
3101	3329
3102	3328
3103	3327
3105	3326
3106	3325
3117	3324
3118	3322
3119	3321
3120	3320
3121	3319
3122	3318
3123	3317
3124	3316
3125	3315
3126	3314
3127	3313
3138	3308
3139	3307
3140	3306
3141	3304
3142	3305
3143	3303
3144	3302
3146	3300
3147	3299
3148	3298
3149	3297
3150	3295
3151	3294
3152	3293
3153	3292
3155	3290
3156	3289
3157	3279
3158	3278
3159	3277
3160	3276
3162	3275
3169	3235
3172	3232
3173	3233
3174	3231
3175	3230
3178	3224
3179	3223
3180	3222
3183	3217
3184	3212
3186	3210
3187	3209
3188	3206
3189	3205
3190	3204
3191	3203
3194	3196
3195	3195
3196	3193
3197	3194
3198	3192
3199	3191
3200	3190
3201	3189
3204	3188
3205	3187
3206	3186
3207	3185
3208	3184
3209	3183
3210	3182
3211	3181
3212	3180
3216	3178
3217	3177
3218	3176
3219	3175
3220	3174
3221	3173
3227	3170
3228	3169
3231	3166
3232	3165
3233	3164
3234	3163
3238	2142
3239	4112
3240	4114
3242	4978
3246	3158
3253	134
3259	3422
3273	1117
3302	4982
3311	2170
3374	2862
3404	4292
3418	2938
3426	1976
3430	4332
3434	2725
3435	2469
3436	2470
3444	4980
3460	2752
3461	2753
3463	4268
3464	2812
3465	2777
3467	2768
3475	1182
3479	2770
3486	4926
3487	2708
3488	4981
3489	4632
3490	4633
3494	4695
3495	2511
3496	2510
3507	5271
3508	1342
3512	2800
3515	5136
3519	2807
3520	4985
3521	4983
3523	2809
3524	2811
3528	5194
3536	3053
3538	130
3543	3729
3544	2830
3551	2174
3561	2829
3562	2831
3563	2832
3564	2833
3567	2835
3569	2837
3571	2246
3576	2842
3577	2841
3578	1745
3579	3202
3580	5183
3585	3953
3589	111
3590	2203
3593	2848
3594	2849
3608	2851
3611	2855
3612	2856
3615	2857
3616	2858
3619	2864
3620	2865
3621	2867
3628	2868
3630	2869
3631	2870
3632	2871
3634	2872
3637	2878
3638	2879
3640	2880
3641	2881
3642	2884
3644	2885
3645	2886
3646	2887
3647	2888
3648	2889
3649	2890
3650	2891
3651	2892
3652	2893
3654	2894
3657	2897
3658	2898
3659	2899
3660	2900
3661	2901
3664	4198
3665	4199
3666	2902
3667	1226
3673	2934
3679	356
3682	3515
3683	2940
3685	4847
3686	2810
3691	4565
3692	4564
3693	366
3704	5233
3706	2781
3714	1447
3737	3519
3738	3063
3739	3064
3740	3065
3741	3066
3742	3067
3743	3068
3744	3070
3745	3071
3746	3072
3748	3074
3750	3076
3751	3077
3753	3079
3754	3080
3758	3082
3759	3083
3762	3085
3763	3086
3764	3087
3765	3088
3767	3089
3768	3104
3769	3111
3770	3112
3771	3113
3772	3114
3773	3115
3774	3116
3775	3117
3776	3118
3777	3119
3778	3120
3780	3122
3781	3124
3783	3680
3790	3123
3791	3125
3792	3126
3793	3127
3796	3128
3797	3129
3799	373
3801	375
3802	376
3803	377
3804	3134
3808	3135
3810	3136
3811	3137
3815	3140
3816	3141
3817	3147
3833	3152
3839	3155
3843	3156
3844	3157
3846	2467
3848	2466
3852	2435
3853	2434
3854	2433
3857	2448
3858	2447
3861	2445
3863	2442
3864	2437
3870	4353
3872	2431
3873	2430
3875	2427
3876	1568
3877	2425
3878	2424
3879	2423
3880	2422
3881	2414
3883	2413
3886	2410
3888	2408
3890	2406
3894	2405
3895	2404
3896	2403
3902	2400
3904	2399
3905	2398
3906	2397
3907	2395
3940	2507
3950	2506
3955	2502
4022	1977
4063	481
4103	3426
4154	1452
4159	1237
4179	2394
4180	2393
4181	2392
4185	2379
4186	2378
4188	2376
4189	2361
4190	2360
4191	2359
4192	2358
4193	2357
4195	2356
4197	2354
4198	2353
4199	2351
4200	2350
4213	4569
4215	2347
4217	2345
4218	2344
4219	2343
4220	2342
4221	2341
4222	2340
4225	2338
4226	2337
4227	2336
4228	2335
4229	2334
4230	2333
4231	2332
4232	2331
4233	2330
4235	2328
4236	2327
4237	2325
4238	2324
4239	2323
4240	2321
4241	2319
4242	2320
4243	2318
4244	2317
4245	2315
4246	2314
4247	2312
4248	2313
4249	2311
4250	2310
4251	2309
4252	2308
4253	2306
4254	2307
4258	2301
4259	2300
4260	2299
4261	2298
4262	2297
4263	2296
4267	2292
4268	2291
4269	2290
4270	2289
4272	2287
4273	2285
4274	2284
4275	2283
4276	2281
4277	2282
4278	2280
4280	2275
4281	2279
4284	2272
4285	2271
4286	2270
4287	2269
4288	2268
4290	2267
4291	2802
4293	2245
4294	2244
4295	2243
4296	2241
4297	2240
4298	2239
4302	2235
4304	2214
4305	2211
4306	2210
4307	2209
4308	2207
4309	2206
4310	2205
4311	2204
4317	2215
4320	2199
4321	2198
4323	2196
4324	2195
4325	2194
4326	2193
4327	2192
4328	2191
4329	2190
4332	2188
4333	2187
4334	2186
4335	2184
4336	2185
4337	2183
4338	2182
4342	2180
4347	2179
4349	2177
4350	2176
4358	87
4380	2896
4433	4103
4437	3908
4456	2093
4463	2092
4464	2091
4466	2090
4467	2089
4468	2088
4469	3956
4470	3955
4471	2081
4474	2078
4475	2076
4479	2044
4482	2045
4483	2042
4484	2041
4485	2038
4486	2037
4487	2036
4489	2035
4490	2034
4491	2033
4492	2032
4493	2029
4495	2028
4496	2026
4497	2025
4502	2024
4504	2023
4505	2022
4507	2021
4508	3057
4509	2015
4510	2014
4511	2013
4513	2011
4514	2010
4515	2009
4516	2008
4524	1792
4525	1789
4527	1787
4528	1786
4529	2152
4530	1785
4531	1784
4532	1783
4533	1782
4534	1781
4535	1780
4536	2053
4537	2054
4538	2055
4540	144
4544	2957
4556	1778
4558	1777
4563	5171
4564	1776
4567	1773
4568	1774
4569	1772
4571	1770
4572	1769
4573	1768
4574	1767
4576	4013
4578	1753
4579	1752
4580	1751
4581	1750
4582	1749
4583	1748
4584	1747
4585	1743
4617	1737
4618	1736
4619	1734
4620	1735
4621	1732
4622	1733
4623	1731
4624	1730
4625	1729
4626	1728
4627	1727
4630	1724
4632	1723
4643	1722
4645	1718
4646	1717
4669	3753
4671	1716
4672	1714
4673	1713
4674	1712
4680	1709
4683	1708
4684	1707
4686	4594
4688	1706
4690	1704
4692	1705
4694	1702
4695	1701
4696	1700
4697	1698
4698	1697
4699	1696
4700	1695
4701	1694
4702	1692
4704	1687
4705	1686
4707	5175
4709	1678
4710	1677
4711	1676
4712	1675
4713	1674
4714	1673
4715	1672
4716	1671
4717	1670
4718	1669
4721	1667
4722	1666
4723	1665
4724	1664
4727	2370
4728	2723
4736	3256
4739	3257
4745	1661
4752	1655
4753	1653
4755	1652
4756	1651
4757	1650
4770	937
4772	971
4773	970
4775	967
4777	988
4778	989
4779	966
4780	964
4782	965
4785	953
4787	951
4793	949
4794	948
4795	947
4796	946
4798	945
4799	944
4800	942
4801	2946
4802	941
4803	940
4804	1314
4805	935
4806	934
4807	930
4808	929
4809	928
4810	927
4811	926
4812	925
4813	924
4814	919
4815	918
4818	916
4819	915
4820	5129
4821	914
4822	913
4823	912
4826	5173
4827	312
4828	308
4830	911
4831	910
4833	909
4837	907
4839	906
4840	905
4841	904
4842	903
4843	902
4844	901
4845	900
4849	896
4850	894
4851	893
4852	2982
4853	2971
4854	2970
4855	890
4856	2968
4857	888
4858	887
4859	886
4860	884
4861	883
4862	882
4863	881
4864	880
4866	878
4867	877
4868	876
4869	871
4870	875
4871	1812
4873	867
4874	865
4875	864
4876	863
4877	859
4878	862
4879	923
4880	857
4881	856
4882	855
4883	2574
4884	1844
4887	2984
4888	5263
4890	2840
4891	2839
4893	4736
4898	1560
4899	1558
4900	1559
4901	1557
4902	1556
4903	1555
4904	1554
4908	1553
4909	1552
4910	1551
4911	1550
4912	1548
4915	1549
4916	1547
4917	1545
4920	1544
4921	1543
4922	1542
4923	1541
4924	1540
4925	1537
4928	1536
4932	1531
4933	1530
4934	1529
4935	1528
4936	1527
4937	1526
4938	1525
4939	1524
4941	1522
4942	1521
4943	1520
4947	1519
4948	1518
4949	1517
4950	1516
4951	1515
4952	5257
4954	1514
4955	1511
4956	1510
4957	1509
4958	1508
4967	1441
4972	3396
4973	1438
4974	1439
4977	2129
4978	1437
4979	1436
4984	1435
4985	1434
4989	305
4990	304
4995	1433
4996	1432
4997	1431
4998	1430
4999	1429
5004	1427
5005	1424
5006	1425
5007	1423
5008	1421
5009	1420
5010	1416
5014	5246
5018	1415
5028	1411
5029	1409
5030	1241
5031	1407
5037	1405
5038	1404
5040	1403
5041	1402
5042	1401
5043	1400
5044	1388
5045	5135
5046	1387
5048	1386
5051	4627
5053	1384
5054	1383
5055	1381
5056	1379
5057	1378
5058	1377
5059	1376
5060	1375
5061	1374
5062	1373
5065	1371
5066	1370
5067	1369
5068	1368
5069	1367
5070	1366
5073	1364
5074	1363
5075	1362
5077	1360
5078	1358
5080	1357
5081	1356
5082	1355
5084	1353
5085	1352
5086	1351
5087	1350
5103	1349
5104	1345
5114	1343
5117	1332
5118	1446
5119	1331
5120	1330
5121	1317
5122	1316
5126	1312
5129	1310
5130	1308
5132	1307
5137	1306
5138	1305
5139	1304
5140	1303
5148	1301
5149	1298
5150	1299
5154	1295
5156	1294
5168	4113
5170	1292
5172	1291
5174	1290
5175	1289
5176	1288
5178	1287
5180	1286
5183	1285
5184	1284
5185	1283
5188	1282
5189	1281
5197	2600
5198	2597
5199	1276
5201	2542
5202	1261
5203	1260
5208	1969
5209	1254
5213	1249
5216	1244
5222	1232
5224	1230
5225	1229
5226	1228
5227	1227
5228	1225
5236	1224
5238	1223
5239	1222
5240	1221
5243	4009
5244	4109
5246	2505
5247	1217
5248	1216
5252	1214
5255	1212
5256	1211
5257	1210
5258	1209
5259	1208
5260	1207
5261	1206
5262	1205
5263	1204
5265	1203
5270	1201
5271	1200
5273	1198
5275	1197
5276	1196
[truncated: 606 more rows]

## Sheet: MSMEG_MUL
MSMEG_XXXX	MUL_XXXX
1	2
3	3
4	4
5	5
6	6
21	4183
24	13
25	14
26	15
27	16
28	18
29	17
30	19
31	20
32	21
33	22
34	23
48	1960
49	39
81	2549
89	4766
93	4763
95	4762
96	4759
97	4758
100	4739
105	351
120	4731
128	1056
129	1057
130	1058
132	1060
133	1061
134	415
135	1063
136	1064
137	1065
138	1066
139	1067
140	1068
142	1070
150	4733
151	4734
152	4735
156	4805
194	1597
219	1076
220	1077
222	1078
223	1079
226	758
229	1082
230	1083
232	1084
233	1085
234	1088
235	1089
236	1090
240	1091
241	1092
243	3206
245	2824
248	1094
250	1096
251	1097
252	1098
254	1100
255	1101
259	1103
261	1107
263	1109
289	1112
302	1819
305	1821
306	4131
309	1122
311	1124
315	1125
317	1126
319	1127
320	1150
327	2877
344	3916
345	2871
346	3918
347	3919
348	3920
349	2867
350	3922
351	2865
355	3914
359	1159
360	1160
361	1162
363	1163
368	2315
369	2314
370	2313
371	1165
372	1166
373	1167
384	568
393	2009
399	1704
406	1168
411	2002
415	1169
417	1171
418	1172
419	1173
422	1177
424	1178
428	1180
431	1182
432	1183
433	3265
434	1185
435	1186
436	1187
438	1188
453	2259
531	4948
532	4947
537	4953
538	4952
546	4458
559	392
562	3466
575	3687
576	3688
585	3873
597	1190
599	1191
603	1194
604	1195
605	1196
606	1197
608	1198
612	1200
613	1201
615	1204
616	1205
617	1206
620	1209
621	2243
622	1211
623	1212
624	1213
625	1215
629	1216
632	1221
635	1223
636	1224
645	4744
651	559
675	3131
678	560
681	2979
682	566
683	567
688	573
690	574
695	580
698	581
704	585
709	593
710	594
711	595
713	596
717	129
719	128
729	4034
732	127
733	2162
734	2161
735	3113
736	125
737	124
738	122
739	121
740	105
742	119
745	116
746	115
747	114
748	112
749	111
751	110
752	103
754	2841
755	2837
756	2836
759	2834
760	2833
763	1909
773	2823
777	2814
784	2812
785	2811
786	2810
787	2809
788	2808
789	2806
790	2807
791	2805
792	2804
793	2803
794	2802
806	3587
808	1656
809	980
815	3597
825	3599
826	3600
829	1374
832	1376
833	1377
834	1378
835	1379
836	1380
839	1383
850	4737
851	3321
858	1384
860	1385
861	1386
862	1390
866	2038
870	4580
871	4579
872	4578
876	1391
880	1393
883	1396
887	1397
891	2568
900	494
901	1417
902	729
903	2214
906	4534
909	4535
911	4536
912	4537
913	4538
916	4540
917	4541
918	4542
919	4543
920	4544
921	4545
922	4546
923	4547
924	4548
927	4551
928	4552
929	4553
930	4554
932	4555
933	4556
934	4557
935	4558
936	4559
937	4560
938	4565
939	4566
941	4568
942	4569
943	4570
944	4571
946	4573
947	4574
948	4576
949	4577
951	4597
952	4598
953	4599
954	4600
956	4601
959	4602
969	623
970	624
971	625
972	626
973	627
974	628
988	633
990	634
991	635
995	638
996	639
999	640
1062	641
1067	645
1073	647
1075	648
1098	650
1102	651
1103	652
1106	2902
1108	653
1109	654
1110	655
1113	656
1115	660
1124	3264
1131	1908
1132	663
1133	664
1134	665
1140	667
1141	3794
1142	4920
1143	3796
1144	3797
1145	3798
1146	4916
1147	3800
1148	3801
1149	3802
1150	3803
1165	671
1173	3287
1174	3286
1175	3285
1199	704
1205	4575
1210	3170
1221	2796
1226	225
1231	1271
1286	3457
1287	3456
1291	459
1292	458
1294	456
1295	457
1297	2914
1325	707
1327	708
1328	709
1331	713
1334	715
1339	719
1340	720
1341	721
1342	722
1345	725
1346	726
1347	727
1351	731
1352	733
1353	734
1361	737
1362	738
1363	739
1364	741
1365	742
1366	745
1367	746
1368	747
1383	751
1387	753
1388	754
1389	755
1390	756
1393	760
1394	761
1397	762
1398	763
1399	764
1401	766
1406	767
1410	768
1412	1244
1413	1243
1414	1242
1415	1241
1416	769
1420	771
1422	772
1423	773
1424	774
1425	775
1426	776
1428	777
1435	789
1436	790
1437	791
1438	792
1439	793
1440	794
1441	795
1442	796
1443	797
1444	798
1445	799
1448	321
1465	804
1466	805
1467	806
1468	807
1469	808
1470	809
1471	810
1472	811
1473	812
1474	813
1475	814
1476	815
1479	816
1481	817
1482	818
1483	828
1484	829
1485	830
1486	831
1492	833
1496	835
1497	836
1498	837
1503	3325
1510	839
1512	840
1513	841
1514	842
1519	843
1520	844
1521	845
1522	846
1523	847
1524	848
1525	849
1527	850
1528	855
1532	152
1533	858
1538	862
1539	863
1540	393
1542	493
1554	109
1556	864
1557	865
1559	866
1567	870
1568	872
1573	877
1574	878
1575	879
1576	880
1577	881
1578	882
1579	883
1580	884
1582	885
1583	886
1588	3846
1597	895
1599	897
1601	899
1602	900
1603	901
1604	903
1608	906
1610	913
1620	915
1622	916
1623	918
1633	923
1635	2854
1636	2852
1637	2850
1638	2849
1639	2848
1640	2847
1641	2846
1642	3149
1647	1428
1648	2714
1650	1436
1651	1437
1652	1438
1654	4939
1655	1440
1657	1441
1658	1442
1661	1445
1662	2791
1663	2790
1665	2789
1669	1370
1670	1369
1671	1368
1672	1367
1673	1366
1675	1365
1676	1364
1694	2675
1695	2674
1701	2673
1702	2672
1703	2671
1733	2670
1734	2669
1735	2668
1736	2667
1737	2659
1741	4787
1742	4786
1743	4785
1753	4862
1756	2650
1761	1156
1762	2647
1763	2645
1764	2644
1803	2641
1804	2640
1807	2637
1808	2636
1809	2635
1811	2634
1813	2632
1817	2629
1818	2630
1819	2628
1820	2627
1821	2626
1822	2631
1823	2614
1824	2613
1825	2612
1826	2611
1827	2609
1829	2607
1830	2606
1831	2605
1832	2604
1833	2603
1834	2602
1835	2601
1836	2600
1837	2599
1838	2597
1839	2749
1840	2595
1841	2594
1842	2593
1846	4270
1854	2399
1873	2583
1874	2582
1875	2581
1876	2580
1877	2578
1878	2577
1881	2576
1884	2567
1885	2566
1886	2565
1889	2561
1890	2560
1891	2559
1894	2546
1898	3782
1899	3781
1913	2547
1914	2545
1915	2544
1918	2542
1919	2541
1920	2540
1924	2538
1925	2537
1926	2536
1927	2535
1929	2534
1930	2533
1931	2532
1934	2530
1935	2529
1936	2528
1937	2527
1938	2526
1939	2525
1940	2524
1943	2520
1945	2519
1946	2518
1947	2513
1952	2512
1953	2511
1954	2510
1955	2508
1957	2507
1958	2506
1959	2505
1991	4024
1996	2792
2014	3018
2015	3021
2016	3022
2026	3423
2033	2439
2035	2487
2037	2486
2042	2483
2043	2482
2050	2472
2051	2471
2052	2470
2053	2469
2054	2468
2055	2467
2056	2466
2057	2465
2058	2464
2059	2463
2060	2462
2061	2461
2062	2460
2063	2459
2064	2453
2066	2451
2068	5092
2069	2450
2071	2448
2072	2447
2073	2446
2075	2443
2077	2707
2078	2970
2079	2438
2080	2432
2081	2431
2083	2430
2084	2429
2086	2412
2087	2411
2089	2409
2090	2408
2091	2407
2095	856
2106	4888
2107	3174
2119	1443
2127	3449
2128	3447
2133	2726
2136	3442
2194	11
2201	4791
2206	3898
2208	3895
2209	3894
2217	3890
2218	3889
2219	3888
2220	3887
2223	3885
2225	3884
2227	1114
2229	3879
2230	3878
2232	3876
2234	3874
2240	3872
2241	3870
2249	3866
2255	3864
2257	3863
2277	3413
2278	2279
2279	3412
2285	3409
2289	3402
2290	3401
2291	3400
2295	3399
2296	3398
2297	1876
2299	1878
2309	1879
2310	1880
2313	1883
2317	1885
2319	1886
2321	1888
2326	1897
2327	1898
2328	1899
2329	1900
2330	1901
2331	1902
2333	1903
2335	1904
2337	380
2346	375
2349	1920
2350	1921
2351	1922
2352	1923
2355	1924
2356	1925
2357	1927
2358	1928
2359	1930
2362	1933
2363	1937
2364	1938
2365	1939
2367	1941
2369	1943
2370	1944
2372	1947
2373	1948
2374	1949
2375	1950
2378	1952
2379	1953
2382	1956
2383	1957
2386	1967
2387	1968
2388	1969
2390	1971
2391	1972
2392	1973
2393	1975
2395	1976
2396	1977
2398	1978
2399	1980
2400	1983
2403	1985
2407	1987
2409	1989
2410	1990
2411	1991
2412	1992
2414	1994
2416	2028
2417	2029
2418	2030
2419	2031
2421	2032
2423	2033
2424	2034
2426	2036
2430	2040
2431	2041
2433	2045
2434	2046
2435	2047
2436	2048
2437	2049
2438	2050
2439	2051
2440	2052
2441	2053
2442	2054
2443	2055
2444	2272
2445	3460
2446	4358
2466	2825
2468	3896
2471	3912
2472	3913
2508	2060
2511	2063
2515	2065
2519	2067
2520	2068
2521	2069
2539	662
2540	2074
2541	2075
2543	2076
2545	2078
2553	1039
2554	1045
2563	1049
2565	1051
2566	1052
2567	1053
2568	1054
2573	1044
2576	1907
2578	2085
2579	2086
2580	2087
2581	2088
2584	2089
2585	2090
2587	2091
2588	3770
2592	2092
2596	2093
2612	2108
2613	2109
2614	2110
2616	2112
2617	2113
2618	2114
2619	2115
2621	2116
2622	2117
2624	2119
2625	2120
2626	2121
2628	2122
2629	2123
2630	2124
2631	2125
2644	2134
2645	2135
2647	2140
2648	2141
2649	2142
2651	4507
2652	2145
2653	2146
2654	2147
2655	2148
2656	2150
2659	2154
2660	2155
2664	2164
2665	2165
2666	2166
2667	3451
2669	2177
2670	2178
2671	2179
2679	2180
2683	2183
2684	2184
2686	3262
2687	3392
2688	3391
2690	3390
2691	3389
2692	3388
2694	3387
2695	3386
2696	3385
2698	3384
2699	3383
2700	3382
2723	3380
2724	3379
2729	3378
2731	3376
2732	3372
2734	3370
2735	3369
2736	3368
2740	3363
2743	3361
2744	3359
2746	3357
2750	3351
2752	3350
2753	3349
2754	3348
2755	3347
2757	3345
2758	3341
2760	3340
2761	3338
2762	3339
2763	3337
2764	3336
2765	3335
2766	3334
2767	3333
2768	3332
2769	3330
2771	3329
2772	3328
2773	3327
2776	3319
2778	3315
2779	3314
2780	3312
2781	3311
2782	3310
2784	3308
2785	3307
2787	3305
2788	3304
2789	3303
2792	3301
2797	2698
2811	3448
2839	3175
2852	4041
2878	2756
2879	2757
2880	2758
2902	4683
2915	4625
2916	4624
2923	2755
2926	33
2927	34
2929	3257
2931	3256
2932	3255
2933	3254
2934	3253
2935	3252
2936	3251
2937	3250
2938	3249
2939	3248
2940	3246
2943	1714
2944	1715
2945	1716
2946	1719
2956	1722
2959	1723
2960	1724
2961	1725
2962	1726
2963	1727
2964	1728
2965	1729
2974	1730
2975	1731
2976	1732
2990	1734
2992	3854
2994	3849
2996	3839
3000	1740
3001	1741
3003	1743
3012	2563
3013	2562
3014	1745
3017	1748
3018	1746
3019	1747
3020	2249
3021	1751
3022	3194
3024	1753
3025	1754
3026	1755
3027	1756
3028	1757
3030	1759
3031	1760
3032	1763
3033	1761
3034	1764
3035	1765
3036	1766
3039	1770
3040	1772
3042	1779
3043	1780
3044	1781
3045	1782
3046	1783
3047	1784
3048	1785
3050	1787
3051	1788
3053	1789
3054	1790
3055	1791
3059	1795
3060	1796
3061	1797
3064	1802
3065	1803
3066	1804
3067	1805
3069	1806
3070	1807
3071	1808
3072	1809
3073	1810
3074	1811
3078	1814
3079	1815
3080	1816
3081	1817
3084	1828
3085	1829
3086	1830
3087	1835
3097	1836
3099	1840
3100	1841
3101	1842
3102	1843
3103	1844
3105	1845
3106	1855
3117	1857
3118	1858
3119	1859
3120	1860
3121	1861
3122	1862
3123	1863
3124	1864
3125	1865
3126	1866
3127	1867
3138	1479
3139	1480
3140	1481
3142	1483
3143	1484
3144	1485
3146	1487
3147	1488
3148	1489
3149	1490
3150	1491
3151	1492
3152	1493
3153	1494
3154	1496
3157	1504
3158	1505
3159	1506
3160	1507
3162	2951
3169	1532
3172	1535
3173	1536
3175	1538
3178	1545
3183	1550
3184	1553
3186	1555
3187	1556
3188	1559
3189	1560
3190	1561
3191	1562
3194	1563
3195	1564
3196	1565
3197	1566
3198	1567
3199	1568
3200	1569
3201	1570
3204	1571
3205	1572
3206	1573
3207	1574
3208	1575
3209	1576
3210	1577
3211	1578
3212	1579
3216	1588
3217	1589
3219	1591
3220	1592
3221	1593
3223	1595
3227	1598
3228	1599
3232	1603
3234	1605
3240	3814
3246	1608
3253	3188
3430	2851
3434	2208
3440	4901
3459	2274
3460	2189
3461	2190
3463	2651
3464	2965
3465	2920
3474	4950
3479	2894
3483	3013
3486	4291
3489	607
3490	606
3494	1413
3496	757
3500	29
3512	2956
3515	1037
3519	1143
3523	1141
3536	3187
3538	3772
3541	2080
3543	2079
3551	1282
3562	2992
3563	3826
3564	2993
3567	2995
3569	2997
3574	3298
3576	3001
3578	3698
3579	3699
3580	4793
3582	3003
3587	851
3608	3008
3611	3012
3615	3015
3616	3016
3619	3023
3620	3024
3621	3025
3622	3026
3623	3027
3624	3028
3625	3029
3626	3030
3627	3031
3628	3032
3630	3033
3631	3034
3632	3035
3634	3036
3640	3055
3641	3054
3642	3050
3644	3049
3645	3048
3646	3047
3647	3046
3648	3045
3649	3044
3650	3043
3651	3042
3652	3041
3654	3040
3655	3059
3657	3063
3662	3720
3664	2572
3665	2573
3666	3066
3673	3094
3677	482
3679	4344
3683	3096
3685	4741
3691	691
3692	692
3704	4865
3706	2943
3709	3178
3714	3192
3738	3232
3739	3233
3740	3234
3741	3235
3742	3236
3743	3237
3744	1690
3745	1689
3746	1688
3748	1686
3750	1684
3751	1683
3753	1681
3754	1680
3758	1668
3759	1667
3762	1666
3763	1665
3764	1661
3765	2781
3767	1660
3768	1658
3769	1651
3770	1650
3771	1649
3772	1648
3773	1647
3774	1646
3775	1645
3776	1644
3777	1636
3778	1635
3780	1633
3781	1631
3783	2144
3790	1630
3791	1629
3792	1628
3793	1627
3796	1626
3797	1625
3799	4324
3803	4320
3804	1624
3808	1622
3810	1621
3811	1619
3815	1617
3816	1616
3817	1615
3833	1612
3839	1611
3843	1610
3848	2261
3857	2267
3858	2268
3859	2269
3860	5127
3861	2270
3863	2276
3864	2277
3870	904
3871	2288
3872	2289
3873	2290
3875	2296
3877	2297
3878	2298
3879	2299
3880	2300
3881	2321
3883	2322
3885	2324
3886	2325
3888	2327
3890	2329
3894	2330
3895	2331
3896	2332
3897	2333
3902	2337
3905	2339
3906	2340
3907	2341
3908	2342
3935	695
3940	2234
3950	2236
3955	2421
4023	404
4180	2352
4181	2353
4185	395
4186	2357
4188	2359
4189	2360
4190	2362
4191	2363
4192	2364
4193	2365
4194	2366
4195	2367
4197	2369
4198	2370
4199	2372
4200	2373
4217	3493
4218	3494
4219	3495
4221	3497
4222	3498
4225	3499
4226	3500
4227	3501
4228	3502
4229	3503
4230	3504
4231	3505
4232	3506
4233	3508
4235	3510
4236	3511
4237	3512
4238	3513
4239	3514
4240	3516
4241	3517
4242	3518
4243	3519
4244	3533
4245	3534
4247	3536
4248	3537
4250	3539
4251	3540
4252	3541
4253	3543
4254	3542
4258	3549
4260	3550
4261	3551
4262	3552
4263	3553
4267	3556
4268	3557
4269	3558
4270	3559
4272	3561
4273	3563
4275	3565
4276	3570
4278	3571
4280	3574
4281	3573
4283	3575
4284	3576
4285	1344
4286	1343
4287	1342
4288	1341
4290	1340
4291	2960
4293	1336
4294	1335
4295	1334
4296	1332
4298	1330
4302	1328
4305	1324
4306	1323
4307	1322
4309	1319
4310	1317
4311	1318
4320	1311
4321	1310
4323	1308
4324	1307
4325	1306
4326	1305
4327	1304
4328	1303
4329	1302
4332	1300
4333	1299
4334	1298
4335	1297
4336	1295
4337	1294
4338	1293
4340	1292
4342	1291
4343	1290
4346	4312
4347	1287
4348	4072
4437	1887
4463	1250
4464	1249
4466	1248
4467	1247
4468	1246
4469	1240
4470	1239
4471	1238
4473	1234
4474	1233
4479	1460
4482	1459
4483	1458
4485	3610
4486	3611
4487	3612
4489	3613
4490	3614
4491	3615
4492	3616
4493	3617
4496	3620
4497	3621
4502	3625
4504	3626
4505	3627
4507	3628
4509	3640
4513	3637
4516	3641
4524	3648
4525	3651
4527	3652
4528	2696
4529	2697
4530	3658
4531	3659
4532	3660
4533	3661
4535	3664
4544	3115
4556	3667
4558	3668
4564	3669
4567	3673
4568	3670
4569	3674
4570	3675
4571	3676
4572	3677
4573	3679
4574	3680
4578	3690
4579	3691
4581	3692
4582	3694
4583	3695
4584	3696
4617	3705
4620	3706
4621	3711
4622	3708
4623	3712
4624	3713
4625	3714
4626	3715
4627	3716
4630	3719
4632	3722
4644	3724
4645	3725
4646	3726
4669	2059
4671	3728
4672	3730
4673	3731
4674	3732
4680	3735
4683	3737
4684	3738
4690	3742
4692	3743
4693	3744
4694	3745
4695	3746
4697	3754
4698	3755
4700	3757
4701	3758
4704	3764
4705	3765
4710	3773
4711	3774
4712	3775
4713	3776
4714	3777
4715	3778
4716	3779
4718	3785
4721	3787
4722	3788
4724	3790
4727	2010
4728	1531
4731	1432
4745	3804
4752	3810
4753	3811
4755	3812
4756	3817
4757	3818
4773	308
4775	310
4780	314
4800	315
4802	316
4803	317
4804	1022
4805	322
4806	319
4820	1043
4826	4790
4827	4383
4847	323
4850	327
4851	328
4853	330
4854	331
4856	333
4857	334
4858	335
4859	336
4860	342
4861	343
4862	344
4863	345
4864	346
4865	347
4868	348
4869	356
4870	349
4873	359
4874	360
4876	362
4877	364
4878	363
4879	365
4880	366
4881	367
4883	1115
4884	1116
4887	324
4890	3000
4891	2999
4893	3589
4898	3904
4899	3906
4900	3905
4901	3908
4902	3909
4903	3925
4905	242
4906	3927
4907	3928
4908	3929
4909	3930
4910	3931
4911	3932
4912	3933
4915	3934
4916	3935
4917	3937
4918	3936
4920	3938
4921	3939
4923	3940
4924	3986
4925	3945
4928	3946
4932	3950
4933	3952
4934	3951
4935	3953
4936	3954
4937	3955
4938	3956
4939	3957
4940	3958
4941	3959
4942	3960
4943	3961
4947	3962
4948	3963
4949	3964
4950	3965
4951	3966
4954	3967
4955	3968
4956	3969
4957	3970
4958	3971
4959	3972
4962	3663
4967	3991
4971	2153
4973	3993
4974	3994
4977	2730
4978	3995
4979	3996
4984	3997
4985	3998
4990	4391
4995	3999
4996	4000
4997	4001
4999	4002
5004	4006
5005	4008
5006	4007
5007	4009
5008	4010
5009	4011
5010	4469
5014	423
5018	4470
5028	4479
5029	4481
5030	4480
5031	4483
5036	4822
5037	4485
5040	4487
5041	4492
5043	4494
5044	4495
5045	1038
5048	4499
5049	4500
5053	4501
5055	4503
5057	4509
5059	4511
5060	4512
5067	4514
5068	4515
5069	4516
5070	4517
5071	4518
5072	4519
5073	4520
5077	4523
5078	4526
5081	962
5082	961
5083	960
5084	959
5085	958
5086	957
5087	956
5088	955
5103	954
5104	953
5108	2767
5114	943
5117	933
5119	932
5120	931
5121	1026
5122	1025
5124	1023
5126	1020
5129	1017
5130	1010
5132	1009
5148	1008
5149	1006
5150	1007
5154	1003
5156	1002
5170	996
5172	995
5174	993
5175	992
5176	991
5177	990
5178	989
5180	988
5183	987
5184	986
5185	985
5188	983
5189	982
5197	3367
5198	972
5199	971
5202	139
5203	140
5208	3924
5209	147
5213	5079
5222	166
5224	168
5225	169
5226	170
5228	172
5236	178
5237	177
5238	179
5239	180
5240	181
5241	2422
5243	2418
5244	2423
5248	187
5252	189
5255	192
5256	193
5257	194
5258	195
5259	196
5260	197
5261	198
5263	200
5265	201
5270	203
5271	204
5273	207
5275	208
5276	209
5277	210
5278	211
5279	215
5280	216
5282	3981
5284	218
5286	4353
5287	4777
5291	229
5295	4803
5297	4804
5310	3266
5329	5020
5357	4612
5388	3117
5390	3118
5403	1477
5413	4628
5415	4631
5416	4632
5422	4633
5423	4634
5424	4635
5426	4637
5427	4638
5428	4639
5429	4640
5431	4643
5432	4644
5435	4648
5436	4649
5438	4650
5439	4651
5440	4653
5441	4654
5443	4658
5445	4662
5446	4660
5447	4663
5448	4664
5451	4665
5452	4666
5456	701
5458	4667
5469	4691
5470	4692
5471	4693
5472	4694
5479	4695
5481	4696
5482	4697
5485	4698
5486	4699
5487	4700
5488	4701
5489	4702
5490	4703
5491	4704
5492	4705
5493	4706
5494	4707
5495	4708
5496	2773
5505	4709
5511	4710
5512	4711
5515	4712
5516	4713
5517	4714
5521	4717
5524	4719
5525	4720
5534	4723
5541	4416
5544	4417
5545	4418
5546	2924
5548	4422
5549	4424
5570	4434
5571	2252
5577	4435
5580	4436
5584	4442
5589	4445
5591	4447
5609	155
5615	4460
5616	158
5622	3842
5623	4811
5624	4812
5625	4813
5626	4814
5629	4817
5630	4818
5632	4820
5634	160
5635	161
5636	233
5638	235
5639	236
5642	237
5662	248
5663	249
5664	2502
5666	253
5667	254
5672	255
5675	257
5676	259
5678	87
5679	86
5680	263
5681	264
5682	265
5684	266
5685	267
5686	268
5687	269
5688	270
5690	272
5691	273
5693	274
5694	275
5695	277
5696	279
5697	280
5698	281
5701	284
5702	285
5703	286
5704	287
5705	288
5706	289
5715	292
5718	293
5719	294
5720	295
5721	296
5722	2039
5725	297
5726	2683
5727	2682
5728	2681
5729	4626
5730	2680
5735	302
5736	301
5765	1541
5767	447
5768	446
5773	445
5774	444
5776	441
5779	440
5780	439
5781	4440
5782	437
5784	435
5785	434
5786	1463
5788	1462
5789	432
5790	431
5791	430
5792	429
5795	426
5796	420
5797	419
5798	418
5800	417
5811	681
5821	411
5824	410
5829	406
5830	405
5831	401
5832	400
5836	502
5838	500
5839	498
5840	499
5841	497
5842	496
5846	491
5847	490
5850	488
5851	487
5852	481
5855	1225
5856	480
5858	478
5859	477
5860	476
5861	475
5862	474
5863	473
5864	472
5865	471
5866	470
5867	468
5869	3108
5870	464
5871	465
5872	463
5873	462
5877	3476
5879	369
5880	588
5882	587
5885	4042
5890	4051
5892	4052
5893	4055
5894	4056
5895	4057
5896	4058
5897	4059
5898	4060
5899	4061
5900	4062
5901	4063
5902	4064
5903	4065
5904	4066
5906	4067
5907	4068
5908	4069
5912	3190
5914	4075
5915	4076
5918	4077
5919	4078
5920	4079
5921	4080
5922	4081
5923	4082
5925	4089
5927	4090
5930	4091
5931	4092
5932	4093
5937	4095
5939	4096
5940	4097
5941	4098
5943	4099
5984	4674
5990	4101
5991	4102
5992	4103
5993	4104
5994	4105
5995	4106
5996	4107
5998	4109
5999	4110
6000	4111
6001	4113
6002	4114
6003	4115
6004	4116
6008	4119
6009	4120
6011	4124
6012	4125
6014	4127
6015	4128
6016	4129
6017	4130
6035	4138
6036	4139
6037	4140
6038	4141
6039	4142
6041	4144
6042	4145
6044	4146
6053	1218
6054	4152
6058	2616
6059	2615
6065	4834
6066	4833
6067	4832
6068	4831
6069	4830
6070	4829
6071	4153
6072	4154
6073	4155
6074	4156
6075	4157
6076	4158
6077	4159
6080	4162
6082	4164
6083	4165
6085	4166
6087	4168
6088	4172
6090	4174
6091	4178
6092	4180
6094	4181
[truncated: 213 more rows]

## Sheet: MSMEG_MMAR
MSMEG_XXXX	MMAR_XXXX
1	2
3	3
4	4
5	5
6	6
21	3177
24	11
25	12
26	13
27	14
28	16
29	15
30	17
31	18
32	19
33	20
34	21
48	1720
49	40
51	5437
52	5438
53	5436
57	5441
59	5443
60	5444
61	5445
62	5446
65	187
66	188
68	5452
81	1330
82	5458
83	5459
89	354
93	356
95	357
96	360
97	361
100	373
102	374
105	4782
111	1230
120	381
127	405
128	406
129	407
130	408
131	409
132	410
133	411
134	4883
135	413
136	414
137	415
138	416
139	417
140	418
142	420
147	3832
150	379
151	378
152	377
156	317
194	2419
206	857
210	422
215	424
219	426
220	427
222	428
223	429
226	1006
228	5257
229	432
230	433
232	434
233	435
234	438
235	439
236	440
240	441
241	442
243	1182
245	699
248	444
249	445
250	446
251	447
254	450
255	451
257	452
259	453
261	456
263	459
281	4427
289	463
290	464
302	2232
304	2233
305	2234
306	5055
309	472
311	474
315	475
317	476
319	477
320	487
327	2875
344	4049
345	4050
346	2882
347	4052
348	2884
349	2885
350	4055
351	2887
353	2889
355	4048
359	496
360	497
361	499
363	500
368	3070
369	3069
370	3068
371	502
372	503
373	504
380	772
381	255
382	3048
384	606
393	3170
399	3265
402	2518
406	505
411	1759
415	506
417	510
418	511
419	512
422	514
424	515
427	516
428	517
431	519
432	520
433	2079
434	522
435	523
436	524
438	525
463	704
519	380
529	2576
531	149
532	150
536	5188
537	144
538	145
546	4607
559	4823
560	5250
562	1567
575	3743
576	3744
585	4009
597	527
599	528
603	530
604	531
605	532
606	533
608	534
612	536
613	537
614	539
615	541
616	542
617	543
620	546
621	3000
622	548
623	549
624	550
625	552
629	553
630	4255
632	557
633	569
635	559
636	560
645	567
651	599
675	2654
678	600
680	603
681	2768
682	604
683	605
688	610
690	611
691	612
695	615
698	616
704	620
709	637
710	638
711	639
713	640
717	643
719	644
729	4961
732	645
733	1936
734	1935
735	2638
736	647
737	648
738	650
739	651
740	667
742	653
743	654
744	655
745	656
746	657
747	658
748	660
749	661
751	662
752	669
754	672
755	677
756	678
759	680
760	681
763	1673
766	686
768	687
769	688
772	3629
773	700
777	709
783	710
784	711
785	712
786	713
787	714
788	715
789	717
790	716
791	718
792	719
793	720
794	721
806	726
807	727
808	2470
809	4314
815	5559
824	733
825	734
826	735
829	742
832	744
833	745
834	746
835	747
836	748
839	751
850	375
851	2030
858	752
860	753
861	754
862	756
866	1790
870	836
871	835
872	834
876	757
880	759
883	762
886	2408
887	763
891	1312
899	779
900	4912
901	781
902	977
903	785
906	790
909	791
911	792
912	793
913	794
916	797
917	798
918	799
919	800
920	801
921	802
922	803
923	804
924	805
927	807
928	808
929	809
930	810
932	811
933	812
934	813
935	814
936	815
937	816
938	821
939	822
941	824
942	825
943	826
944	827
946	829
947	830
948	832
949	833
951	841
952	842
953	843
954	844
956	845
959	846
969	870
970	871
971	872
972	873
973	874
974	875
975	876
988	880
990	881
991	882
992	2346
995	885
996	886
997	460
999	887
1062	888
1063	889
1064	891
1067	892
1073	894
1075	895
1076	2921
1098	897
1102	898
1103	899
1106	2855
1107	2854
1108	900
1109	901
1110	902
1113	903
1115	907
1124	2080
1131	1672
1132	910
1133	911
1134	912
1140	915
1141	3862
1142	3863
1143	3864
1144	3865
1145	3866
1146	3867
1147	3868
1148	3869
1149	3870
1150	3871
1165	920
1172	2055
1173	2056
1174	2057
1175	2058
1184	5251
1199	953
1205	831
1210	2590
1213	938
1221	3563
1226	1043
1231	3368
1286	1577
1291	4945
1292	4946
1293	4949
1294	4948
1295	4947
1297	2844
1311	3714
1325	956
1327	957
1328	958
1331	962
1334	965
1339	967
1340	968
1341	969
1342	970
1345	972
1346	973
1347	974
1348	975
1349	976
1351	979
1352	981
1353	982
1361	985
1362	986
1363	987
1364	990
1365	991
1366	994
1367	995
1368	996
1383	999
1387	1001
1388	1002
1389	1003
1390	1004
1393	1008
1394	1009
1397	1010
1398	1011
1399	1012
1401	1014
1406	1015
1410	1016
1411	3620
1412	2407
1413	3622
1414	3623
1415	3624
1416	1017
1420	1019
1422	1020
1423	1021
1424	1022
1425	1023
1426	1024
1428	1025
1435	1030
1436	1031
1437	1032
1438	1033
1439	1034
1440	1035
1441	1036
1442	1037
1443	1038
1444	1039
1445	1040
1448	4750
1451	1041
1465	1045
1466	1046
1467	1047
1468	1048
1469	1049
1470	1050
1471	1051
1472	1052
1473	1053
1474	1054
1475	1055
1476	1056
1479	1057
1481	1068
1482	1059
1483	1070
1484	1071
1485	1072
1486	1073
1492	1075
1496	1077
1497	1078
1498	1079
1502	2026
1503	2027
1504	2028
1510	1081
1512	1082
1513	1083
1514	1084
1519	1085
1520	1086
1521	1087
1522	1088
1523	1089
1524	1090
1525	1091
1526	2908
1527	1092
1528	1097
1532	4343
1533	1100
1538	1104
1539	1105
1540	4824
1542	4913
1552	665
1553	664
1554	663
1556	1106
1557	1107
1559	1108
1566	1111
1567	1112
1568	1114
1573	1117
1574	1118
1575	1119
1576	1120
1577	1121
1578	1122
1579	1123
1580	1124
1582	1125
1583	1126
1588	3985
1597	1132
1598	1133
1599	1134
1601	1136
1602	1137
1603	1138
1604	1140
1608	1143
1610	1148
1620	1150
1621	1152
1622	1151
1623	1153
1625	2609
1633	1158
1635	1160
1636	1163
1637	1165
1638	1166
1639	1167
1640	1168
1641	1169
1642	2612
1645	1175
1647	1176
1648	3438
1649	3439
1650	1183
1651	1184
1652	1185
1654	158
1655	1187
1657	1188
1658	1189
1660	2084
1661	1192
1662	3558
1663	3557
1665	3556
1666	1196
1669	1200
1670	1201
1671	1202
1672	1203
1673	1204
1675	1205
1676	1206
1694	1217
1695	1218
1701	1219
1702	1220
1703	1221
1733	1222
1734	1223
1735	1224
1736	1225
1737	1231
1741	334
1742	335
1743	336
1753	251
1756	1237
1757	1238
1761	493
1762	1240
1763	1242
1764	1243
1793	5180
1803	1247
1804	1248
1807	1251
1808	1252
1809	1253
1811	1254
1813	1256
1817	1259
1818	1258
1819	1260
1820	1261
1821	1262
1822	1257
1823	1273
1824	1274
1825	1275
1826	1276
1827	1278
1829	1280
1830	1281
1831	1282
1832	1283
1833	1284
1834	1285
1835	1286
1836	1287
1837	1288
1838	1290
1839	1291
1840	1292
1841	1293
1842	1294
1846	5197
1847	5196
1849	5191
1850	5190
1852	5189
1854	1535
1866	90
1873	1298
1874	1299
1875	1300
1876	1301
1877	1303
1878	1304
1881	1305
1882	1311
1884	1313
1885	1314
1886	1315
1889	1319
1890	1320
1891	1321
1894	1333
1898	3851
1899	3850
1913	1332
1914	1334
1915	1335
1917	1336
1918	1337
1919	1338
1920	1339
1924	1341
1925	1342
1926	1343
1927	1344
1929	1345
1930	1346
1931	1347
1934	1349
1935	1350
1936	1351
1937	1352
1938	1353
1939	1354
1940	1355
1943	1359
1945	1360
1946	1361
1947	1363
1952	1364
1953	1365
1954	1366
1955	1368
1957	1369
1958	1370
1959	1371
1980	939
1991	455
1996	3559
2015	2732
2016	2731
2026	1614
2033	1498
2035	1389
2037	1390
2042	1393
2043	1394
2050	1470
2051	1471
2052	1472
2053	1473
2054	1474
2055	1475
2056	1476
2057	1477
2058	1478
2059	1479
2060	1480
2061	1481
2062	1482
2063	1483
2064	1486
2066	1488
2068	1489
2069	1490
2070	1491
2071	1492
2072	1493
2073	1494
2074	1495
2075	1496
2077	3433
2078	2777
2079	1499
2080	1509
2081	1510
2083	1511
2084	1512
2086	1527
2087	1528
2089	1530
2090	1531
2091	1532
2095	1098
2106	226
2107	2586
2108	2810
2109	2811
2111	2773
2119	1190
2127	1585
2128	1587
2133	3452
2134	1589
2135	1590
2136	1591
2175	703
2177	701
2194	9
2200	1753
2201	330
2205	4034
2206	4033
2207	4032
2208	4030
2209	4029
2215	4027
2216	4026
2217	4025
2218	4024
2219	4023
2220	4022
2223	4020
2225	4019
2227	465
2229	4015
2230	4014
2231	4013
2232	4012
2233	4011
2234	4010
2238	4322
2240	4008
2241	4007
2249	4003
2254	2972
2255	4000
2257	3999
2259	1616
2271	1871
2272	1872
2273	1862
2277	1623
2278	3039
2279	1624
2285	1627
2289	1634
2290	1635
2291	1636
2295	1637
2296	1638
2297	1640
2299	1642
2309	1643
2310	1644
2313	1647
2317	1649
2319	1650
2321	1652
2326	1660
2327	1661
2328	1662
2329	1663
2330	1664
2331	1665
2333	1667
2335	1668
2337	4812
2346	4807
2347	4806
2349	1682
2350	1683
2351	1684
2352	1685
2354	1739
2355	1686
2356	1687
2357	1689
2358	1690
2359	1692
2362	1694
2363	1700
2364	1701
2365	1702
2367	1704
2369	1706
2370	1707
2372	1710
2373	1711
2374	1712
2375	1713
2377	1714
2378	1715
2379	1716
2380	1717
2382	1718
2383	1719
2386	1725
2387	1726
2388	1727
2390	1729
2391	1730
2392	1731
2393	1732
2395	1733
2396	1734
2398	1735
2399	1737
2400	1740
2402	1741
2403	1742
2404	1743
2407	1744
2409	1746
2410	1747
2411	1748
2412	1749
2413	1750
2414	1751
2416	1780
2417	1781
2418	1782
2419	1783
2421	1784
2423	1785
2424	1786
2426	1788
2427	1789
2430	1792
2431	1793
2433	1797
2434	1798
2435	1799
2436	1800
2437	1801
2438	1802
2439	1803
2440	1804
2441	1805
2442	1806
2443	1807
2444	3032
2445	1573
2446	5285
2466	698
2468	4031
2471	4046
2472	4047
2508	1812
2509	1813
2511	1815
2512	1816
2515	1817
2518	1818
2519	1819
2520	1820
2521	1821
2539	909
2540	1826
2541	1827
2543	1828
2545	1830
2553	389
2554	395
2560	390
2561	391
2562	398
2563	399
2564	400
2565	401
2566	402
2567	403
2568	404
2573	394
2576	1671
2578	1836
2579	1837
2580	1838
2581	1839
2584	1840
2585	1841
2587	1842
2588	3838
2592	1843
2596	1844
2611	1875
2612	1880
2613	1881
2614	1882
2616	1884
2617	1885
2618	1886
2619	1887
2621	1888
2622	1889
2624	1891
2625	1892
2626	1893
2628	1894
2629	1895
2630	1896
2631	1897
2641	1903
2642	1906
2643	1907
2644	1910
2645	1911
2647	1915
2648	1916
2649	1917
2651	4200
2652	1920
2653	1921
2654	1922
2655	1923
2656	1925
2657	1926
2659	1928
2660	1929
2664	1938
2665	1939
2667	1583
2669	1955
2670	1956
2671	1957
2676	1456
2679	1958
2683	1961
2684	1962
2685	1963
2686	2082
2687	1965
2688	1966
2690	1967
2691	1968
2692	1969
2694	1970
2695	1971
2696	1972
2698	1973
2699	1974
2700	1975
2702	1857
2703	1858
2705	1859
2707	1861
2712	1863
2713	1864
2715	1865
2716	1866
2717	1867
2718	1868
2719	1869
2720	1870
2723	1977
2724	1978
2729	1979
2731	1981
2732	1983
2734	1986
2735	1987
2736	1988
2740	1992
2742	1993
2743	1994
2744	1996
2746	1998
2748	2000
2749	2001
2750	2002
2752	2003
2753	2004
2754	2005
2755	2006
2757	2008
2758	2011
2760	2012
2761	2014
2762	2013
2763	2015
2764	2016
2765	2017
2766	2018
2767	2019
2768	2020
2769	2022
2771	2023
2772	2024
2773	2025
2776	2032
2778	2035
2779	2036
2780	2038
2781	2039
2782	2040
2784	2042
2785	2043
2786	2044
2787	2045
2788	2046
2789	5575
2792	2048
2797	3419
2811	1586
2839	2585
2840	3541
2852	4967
2857	4708
2858	4707
2863	4692
2865	4703
2878	3512
2879	3511
2880	3510
2894	576
2895	3509
2902	4512
2906	628
2915	4456
2916	4455
2923	3513
2924	32
2925	33
2926	34
2927	35
2929	2087
2931	2088
2932	2089
2933	2090
2934	2091
2935	2092
2936	2093
2937	2094
2938	2095
2939	2096
2940	2098
2943	2109
2944	2110
2945	2111
2946	2114
2956	2117
2959	2118
2960	2119
2961	2120
2962	2121
2963	2122
2964	2123
2965	2124
2974	2125
2975	2126
2976	2127
2990	2148
2992	3992
2993	3993
2994	3988
2996	3978
2997	392
3000	2155
3001	2156
3003	2158
3004	2159
3012	1317
3013	1318
3014	2161
3016	2165
3017	2164
3018	2162
3019	2163
3020	3007
3021	2167
3022	2567
3024	2169
3025	2170
3026	2171
3027	2172
3028	2173
3030	2175
3031	2176
3032	2179
3033	2177
3034	2180
3035	2181
3036	2182
3039	2185
3040	2187
3041	2193
3042	2194
3043	2195
3044	2196
3045	2197
3046	2198
3047	2199
3048	2200
3050	2201
3051	2202
3053	2203
3054	2204
3055	2205
3059	2209
3060	2210
3061	2211
3064	2215
3065	2216
3066	2217
3067	2218
3069	2219
3070	2220
3071	2221
3072	2222
3073	2223
3074	2224
3076	3713
3078	2227
3079	2228
3080	2229
3081	2230
3083	1679
3084	2239
3085	2240
3086	2241
3087	2246
3097	2247
3099	2250
3100	2251
3101	2252
3102	2253
3103	2254
3105	2255
3106	2259
3117	2261
3118	2262
3119	2263
3120	2264
3121	2265
3122	2266
3123	2267
3124	2268
3125	2269
3126	2270
3127	2271
3138	2277
3139	2278
3140	2279
3141	2280
3142	2281
3143	2282
3144	2283
3146	2285
3147	2286
3148	2287
3149	2288
3150	2289
3151	2290
3152	2291
3153	2292
3154	2293
3155	2294
3157	2301
3158	2302
3159	2303
3160	2304
3162	2305
3169	2356
3172	2359
3173	2360
3174	2361
3175	2362
3178	2369
3183	2374
3184	2377
3186	2379
3187	2380
3188	2383
3189	2384
3190	2385
3191	2386
3194	2387
3195	5574
3196	2388
3197	2389
3198	2390
3199	2391
3200	2392
3201	2393
3204	2394
3205	2395
3206	2396
3207	2397
3208	2398
3209	2399
3210	2400
3211	2401
3212	2402
3216	2410
3217	2411
3219	2413
3220	2414
3221	2415
3223	2417
3227	2420
3228	2421
3231	2424
3232	2425
3233	2426
3234	2427
3238	2918
3239	3958
3240	3959
3246	2429
3252	2961
3253	2573
3257	570
3314	577
3375	2954
3388	127
3418	2662
3430	1164
3434	2949
3440	207
3459	3034
3460	2915
3461	2914
3463	1236
3464	2782
3465	2835
3467	2892
3474	147
3475	4417
3476	2906
3479	2860
3483	2741
3486	5217
3489	855
3490	854
3494	777
3496	1005
3499	4345
3500	31
3508	4245
3512	2796
3513	3740
3515	387
3519	2787
3520	436
3521	437
3523	2785
3524	2783
3528	3552
3536	2574
3538	3841
3541	1832
3543	1831
3551	3361
3561	2763
3562	2762
3563	3970
3564	2761
3567	2759
3569	2757
3574	2051
3576	2753
3578	3757
3579	3756
3580	328
3582	2751
3587	1093
3608	2746
3611	2742
3612	2740
3615	2739
3616	2738
3619	2730
3620	2729
3621	2728
3622	2727
3623	2726
3624	2725
3625	2724
3626	2723
3627	2722
3628	2721
3630	2720
3631	2719
3632	2718
3634	2717
3637	2716
3638	2715
3640	2713
3641	2712
3642	2708
3644	2707
3645	2706
3646	2705
3647	2704
3648	2703
3649	2702
3650	2701
3651	2700
3652	2699
3654	2698
3655	2696
3657	2694
3658	2693
3661	2692
3662	3773
3664	1309
3665	1308
3666	2691
3667	4363
3673	2663
3677	2606
3679	5270
3683	2661
3685	564
3687	2064
3691	940
3692	941
3693	928
3704	248
3706	2821
3709	2582
3714	2569
3733	78
3738	2528
3739	2527
3740	2526
3741	2525
3742	2524
3743	2523
3744	2506
3745	2505
3746	2504
3748	2502
3750	2500
3751	2499
3753	2497
3754	2496
3758	2488
3759	2487
3762	2486
3763	2485
3764	2479
3765	3548
3767	2478
3768	2476
3769	2469
3770	2468
3771	2467
3772	2466
3773	2465
3774	2464
3775	2463
3776	2462
3777	2457
3778	2456
3780	2454
3781	2452
3783	1919
3790	2451
3791	2450
3792	2449
3793	2448
3796	2447
3797	2446
3799	5248
3802	5245
3803	5244
3804	2445
3808	2443
3810	2442
3811	2440
3815	2438
3816	2437
3817	2436
3833	2433
3839	2432
3843	2431
3844	2430
3845	2910
3846	3019
3847	2608
3848	3020
3858	3027
3859	3028
3860	3029
3861	3030
3863	3036
3864	3037
3870	1141
3871	3044
3872	3045
3873	3046
3875	3052
3876	4035
3877	3053
3878	3054
3879	3055
3880	3056
3881	3075
3883	3076
3885	3078
3886	3079
3888	3081
3890	3083
3894	3084
3895	3085
3896	3086
3897	3087
3902	3091
3905	3093
3906	3094
3907	3095
3908	3096
3928	3497
3929	3498
3930	3499
3931	3500
3932	3484
3935	944
3940	3477
3947	3482
3950	2995
3952	3487
3953	3474
3954	2257
3955	3502
3978	1674
4023	4894
4179	3102
4180	3103
4181	3104
4185	4825
4186	3107
4188	3109
4189	3110
4190	3112
4191	3113
4192	3114
4193	3115
4194	3116
4195	3117
4197	3119
4198	3120
4199	3122
4200	3123
4213	122
4217	3185
4218	3186
4219	3187
4221	3189
4222	3190
4225	3191
4226	3192
4227	3193
4228	3194
4229	3195
4230	3196
4231	3197
4232	3198
4233	3200
4235	3202
4236	3203
4237	3204
4238	3205
4239	3206
4240	3208
4241	3209
4242	3210
4243	3211
4244	3222
4245	3223
4246	3224
4247	3225
4248	3226
4250	3228
4251	3229
4252	3230
4253	3232
4254	3231
4255	3233
4258	3236
4259	3235
4260	3237
4261	3238
4262	3239
4263	3240
4267	3243
4268	3244
4269	3245
4270	3246
4272	3248
4273	3250
4275	3252
4276	3255
4278	3256
4279	3257
4280	3259
4281	3258
4283	3260
4284	3261
4285	3285
4286	3286
4287	3287
4288	3288
4290	3289
4291	2792
4293	3293
4294	3294
4295	3295
4296	3297
4297	3298
4298	3299
4302	3301
4305	3304
4306	3305
4307	3306
4308	3308
4309	3309
4310	3311
4311	3310
4320	3331
4321	3332
4323	3334
4324	3335
4325	3336
4326	3337
4327	3338
4328	3339
4329	3340
4332	3342
4333	3343
4334	3344
4335	3345
4336	3347
4337	3348
4338	3349
4340	3350
4342	3351
4343	3353
4347	3356
4348	4997
4350	3359
4426	4766
4437	1651
4456	3614
4463	3615
4464	3616
4466	3617
4467	3618
4468	3619
4469	3625
4470	3626
4471	3627
4473	3630
4474	3631
4479	3649
4482	3650
4483	3651
4484	3652
4485	3667
4486	3668
4487	3669
4489	3670
4490	3671
4491	3672
4492	3673
4493	3674
4495	3676
4496	3677
4497	3678
4502	3682
4504	3683
4505	3684
4507	3685
4509	3697
4513	3694
4516	3698
4524	3706
4525	3709
4527	3710
4528	3711
4529	3418
4530	3715
4531	3716
4532	3717
4533	3718
4535	3721
4540	151
4544	2640
4556	3724
4558	3725
4564	3726
4567	3730
4568	3727
4569	3731
4570	3732
4571	3733
4572	3734
4574	3736
4578	3746
4579	3747
4580	3748
4581	3749
4582	3751
4583	3752
4584	3753
4617	3759
4619	3761
4620	3760
4621	3764
4622	3762
4623	3765
4624	3766
4625	3767
4626	3768
4627	3769
4630	3772
4632	3775
4644	3801
4645	3802
4646	3803
4668	121
4669	1811
4671	3805
4672	3807
4673	3808
4674	3809
4680	3810
4683	3812
4684	3813
4688	3815
4690	3817
4692	3818
4693	3819
4694	3820
4695	3821
4696	3822
4697	3827
4698	3828
4699	3829
4700	3830
4701	3831
4703	3833
4704	3834
4705	3835
4710	3842
4711	3843
4712	3844
4713	3845
4714	3846
4715	3847
4716	3848
4717	3849
4718	3853
4721	3855
4722	3856
4723	3858
4724	3859
4727	2340
4728	2355
4731	1765
4743	2919
4745	3872
4752	3955
4753	3956
4755	3957
4756	3961
4757	3962
4770	4686
4772	4688
4773	4689
4775	4691
4779	4693
4780	4694
4783	4701
4785	4705
4786	4706
4793	4709
4794	4710
4795	4711
4796	4712
4798	4713
4799	4714
4800	4715
4802	4716
4803	4717
4804	4277
4805	4718
4806	4719
4807	4724
4808	4725
4809	4726
4810	4727
4812	4729
4813	4730
4814	4731
4818	4733
4819	4734
4820	393
4822	4736
4823	4737
4826	331
4827	5309
4830	4738
4831	4739
4833	4740
4836	4741
4837	4742
4839	4743
4840	4744
4841	4745
4842	4746
4843	4747
4844	4748
4845	4749
4847	4752
4849	4754
4850	4756
4851	4757
4852	4758
4853	4759
4854	4760
4855	4761
4856	4762
4857	4763
4858	4764
4859	4765
4860	4771
4861	4772
4862	4773
4863	4774
4864	4775
4865	4776
4866	4777
4867	4778
4868	4779
4869	4787
4870	4780
4873	4790
4874	4791
4876	4793
4877	4795
4878	4794
4879	4796
4880	4797
4881	4798
4883	466
4884	467
4887	4753
4890	2754
4891	2755
4893	728
4898	4038
4899	4040
4900	4039
4901	4042
4902	4043
4903	4058
4904	4059
4905	4629
4906	4063
4907	4064
4908	4065
4909	4066
4910	4067
4911	4068
4912	4069
4915	4070
4916	4071
4917	4074
4918	4072
4920	4075
4921	4076
4923	4077
4924	4078
4925	4081
4928	4082
4932	4083
4933	4085
4934	4084
4935	4086
4936	4087
4937	4088
4938	4089
4939	4090
4940	4091
4941	4092
4942	4093
4943	4094
4947	4095
4948	4096
4949	4097
4950	4098
4951	4099
4952	2625
4954	4100
4955	4101
4956	4102
4957	4103
4958	4104
4959	4105
4962	2627
4967	4128
4971	1927
4973	4130
4974	4131
4977	3456
4978	4132
4979	4133
4984	4134
4985	4135
4989	5316
4990	5317
4995	4136
4996	4137
4997	4138
4998	4140
4999	4139
5004	4143
5005	4145
5006	4144
5007	4146
5008	4147
5009	4148
5010	4172
5014	231
5018	4173
5028	4177
5029	4179
5030	4178
5031	4181
5036	300
5037	4183
5038	4184
5040	4185
5041	4188
5042	4189
5043	4190
5044	4191
5045	388
5046	4192
5048	4193
5049	4194
5053	4195
5054	4196
5055	4197
5056	4199
5057	4202
5058	4203
5059	4204
5060	4205
5061	4206
5062	4207
5065	4209
5066	4210
5067	4211
5068	4212
5069	4213
5070	4214
5071	4215
5072	4216
5073	4217
5074	4219
5075	4220
5077	4222
5078	4225
5080	4226
5082	4228
5083	4229
5084	4230
5085	4231
5086	4232
5087	4233
5088	4234
5103	4235
5104	4236
5108	3535
5114	4243
5117	4252
5118	4125
5119	4253
5120	4254
5121	4273
5122	4274
5124	4276
5126	4279
5129	4283
5130	4288
5132	4289
5148	4290
5149	4292
5150	4291
5154	4295
5156	4296
5168	218
5170	4298
5172	4299
5173	4300
5174	4301
5175	4302
5176	4303
5177	4304
5178	4305
5180	4306
5183	4307
5184	4308
5185	4309
5188	4311
5189	4312
5197	1989
5198	4317
5199	4318
5202	4329
5203	4330
5208	4057
5209	4337
5213	4342
5222	4353
5224	4355
5225	4356
5226	4357
5228	4359
5236	4365
5237	4364
5238	4366
5239	4367
5240	4368
5241	1517
5242	1519
5243	3493
5244	1516
5247	4372
5248	4374
5252	4376
5255	4379
5256	4380
5257	4381
5258	4382
5259	4383
5260	4384
5261	4385
5263	4387
5265	4388
5270	4390
5271	4391
5273	4393
5275	4394
5276	4395
5277	4396
5278	4397
5279	4400
5280	4401
5281	4402
5282	4115
5283	1269
5284	4403
5285	4404
5286	4411
[truncated: 587 more rows]

## Sheet: MSMEG_MAB
MSMEG_XXXX	MAB_XXXX
1	2
2	3
3	4
4	5
5	6
6	19
21	542
24	25
26	29
27	31
28	33
29	32
30	34
31	35
32	36
34	38
48	3296
49	3941
89	2446
95	4607
96	4604
97	4603
99	4592
102	255
105	60
107	3460
113	2176
114	2177
116	2178
120	4574
127	983
130	4571
131	4569
150	4577
151	4578
152	4579
185	4768
208	2468
210	4562
212	4708
213	4709
216	368
217	4560
219	4553
220	4551
222	4550
223	4549
224	4548
225	2301
229	4545
230	4542
233	4537
234	4536
241	4529
243	1608
244	1926
245	4526
246	1927
248	4524
249	4521
251	4507
252	4506
255	4502
266	2524
280	826
286	1498
288	1499
309	4484
311	4480
317	4474
319	4473
334	2066
335	2058
358	4007
359	4472
361	4458
363	4449
365	252
368	1490
369	1491
371	4444
372	4443
373	4442
380	4117
381	4116
382	4115
384	4113
385	4112
386	4111
387	4109
388	4108
389	4107
390	4106
391	4105
392	4104
393	4103
394	4102
399	4100
400	4099
402	4098
406	4437
408	939
409	938
410	937
411	935
412	936
413	934
414	4434
415	4430
417	4423
418	4422
419	4421
422	4410
424	4402
427	3522
428	3521
432	3520
433	3523
434	4395
435	4394
437	4392
443	2545
444	2544
453	3635
462	4311
463	4310
467	4386
472	1314
492	4439
536	3901
537	1030
538	1029
540	4792
542	2523
548	4381
563	3492
564	3353
581	4207
597	4341
599	4340
600	4665
603	4336
604	4334
605	4333
606	4332
608	4331
613	4329
614	4328
615	2234
616	2233
617	2232
618	46
620	665
621	666
623	2226
624	2225
625	4327
628	4667
630	1546
633	199
635	4299
636	2629
645	1840
678	4297
680	4295
687	1599
688	4294
690	4293
695	4283
698	4282
702	4277
709	4273
711	4271
713	4270
719	4269
732	4265
733	727
734	726
735	725
736	4264
737	4261
738	4259
739	4258
740	4257
750	4255
752	4254
754	4252
756	4251
759	4249
760	4248
764	4246
768	4243
769	4242
771	3405
773	4235
777	4230
778	953
779	952
780	951
781	950
782	949
783	4226
784	4225
786	4224
787	4223
788	4222
789	4219
790	4221
791	4218
793	4216
794	2454
795	4215
806	4213
807	4212
816	2477
824	4198
825	4197
826	4196
827	4195
829	4189
832	4187
833	4186
835	4184
836	4183
839	4165
843	631
844	632
846	634
847	635
848	636
850	2184
858	637
859	3395
860	638
861	639
862	640
866	645
867	641
876	646
878	647
880	650
884	642
887	4137
889	4136
891	4135
899	4130
900	972
901	973
903	4127
906	4118
909	4096
911	4095
912	4094
913	4088
915	4087
916	4086
917	4085
918	4084
919	4083
922	4078
924	4076
925	4075
927	4067
928	4066
929	4061
930	4060
932	4059
933	4057
934	4056
935	4049
936	4048
937	4047
938	4014
939	4013
941	4011
942	4010
943	4005
944	4004
946	4003
947	4002
948	3996
949	3995
951	3994
952	3993
953	3992
954	3991
956	3990
965	1081
967	3980
969	3978
971	3976
972	3975
973	3974
974	3973
975	3972
983	4498
985	3808
988	3958
990	3956
1001	1125
1062	3952
1063	3951
1064	3950
1067	3948
1073	3947
1075	3945
1077	3939
1098	4626
1103	3935
1106	942
1107	943
1108	3934
1109	3933
1110	3932
1113	3931
1115	3930
1132	3929
1133	3928
1134	3927
1140	3915
1141	4518
1142	1011
1143	1010
1144	1009
1145	1008
1146	1698
1147	1006
1148	1005
1150	1003
1165	3912
1169	4839
1171	2568
1172	4863
1173	4862
1174	2566
1175	2565
1213	4693
1215	4736
1221	591
1226	4305
1234	2243
1289	4641
1290	4640
1291	2925
1293	2932
1294	2931
1296	2929
1297	2927
1298	2928
1325	398
1327	399
1328	400
1339	3899
1340	3898
1341	3897
1342	3896
1345	3894
1346	3893
1347	3892
1348	3888
1349	3887
1351	3881
1352	3880
1353	3879
1356	4436
1357	1333
1364	3877
1365	3876
1366	3871
1367	3869
1368	3868
1380	4384
1382	4382
1387	3860
1388	3859
1389	3858
1390	3857
1394	3853
1397	3852
1398	3851
1399	3850
1401	3848
1410	3844
1412	3842
1413	3841
1414	3840
1415	3839
1416	3838
1420	3837
1422	3836
1423	3835
1424	3834
1425	3832
1426	3831
1429	3825
1435	3821
1436	3820
1437	3819
1438	3818
1439	3817
1440	3816
1441	3815
1442	3814
1443	3813
1444	3812
1445	3811
1451	4307
1465	3807
1466	3806
1467	3805
1468	3804
1469	3798
1470	3797
1471	3796
1472	3795
1473	3794
1474	3793
1475	3792
1476	3789
1481	3787
1483	3784
1484	3783
1485	3782
1486	2163
1489	2166
1490	2167
1492	1184
1496	1186
1497	1188
1498	1189
1502	1858
1503	1859
1504	1860
1508	4350
1510	3780
1512	3779
1513	3778
1514	3245
1517	3777
1518	3776
1519	3774
1520	5000
1521	3773
1522	3772
1523	3771
1524	3770
1525	3769
1527	3768
1531	3761
1533	3758
1540	2158
1542	2793
1543	2792
1552	2791
1553	2790
1554	2789
1556	3752
1557	3751
1559	3750
1568	3743
1573	3741
1574	3740
1575	3739
1576	3738
1577	3737
1578	3736
1579	3735
1580	3734
1581	3733
1582	3732
1583	3731
1597	3726
1599	3724
1601	3722
1602	3721
1603	3720
1604	3719
1610	3718
1620	3713
1621	3711
1622	3712
1623	3710
1624	4205
1625	4206
1633	3703
1635	3693
1636	3702
1641	3699
1642	3698
1645	3694
1647	3692
1650	3689
1651	3688
1652	3687
1654	3686
1656	3684
1657	3683
1658	3682
1661	3681
1662	3326
1663	3327
1665	3328
1666	3678
1669	3676
1670	3675
1671	3674
1672	3673
1673	3672
1675	3671
1676	3670
1694	3662
1695	3661
1700	2885
1701	3660
1702	3659
1703	3658
1734	3657
1735	3656
1736	3655
1737	3654
1740	833
1743	1587
1755	4143
1756	4728
1757	3651
1760	3103
1762	3649
1763	3647
1764	3646
1766	2522
1768	2520
1772	2509
1773	2508
1784	2502
1793	2531
1794	947
1802	2528
1807	3643
1808	3642
1809	3641
1813	3631
1818	3625
1819	3620
1820	3619
1821	3618
1822	3626
1823	3615
1824	3614
1825	3613
1826	3612
1827	3609
1829	3608
1830	3607
1831	3606
1832	3605
1833	3604
1834	3603
1836	3601
1838	3599
1839	3598
1841	3597
1842	3596
1854	347
1873	3594
1874	3591
1875	3590
1876	3589
1877	3585
1878	3583
1881	3580
1882	3551
1884	3550
1885	3549
1886	2148
1889	3547
1890	3546
1891	3545
1894	3946
1900	2019
1913	3544
1914	3543
1917	3541
1918	3540
1919	3539
1920	3538
1923	3537
1924	3536
1925	3535
1926	3534
1927	3533
1930	3531
1931	3530
1934	3528
1935	3527
1936	3526
1937	3525
1938	3524
1939	3518
1943	3515
1944	592
1945	3514
1946	3513
1947	3512
1952	3511
1953	3508
1954	3504
1957	3501
1958	3499
1959	3498
1986	4419
1997	2605
2015	2434
2016	2433
2027	2692
2038	2294
2044	2481
2045	2482
2050	2147
2051	2146
2052	2145
2053	2144
2054	2143
2055	2142
2056	2141
2057	2140
2058	2139
2059	2138
2060	2137
2061	2136
2062	2135
2070	3636
2072	4650
2073	4651
2080	3487
2081	3486
2083	3485
2086	3478
2087	3477
2089	3475
2090	3474
2091	3473
2106	4765
2107	3454
2108	4764
2109	4763
2119	362
2136	3450
2174	3189
2184	4090
2185	4091
2186	4092
2187	4093
2189	1558
2190	2496
2191	2495
2200	1306
2201	4602
2202	2607
2211	3069
2212	3070
2227	4588
2237	3870
2246	2479
2259	1260
2280	134
2289	3423
2290	3422
2291	3420
2292	87
2293	1548
2296	3417
2297	3415
2299	3413
2308	3406
2310	3920
2313	3404
2317	3400
2318	3391
2321	3388
2323	3387
2325	3386
2326	3384
2327	3383
2328	3382
2329	3381
2330	3380
2333	3379
2335	3378
2337	3242
2349	3365
2350	3364
2351	3363
2352	3362
2353	3360
2355	3359
2356	3358
2357	3357
2358	3356
2359	3352
2360	4055
2361	3346
2362	3345
2363	3343
2364	3342
2365	3341
2367	3334
2369	3333
2372	3323
2373	3322
2374	3321
2378	3304
2379	3303
2380	3302
2382	3299
2383	3298
2386	3295
2387	3294
2388	3293
2389	3292
2390	3291
2391	3290
2392	3289
2393	3288
2394	3287
2395	3286
2398	3284
2399	3283
2400	3280
2403	3278
2404	3277
2408	1528
2409	3270
2410	3269
2411	3268
2412	3267
2414	3259
2416	3258
2417	3257
2418	3256
2419	3255
2421	3248
2424	3241
2425	3240
2426	3239
2427	3238
2430	3237
2431	3236
2433	3234
2434	3230
2435	3229
2436	3228
2437	3227
2438	3226
2439	3225
2440	3224
2441	3223
2442	3222
2443	3221
2449	4346
2450	4345
2466	4609
2486	2263
2487	4417
2488	4418
2490	4412
2498	4416
2508	3214
2509	3213
2511	3205
2515	3204
2518	3197
2519	3196
2520	3195
2539	2834
2540	3188
2541	3187
2542	3180
2543	3186
2544	3179
2545	3175
2575	3174
2578	3171
2579	3170
2580	3169
2581	3168
2584	3167
2587	3164
2588	3163
2592	3161
2611	62
2612	3160
2613	3159
2616	3156
2617	3155
2618	3143
2619	3142
2621	3140
2622	3138
2625	3135
2628	3131
2629	3130
2630	3129
2631	3128
2641	3124
2642	3121
2643	2490
2645	3120
2647	3118
2648	3117
2649	3116
2652	3110
2653	3109
2654	3108
2656	3106
2657	3105
2659	3100
2660	3099
2664	3096
2665	3095
2666	3094
2668	3093
2670	3091
2679	3087
2683	3085
2684	3084
2685	3083
2687	3081
2690	3074
2691	3072
2692	3071
2694	3068
2695	3067
2698	3063
2699	3062
2700	3061
2723	3060
2724	3059
2725	3053
2726	3052
2727	3051
2728	3050
2729	3048
2731	3046
2734	3044
2735	3043
2736	3042
2738	3041
2740	3038
2743	3036
2744	3035
2746	3033
2748	3032
2750	3029
2752	3028
2753	3027
2754	3026
2755	3025
2756	3024
2758	3009
2760	3008
2762	3007
2763	3005
2765	3003
2766	3002
2767	2998
2768	2997
2769	2995
2770	2996
2771	2994
2772	2993
2775	2991
2776	2990
2777	4300
2778	2988
2779	2987
2780	2986
2781	2985
2782	2984
2784	2979
2785	2978
2786	2977
2788	2975
2791	2904
2793	955
2839	1549
2868	82
2869	81
2870	80
2888	78
2890	77
2891	76
2892	75
2893	3918
2894	74
2900	3810
2906	3016
2924	1228
2925	1227
2926	1226
2927	1225
2929	2901
2931	2898
2932	2897
2933	2896
2934	2895
2935	2894
2936	2893
2937	2892
2938	2891
2939	2890
2940	2888
2943	2884
2944	2883
2945	2882
2956	2962
2960	2881
2961	2880
2962	2879
2963	2878
2964	2877
2965	2876
2974	2874
2975	2873
2976	2872
2990	2868
2998	2732
3000	2867
3002	2866
3003	2865
3004	2860
3012	3455
3016	2859
3017	2858
3018	2857
3019	2856
3020	2854
3021	2853
3025	2851
3026	2850
3027	2849
3028	2848
3030	2843
3031	2842
3033	2841
3034	2838
3035	2837
3036	2836
3042	2832
3043	2831
3044	2830
3045	2829
3046	2828
3047	2827
3048	2826
3050	2824
3051	2823
3053	2822
3054	2821
3055	2820
3059	2039
3061	2813
3064	2811
3065	2810
3066	2809
3067	2808
3069	2807
3071	2797
3072	2796
3073	2795
3074	2794
3076	2788
3078	2784
3079	2783
3080	2782
3081	2781
3084	2779
3085	2778
3086	2777
3087	2774
3099	2763
3100	2762
3101	2761
3102	2760
3103	2759
3105	2758
3106	2757
3107	2755
3117	2754
3118	2753
3119	2752
3120	2751
3121	2750
3122	2749
3123	2748
3124	2747
3125	2746
3126	2745
3127	2744
3137	2740
3138	2739
3139	2737
3140	2736
3142	2731
3143	2730
3146	2727
3147	2726
3148	2725
3149	2724
3150	2723
3151	2722
3152	2721
3155	2718
3156	2715
3157	2713
3158	2712
3159	2711
3160	2710
3169	2705
3172	2702
3173	2701
3174	2700
3175	2699
3176	2698
3178	2696
3183	2691
3186	2690
3187	2689
3188	2688
3189	2687
3190	2686
3193	2685
3194	2684
3195	2683
3197	2676
3198	2675
3199	2674
3200	2673
3201	2672
3205	2670
3206	2669
3207	2668
3208	2667
3209	2666
3210	2665
3211	2664
3212	2663
3216	2662
3217	2647
3219	2645
3220	2644
3221	2643
3227	2639
3228	2638
3232	2631
3233	2630
3234	3260
3240	4519
3242	4735
3246	2627
3247	2626
3248	2625
3249	2624
3250	2623
3251	2622
3252	2597
3253	2220
3343	2377
3344	2378
3352	794
3358	2578
3362	1493
3374	3263
3380	4239
3402	3432
3429	2552
3430	2548
3434	2559
3437	4806
3460	2471
3465	1489
3470	994
3476	2955
3479	1290
3486	351
3487	4753
3488	4754
3489	402
3490	401
3493	1543
3494	2304
3495	3149
3496	2303
3499	4681
3500	975
3512	2443
3517	2455
3519	354
3520	1494
3521	1495
3524	611
3528	3165
3529	3019
3541	3244
3543	3243
3555	2818
3558	3265
3562	3119
3563	970
3575	3459
3580	177
3585	4769
3608	3826
3611	2505
3612	497
3619	2432
3620	2431
3621	2429
3622	2428
3623	2427
3624	2426
3625	2425
3626	2424
3627	2423
3628	2418
3629	2417
3630	2415
3631	2414
3632	2413
3634	2412
3637	2411
3638	2410
3640	2409
3642	2407
3644	2406
3645	2405
3646	2404
3647	2403
3648	2402
3649	2401
3650	2400
3652	2398
3654	2397
3655	3399
3657	2389
3658	2388
3683	2384
3689	4639
3733	2579
3737	3982
3738	2372
3739	2371
3740	2370
3741	2369
3742	2368
3743	2367
3744	2366
3745	2365
3746	2364
3748	2362
3750	2360
3751	2359
3753	2357
3754	2356
3758	2354
3759	2352
3760	3960
3767	2348
3769	2343
3770	2342
3771	2341
3772	2340
3773	2339
3774	2338
3775	2337
3776	2336
3777	2335
3778	2334
3780	2330
3783	2395
3790	2324
3791	2323
3792	2322
3793	2321
3795	2320
3796	2319
3797	2318
3798	4069
3799	4070
3801	4072
3802	4073
3803	4074
3804	2317
3808	2315
3810	2314
3811	2312
3815	2310
3816	2308
3833	2296
3838	2295
3839	2615
3841	2237
3843	2618
3844	2619
3847	4204
3848	3453
3850	2219
3852	2218
3853	2217
3854	2216
3857	2215
3858	2208
3859	2207
3860	2206
3861	2205
3864	2201
3870	86
3871	2200
3872	2199
3873	2198
3875	2197
3877	2196
3878	2195
3879	2194
3880	2193
3881	2192
3882	3652
3883	2191
3885	2189
3886	2188
3887	2187
3888	2186
3890	2183
3894	2173
3895	2172
3896	2171
3897	2170
3898	2264
3899	2265
3900	2266
3902	2162
3906	2159
3907	2155
3919	786
3920	792
3921	796
3942	3902
4012	2817
4013	2816
4065	4559
4110	904
4149	4374
4175	4426
4180	2132
4181	2131
4182	692
4183	2130
4185	2129
4186	2128
4188	2117
4189	2116
4190	2115
4191	2111
4192	2110
4193	2109
4194	2108
4197	2105
4198	2104
4199	2103
4200	2102
4205	3907
4217	2017
4218	2016
4219	2012
4220	2011
4221	2010
4222	2009
4225	2008
4226	2007
4227	2006
4228	2005
4229	2004
4230	2003
4231	2002
4232	2001
4233	2000
4235	1998
4236	1997
4237	1996
4238	1995
4239	1994
4240	1992
4241	1991
4242	1990
4243	1988
4244	1987
4245	1986
4248	1984
4250	1982
4251	1981
4252	1979
4253	1976
4254	1978
4258	1970
4260	1969
4261	1968
4262	1967
4263	1966
4267	1962
4268	1961
4269	1960
4270	1959
4272	1957
4273	1955
4275	1953
4276	1950
4278	1949
4281	1948
4284	1944
4285	1943
4286	1942
4287	1940
4288	1934
4289	2546
4290	1933
4291	4175
4292	1930
4293	1921
4294	1920
4295	1919
4296	1918
4297	1917
4298	1916
4301	1915
4302	1914
4305	1905
4306	1904
4307	1903
4308	1901
4309	1900
4310	1898
4311	1899
4320	1887
4321	1886
4323	1884
4324	1880
4325	1879
4326	1878
4327	1877
4329	1876
4330	4657
4332	3882
4334	3884
4335	3885
4336	1871
4337	1870
4338	4742
4340	1869
4342	4755
4344	1866
4350	258
4351	827
4367	587
4389	3401
4421	3306
4437	1042
4461	2620
4463	1719
4464	1718
4466	1717
4467	1716
4468	1715
4469	1714
4470	1713
4473	1712
4474	3588
4482	1708
4483	1707
4485	1702
4486	1679
4487	1678
4490	1676
4491	1675
4492	1674
4493	1672
4494	1671
4495	1670
4496	1669
4497	1668
4501	2938
4502	1667
4504	1666
4505	1665
4507	1664
4509	2249
4513	2120
4516	2247
4517	2458
4518	2459
4519	2460
4520	2461
4521	2462
4523	2463
4524	2245
4525	1663
4527	1662
4528	1661
4530	1655
4531	1654
4532	1653
4533	1652
4535	1643
4537	218
4538	217
4549	4122
4552	4125
4556	1640
4558	1639
4567	1637
4569	1636
4570	1635
4571	1634
4572	1633
4574	1626
4578	1624
4579	1623
4580	1622
4581	1621
4582	1620
4583	1619
4584	1618
4618	2557
4621	1613
4623	1612
4624	1611
4625	1610
4626	1607
4627	1606
4628	1605
4630	1603
4631	1602
4632	4339
4640	4080
4643	1597
4645	1595
4646	1594
4668	1593
4669	1592
4671	1583
4672	1582
4673	1581
4674	1580
4680	853
4681	1577
4683	1575
4684	1574
4688	1572
4690	1571
4691	1343
4692	1569
4694	1567
4695	1566
4696	1565
4697	1563
4698	1562
4699	1561
4700	1560
4701	1559
4702	1557
4711	4917
4713	4378
4714	4379
4715	4538
4716	4539
4717	4540
4718	4541
4722	1537
4723	1534
4724	1533
4745	1530
4753	1515
4756	1513
4757	1512
4826	4911
4890	4407
4891	4408
4898	1488
4899	1485
4900	1487
4901	1484
4902	1483
4903	1482
4904	1481
4905	1480
4906	1479
4907	1478
4909	1476
4910	1475
4911	1474
4912	1471
4915	1469
4916	1468
4917	1465
4918	1467
4920	1463
4921	1462
4922	1461
4923	1460
4924	1459
4932	1457
4933	1455
4934	1456
4935	1454
4936	1453
4937	1452
4938	1451
4939	1450
4940	1449
4941	1448
4942	1447
4947	1445
4948	1444
4950	1442
4951	1441
4952	2609
4953	2606
4954	1438
4955	1437
4956	1436
4957	1435
4958	1434
4959	1433
4962	4756
4973	2616
4978	4182
4979	4181
4984	4353
4985	4126
4987	926
4989	2582
4990	2581
5001	1422
5004	1420
5005	1417
5006	1419
5007	1416
5008	1415
5009	1414
5010	1413
5013	4630
5028	1410
5037	1407
5038	1406
5039	2235
5041	1404
5042	1403
5044	1401
5045	1398
5046	1396
5047	1395
5048	1394
5049	1393
5050	94
5053	1388
5055	1384
5056	1378
5057	1376
5058	1375
5059	1374
5060	1373
5061	1372
5062	1371
5064	1369
5065	1524
5066	1523
5068	1366
5069	1365
5070	1364
5071	1363
5072	1362
5073	1361
5075	1359
5077	1357
5078	1352
5080	1351
5081	1350
5082	1349
5083	1348
5084	1346
5085	1345
5086	1342
5087	1341
5103	1336
5104	1335
5111	3999
5114	1332
5117	1331
5119	1330
5121	1328
5122	1327
5124	1325
5125	4525
5126	1319
5129	1316
5130	1315
5132	1310
5149	1304
5150	1307
5156	1302
5167	1299
5168	1297
5172	1293
5173	1292
5175	3441
5177	1288
5178	1287
5197	3040
5202	4552
5213	1591
5222	1266
5224	1257
5226	1255
5227	1254
5237	3788
5239	1251
5240	1250
5244	3891
5247	1239
5248	1237
5249	1236
5250	1235
5252	1234
5255	1229
5256	1209
5257	1208
5258	1206
5259	1205
5260	1204
5261	1203
5262	1202
5263	1201
5265	1197
5270	1195
5271	1194
5273	1192
5274	1191
5275	1190
5276	1187
5277	1185
5278	1509
5279	1183
5280	1182
5291	2080
5301	4749
5302	1540
5315	4807
5345	4740
5359	1028
5366	3000
5388	4747
5392	3254
5395	3251
5396	3250
5413	1168
5415	1165
5416	1164
5418	1163
5420	1161
5422	1158
5423	1157
5424	1149
5426	1148
5427	1147
5428	992
5430	1144
5431	1143
5432	1142
5435	1140
5436	1139
5438	1131
5439	1130
5440	1129
5441	1128
5442	3800
5443	1127
5444	1126
5445	1123
5446	1124
5447	1122
5448	1121
5451	1120
5458	1554
5469	1088
5470	1087
5471	1086
5472	1085
5473	4909
5479	1084
5481	1083
5482	1082
5483	1080
5485	1079
5486	1078
5487	1077
5488	1076
5489	1075
5490	1074
5491	1073
5492	1072
5493	1071
5494	1070
5495	1069
5505	1068
5508	3749
5515	1064
5516	1063
5517	1062
5519	1060
5520	1059
5523	4725
5524	1057
5525	1056
5534	1054
5536	1053
5538	4208
5541	1051
5544	1039
5545	1038
5548	1037
5556	1429
5570	1033
5580	1032
5584	4632
5586	4633
5589	1031
5590	2558
5603	2604
5604	2603
5634	966
5636	962
5638	960
5639	959
5649	4377
5662	956
5664	954
5667	948
5670	945
5672	944
5674	940
5675	933
5676	932
5680	931
5681	930
5682	929
5684	928
5685	883
5687	881
5688	879
5691	876
5693	875
5695	4580
5696	872
5698	871
5701	866
5703	864
5704	863
5705	862
5706	860
5707	3494
5715	858
5717	2221
5719	2678
5720	851
5721	850
5725	847
5726	2939
5727	2940
5728	2935
5729	2934
5730	2936
5734	845
5736	831
5739	3367
5741	1428
5762	3307
5767	757
5768	756
5773	754
5774	753
5775	752
5776	751
5777	1856
5778	1855
5779	749
5780	748
5781	747
5782	746
5784	744
5785	743
5786	742
5788	741
5789	740
5790	739
5792	732
5795	731
5796	730
5797	729
5798	728
5800	713
5816	712
5823	708
5824	707
5826	2537
5828	701
5829	700
5830	699
5831	698
5832	697
5834	696
5835	695
5836	694
5837	693
5838	499
5839	690
5840	498
5841	689
5842	688
5847	687
5851	684
5852	682
5853	101
5855	1222
5857	1220
5858	1219
5859	1218
5860	1217
5861	1216
5862	1215
5863	1214
5864	1213
5865	1212
5869	1210
5870	674
5871	676
5872	673
5879	1843
5892	4145
5893	4146
5894	4147
5895	4148
5896	4149
5897	4150
5898	4151
5899	4152
5900	4153
5901	4154
5902	4155
5903	4156
5904	4157
5906	4158
5907	4159
5908	4160
5913	4162
5914	4163
5915	4164
5920	4166
5921	4167
5922	4168
5923	4169
5925	4173
5927	4174
5930	4177
5931	4178
5933	4180
5937	626
5939	625
5940	624
5941	622
5943	621
5990	618
5991	617
5992	616
5993	615
5994	614
5995	613
5996	612
5999	608
6000	607
6001	606
6002	605
6003	604
6004	603
6008	600
6009	599
6011	598
6012	597
6014	595
6015	594
6016	593
6017	685
6024	4376
6025	1907
6027	4485
6031	72
6035	586
6036	585
6038	584
6039	583
6041	580
6042	579
6048	1046
6054	574
6060	2861
6065	331
6066	332
6067	333
6068	334
6069	335
6070	336
6073	572
6074	571
6075	570
6077	568
6079	564
6080	562
6081	561
6082	559
6083	558
6085	554
6086	553
6087	552
6090	550
6091	546
6092	545
6094	544
6096	543
6097	541
6098	540
6100	538
6101	537
6102	536
6103	535
6104	534
6105	533
6106	528
6107	527
6108	526
6110	523
6111	521
6112	520
6113	519
6114	518
6116	516
6136	511
6137	510
6138	509
6140	508
6141	680
6142	503
6143	502
6153	491
6154	490
6157	489
6158	488
6159	487
6160	486
6169	433
6173	431
6179	425
6180	424
6183	421
6184	422
6185	420
6187	418
6189	416
6190	414
6191	413
6192	412
6193	411
6195	410
6199	409
6201	408
6202	407
6203	406
6219	389
6220	388
6221	387
6222	386
6229	382
6231	4700
6234	374
6235	961
6243	3054
6247	372
6248	371
6249	370
6251	353
6255	346
6256	344
6257	343
[truncated: 178 more rows]

## Sheet: MSMEG_MGIL
MSMEG_XXXX	Mflv_XXXX
1	826
2	825
3	824
4	823
5	822
6	821
11	3144
21	1425
24	817
25	816
26	815
27	814
28	812
29	813
30	811
31	810
32	809
33	808
34	807
48	791
49	788
50	782
51	2368
52	777
53	776
57	775
58	774
59	773
60	772
61	771
62	770
66	766
67	765
68	764
81	758
82	756
83	755
84	753
85	752
86	751
87	750
88	749
89	747
90	746
91	745
92	744
95	743
96	741
97	740
98	738
99	737
100	735
102	734
105	730
106	729
108	4943
110	726
111	5126
113	724
114	723
116	722
117	4848
120	719
129	716
130	715
131	714
132	713
133	712
134	711
135	710
136	709
137	708
138	707
139	706
140	705
141	704
142	703
143	702
210	698
214	697
215	696
216	3163
219	519
220	518
221	517
222	516
223	515
224	514
225	3435
226	3434
229	486
230	484
231	480
233	479
234	472
235	470
236	469
240	465
241	464
243	462
244	461
245	459
246	460
248	458
249	457
251	455
252	454
255	451
256	4812
257	449
259	448
261	445
262	444
263	443
268	1234
269	1235
270	1236
271	1237
272	1238
273	1239
274	1240
275	1241
276	1242
277	1243
279	1244
280	442
289	440
290	439
291	2472
292	2471
293	2470
294	2469
295	2468
296	2467
297	2466
298	2465
299	2464
302	436
304	435
305	434
306	433
307	432
308	431
309	428
311	426
315	422
316	1841
317	421
318	419
319	420
334	4614
335	4596
344	2099
345	2100
346	2101
347	2102
348	2103
349	2104
350	2105
351	2106
352	646
354	521
355	2711
357	5163
358	3061
359	418
360	417
361	415
363	414
368	5157
369	5158
370	5159
371	413
372	412
373	411
376	1008
377	1010
378	1011
379	1012
384	285
406	409
407	408
408	405
409	404
410	403
411	402
412	401
413	400
415	399
417	395
418	394
419	393
420	392
422	391
424	388
427	387
428	386
431	381
432	380
433	3015
434	379
435	378
436	377
437	376
438	375
447	5175
452	503
453	502
454	501
455	1797
456	497
457	496
460	736
467	373
526	1255
527	1258
528	1261
531	3829
536	1035
537	1909
538	1910
539	4388
542	1090
548	362
558	5228
559	5230
560	1277
562	4415
564	346
578	4100
580	3563
585	4341
594	3703
595	3704
597	342
599	341
603	335
604	334
605	333
608	332
612	331
613	330
615	329
616	328
617	327
618	326
619	325
620	324
621	323
622	322
623	321
624	320
626	319
628	1007
629	316
633	311
634	312
635	310
636	309
637	732
638	276
645	298
651	1672
654	1590
655	1586
670	5165
671	3148
675	3475
678	291
679	290
680	289
681	288
682	287
683	286
684	284
685	283
686	282
687	281
688	279
690	278
691	277
695	273
698	272
702	268
703	267
704	264
709	260
710	259
711	258
713	257
717	256
719	255
720	254
729	252
731	247
732	246
733	2754
734	2753
735	2752
737	244
738	243
739	242
740	239
743	1574
750	237
752	234
753	233
754	232
755	231
756	230
759	228
760	227
762	225
763	224
766	222
767	221
768	220
769	219
771	217
775	212
777	211
783	205
784	204
786	202
787	201
788	200
789	198
790	199
791	197
792	196
793	195
794	194
795	193
796	192
806	190
807	189
808	5140
809	5141
810	188
811	5142
812	187
814	185
815	186
816	184
824	182
825	181
826	754
829	177
832	175
833	174
834	173
835	172
836	171
839	170
843	167
844	166
845	165
846	164
847	163
848	162
850	1289
855	159
858	155
860	154
861	153
862	152
863	151
864	150
865	149
866	145
867	147
876	143
878	142
880	141
883	136
884	135
887	134
889	132
891	4701
892	131
899	127
901	122
902	5113
903	114
905	110
906	109
909	108
911	107
912	106
915	104
916	103
917	102
918	101
919	100
921	98
922	97
923	96
924	95
925	92
927	91
928	90
929	89
930	88
932	87
933	86
934	85
935	84
936	83
937	82
938	80
939	79
941	77
942	76
943	75
944	74
946	72
947	71
948	70
949	69
951	68
952	67
953	66
954	65
956	64
959	62
962	59
964	57
965	1891
968	56
969	54
970	53
971	52
972	51
973	50
974	49
975	48
982	4419
984	4420
986	437
988	38
992	37
993	36
994	35
1061	34
1062	33
1063	32
1064	31
1066	29
1067	28
1068	801
1069	800
1070	799
1071	798
1072	797
1073	26
1074	796
1075	25
1076	3880
1077	24
1078	23
1095	1684
1097	22
1098	15
1103	5268
1106	5267
1107	5266
1108	5264
1109	5263
1110	5262
1113	5260
1115	5258
1124	383
1131	3142
1132	5254
1133	5253
1134	5252
1136	5251
1140	5249
1141	12
1142	11
1143	10
1144	9
1145	8
1146	7
1147	6
1148	5
1149	4
1150	3
1165	5248
1167	1527
1168	1526
1171	1659
1172	3469
1174	3470
1175	1652
1199	5132
1203	1800
1205	1801
1207	5216
1208	5215
1209	5214
1210	4443
1211	5222
1221	490
1226	5038
1268	5180
1269	5182
1272	5181
1286	2372
1288	5176
1289	5170
1290	5171
1313	5160
1315	2744
1316	1328
1322	2800
1325	5131
1327	5130
1328	5129
1329	1033
1330	1034
1331	5125
1334	5123
1335	3073
1336	4884
1339	5122
1340	5121
1341	5120
1342	5119
1344	5118
1345	5117
1346	5116
1347	5115
1352	5112
1353	5111
1355	5109
1356	5108
1357	5107
1358	4387
1359	5106
1360	4386
1361	5104
1362	5103
1363	5102
1364	5101
1365	5100
1366	5099
1367	5097
1368	5096
1379	3531
1381	3028
1382	3029
1383	5093
1384	498
1387	5086
1389	5085
1390	5084
1393	5083
1394	5082
1395	5081
1396	5080
1397	5079
1398	5078
1399	5077
1401	5075
1403	5074
1406	5073
1410	5072
1413	5071
1414	5070
1415	5069
1416	5068
1417	5064
1418	5063
1420	5062
1422	5061
1423	5060
1424	5059
1425	5058
1426	5057
1427	5055
1428	5056
1429	5053
1430	5054
1431	5052
1432	5051
1435	5050
1436	5049
1437	5048
1438	5047
1439	5046
1440	5045
1441	5044
1442	5043
1443	5042
1444	5041
1445	5040
1451	5039
1465	5037
1466	5036
1467	5035
1468	5034
1469	5033
1470	5032
1471	5031
1472	5030
1473	5029
1474	5028
1476	5026
1479	5025
1480	5024
1482	5023
1483	5022
1484	5021
1485	5020
1486	5019
1487	5018
1492	5017
1493	5015
1494	5014
1496	5012
1497	5011
1498	5010
1499	5009
1500	5008
1512	5007
1513	5006
1514	5005
1515	5004
1516	5003
1519	4974
1521	4973
1522	4972
1523	4971
1524	4970
1525	4969
1526	4967
1527	4968
1528	4965
1529	4966
1530	4964
1531	4963
1533	4961
1538	4957
1539	4956
1540	3959
1542	4955
1543	4952
1552	3442
1556	4950
1557	4949
1559	4947
1566	4941
1567	4940
1568	4939
1573	4936
1574	4935
1575	4934
1576	4933
1577	4932
1578	4931
1579	4930
1580	4929
1581	4928
1582	4925
1583	4924
1588	4921
1597	4914
1599	4912
1600	4911
1601	4910
1602	4909
1603	4908
1604	4906
1608	1073
1610	4903
1620	4899
1621	4897
1622	4898
1623	4896
1633	4893
1635	4892
1636	4891
1637	4889
1638	4888
1639	4887
1640	4886
1641	4885
1642	4882
1645	4880
1647	4879
1650	4877
1651	4876
1652	4875
1654	3455
1655	4874
1656	4873
1657	4871
1658	4870
1660	5156
1661	4869
1662	4862
1663	4861
1665	4860
1666	4852
1669	4847
1670	4846
1671	4845
1672	4844
1673	4843
1675	4842
1676	4841
1694	4836
1695	4831
1696	4830
1698	4829
1701	4828
1702	4827
1703	4826
1716	600
1721	2788
1733	4824
1734	4823
1735	4822
1736	4821
1737	4820
1739	4817
1740	4818
1741	4816
1742	4815
1743	4814
1756	4811
1757	4810
1760	4800
1762	4799
1763	4797
1764	4796
1765	4795
1766	1038
1768	1969
1771	1039
1773	1041
1782	1963
1784	1967
1789	2550
1790	1968
1791	4793
1794	1341
1802	793
1803	4790
1804	4789
1805	4785
1806	4787
1807	4784
1808	4781
1809	4780
1811	4776
1812	4775
1813	4774
1817	4748
1818	4749
1819	4747
1820	4746
1821	4743
1822	4741
1823	4738
1824	4737
1825	4736
1826	4735
1827	4732
1829	4731
1830	4730
1831	4729
1832	4728
1834	4726
1835	4725
1836	4724
1837	4723
1838	4722
1839	4721
1840	4720
1841	4719
1842	4718
1845	991
1866	603
1867	602
1873	4714
1874	4712
1875	4711
1876	4710
1877	4707
1878	4706
1881	4705
1882	4703
1883	4702
1884	4700
1885	4699
1886	4698
1889	4696
1890	4695
1891	4694
1892	4693
1893	4692
1894	4691
1895	1346
1896	1347
1897	1348
1898	1349
1899	1350
1900	2177
1901	1352
1902	2332
1903	2333
1904	2334
1905	2335
1907	1354
1908	1355
1909	1356
1910	1357
1911	1358
1912	1359
1913	4690
1914	4689
1915	4688
1917	4687
1918	4686
1919	4685
1920	4684
1921	4019
1922	4683
1924	4681
1925	4680
1926	4679
1927	4678
1929	4677
1930	4676
1931	4675
1934	4673
1935	4672
1936	4671
1937	4670
1938	4669
1939	4668
1940	4667
1941	4666
1943	4665
1944	4664
1945	4663
1946	4662
1947	4661
1952	4660
1953	4659
1954	4658
1955	4657
1957	4656
1958	4655
1959	4654
1963	4653
1964	4651
1987	5133
1991	446
1996	1017
1997	3313
1998	191
2014	3861
2015	3860
2016	3859
2017	3858
2027	997
2033	4503
2035	4501
2036	4502
2037	4500
2038	4499
2042	4497
2043	4496
2047	4495
2050	4494
2051	4493
2052	4492
2053	4491
2054	4490
2055	4489
2056	4488
2057	4487
2058	4486
2059	4485
2060	4484
2061	4483
2062	4482
2063	4481
2064	4480
2066	4472
2067	4471
2069	4469
2070	4468
2071	4467
2072	4466
2073	4465
2074	4464
2075	4463
2077	4461
2078	4459
2079	4458
2080	4456
2081	4455
2083	4454
2084	4453
2086	4451
2087	4450
2089	4448
2090	4447
2091	4446
2105	4421
2106	3011
2108	3010
2109	3009
2110	4435
2111	1673
2128	4412
2131	4411
2132	4410
2134	4408
2135	4407
2136	4406
2137	4405
2151	690
2174	3796
2190	4380
2191	4379
2194	148
2196	4377
2199	4375
2200	5090
2201	4374
2202	4373
2203	4372
2204	4371
2205	4370
2206	4369
2207	4368
2208	4367
2209	4366
2215	4364
2216	4363
2217	4362
2218	4361
2219	4360
2220	4359
2223	4357
2224	4356
2225	4355
2227	4354
2228	4353
2229	4351
2230	4350
2231	4349
2232	4348
2233	4347
2234	4346
2235	351
2236	4345
2237	4342
2238	4340
2240	4339
2241	4335
2242	4336
2243	4334
2244	4333
2247	367
2249	4328
2255	4327
2256	4326
2257	4325
2258	4323
2259	4322
2274	3980
2275	3981
2276	3982
2277	4321
2278	4320
2279	4319
2285	4060
2286	4318
2287	4317
2288	4316
2289	4315
2290	4314
2291	4313
2293	4312
2294	4310
2295	4309
2296	4308
2297	4307
2299	4305
2301	4296
2308	4291
2309	4290
2310	4287
2313	4286
2317	4279
2319	4278
2321	4276
2323	4275
2325	4274
2326	4272
2327	4271
2328	4270
2329	4269
2330	4268
2331	4267
2332	4266
2333	4265
2335	4264
2337	4187
2342	466
2343	1843
2344	1844
2346	1846
2347	1847
2349	4261
2350	4260
2351	4259
2352	4258
2355	4257
2356	4256
2357	4255
2358	4254
2359	4252
2360	4250
2361	4249
2362	4248
2363	4247
2365	4246
2367	4244
2369	4242
2370	4241
2372	4239
2373	4238
2374	4237
2376	3306
2377	4235
2378	4234
2379	4233
2380	4231
2381	3922
2382	4230
2383	4229
2386	4228
2387	4227
2388	4226
2390	4224
2391	4223
2392	4222
2393	4221
2394	4220
2395	4219
2396	4218
2397	4217
2398	4216
2399	4215
2400	4214
2402	4213
2403	4212
2404	4211
2407	4205
2408	4697
2409	4203
2410	4202
2411	4201
2412	4198
2413	4197
2414	4196
2415	4195
2416	4194
2417	4193
2418	4192
2419	4191
2421	4190
2422	4189
2423	4188
2424	4186
2425	4185
2426	4184
2427	4183
2430	4182
2431	4181
2432	4180
2433	4179
2434	4178
2435	4175
2436	4174
2437	4173
2438	4172
2439	4171
2440	4170
2441	4169
2442	4168
2443	4167
2445	1059
2446	1049
2447	356
2449	357
2450	1055
2468	4144
2469	4142
2470	4143
2475	1329
2486	953
2508	4140
2509	4139
2511	4137
2512	4136
2515	4135
2518	4134
2519	4133
2520	4132
2521	4130
2522	4129
2523	4128
2524	4127
2525	4126
2526	4125
2540	4124
2541	4123
2543	4122
2545	4121
2552	4119
2553	4118
2554	4117
2557	4112
2559	4111
2560	4110
2561	4109
2562	4108
2563	4107
2564	4106
2565	4105
2566	4104
2567	4103
2568	4102
2572	4101
2573	4092
2575	4088
2576	4086
2578	4083
2579	4082
2580	4081
2581	4080
2584	4076
2585	4075
2586	4071
2587	4070
2588	360
2591	4069
2592	4068
2593	4067
2594	4066
2595	4065
2596	4064
2597	4063
2598	4062
2599	4061
2600	531
2601	530
2602	529
2603	528
2606	4059
2607	4058
2609	4056
2610	4055
2611	4054
2612	4053
2613	4052
2614	4051
2616	4049
2617	4048
2618	4047
2619	4046
2621	4045
2622	4044
2624	4042
2625	4041
2626	4040
2628	4039
2629	4038
2630	4037
2631	4036
2632	4035
2641	4034
2643	4033
2644	4032
2645	4031
2647	4030
2648	4029
2649	4028
2651	5136
2652	4026
2653	4025
2654	4024
2656	4023
2657	4022
2658	4021
2659	4017
2660	4016
2664	4013
2665	4012
2666	4011
2667	4009
2668	4010
2669	4008
2670	4007
2671	4006
2679	4005
2683	4001
2684	4000
2685	3999
2687	3996
2688	3995
2690	3994
2691	3990
2692	3989
2694	3988
2695	3987
2696	3986
2698	3985
2699	3984
2700	3983
2711	3979
2721	3978
2722	3977
2723	3975
2724	3974
2725	3971
2726	3970
2727	3969
2728	3968
2729	3967
2731	3965
2732	3964
2733	3963
2734	3962
2735	3961
2736	3960
2738	3958
2740	3956
2742	3955
2743	3954
2744	3953
2746	3951
2749	3950
2750	3949
2752	3948
2753	3947
2754	3946
2755	3945
2756	3944
2757	3943
2758	3939
2760	3938
2761	3936
2762	3937
2763	3935
2764	3934
2765	3933
2766	3932
2767	3931
2768	3930
2769	3928
2770	3929
2771	3927
2772	3926
2773	3925
2775	3924
2776	3923
2778	3921
2779	3920
2780	3919
2781	3918
2782	3917
2784	3916
2785	3915
2786	3914
2787	3913
2788	3912
2789	3911
2792	3907
2793	4243
2794	16
2795	17
2796	2282
2799	4919
2811	4839
2839	3444
2840	5151
2851	4542
2852	4541
2853	4540
2854	4539
2855	4538
2856	4537
2857	4536
2858	4535
2859	4534
2860	4533
2861	4532
2862	4531
2863	4530
2864	4529
2865	4528
2866	4570
2867	1547
2868	4568
2869	4567
2870	4566
2873	4564
2874	4563
2875	4562
2876	4561
2877	4560
2878	5167
2879	5166
2883	4559
2884	4557
2885	4556
2886	4555
2887	4554
2888	4552
2889	4553
2890	4551
2891	4549
2892	4548
2894	4546
2895	4545
2896	4544
2900	4525
2901	4543
2923	2659
2926	3109
2929	3840
2930	3839
2931	3838
2932	3837
2933	3836
2934	3835
2935	3834
2936	3833
2937	3832
2938	3831
2939	3830
2940	3828
2941	1761
2943	3826
2944	3825
2945	3824
2946	3823
2947	1005
2958	3821
2959	3818
2960	3817
2961	3816
2962	3815
2963	3814
2964	3813
2965	3812
2974	3811
2975	3810
2976	3809
2978	3802
2979	3801
2980	3800
2981	3799
2982	3798
2983	3797
2990	3795
2992	3794
2993	3793
2994	3792
2995	3791
2997	3790
2999	3789
3000	3788
3001	3786
3002	3787
3003	3785
3004	3783
3012	3782
3013	3781
3016	3771
3017	3770
3018	3769
3019	3768
3020	3767
3021	3766
3024	3764
3025	3763
3026	3762
3027	3761
3028	3760
3030	3758
3031	3757
3032	3754
3033	3756
3034	3753
3035	3752
3036	3751
3040	3749
3042	3748
3043	3747
3044	3746
3045	3745
3046	3744
3047	3743
3048	3742
3050	3741
3051	3740
3053	3739
3054	3738
3055	3737
3059	3735
3060	3734
3061	3733
3062	3732
3063	3731
3064	3730
3065	3729
3066	3728
3067	3727
3069	3725
3070	3724
3071	3721
3072	3719
3073	3718
3074	3717
3076	3716
3078	3715
3079	3714
3080	3713
3081	3712
3083	2999
3084	3710
3085	3709
3086	3708
3087	3707
3097	3706
3098	3705
3099	3696
3100	3695
3101	3694
3102	3693
3103	3692
3105	3691
3106	3686
3107	3685
3108	3778
3109	3777
3110	3776
3111	3775
3112	3779
3113	3774
3114	3780
3115	3773
3117	3684
3118	3681
3119	3680
3120	3679
3121	3678
3122	3677
3123	3676
3124	3675
3125	3674
3126	3673
3127	3672
3138	3670
3139	3669
3140	3668
3141	3667
3142	3666
3143	3665
3144	3664
3146	3662
3147	3661
3148	3660
3149	3659
3150	3658
3151	3657
3152	3656
3153	3655
3154	3654
3155	3653
3157	3651
3158	3650
3159	3649
3160	3648
3162	3647
3163	3646
3169	3644
3170	3643
3172	3642
3173	3641
3174	3640
3175	3639
3176	3638
3178	3636
3183	3634
3184	3633
3186	3631
3187	3630
3188	3629
3189	3628
3190	3627
3191	3626
3193	3625
3194	3624
3195	3623
3196	3622
3197	3621
3198	3620
3199	3619
3200	3618
3201	3617
3203	3615
3204	3614
3205	3613
3206	3612
3207	3611
3208	3610
3209	3609
3210	3608
3211	3607
3212	3606
3213	1345
3215	3604
3216	3603
3217	3602
3218	3601
3219	3600
3220	3599
3221	3598
3223	3595
3224	3594
3225	3593
3226	3592
3227	3591
3228	3590
3231	3587
3232	3586
3233	3585
3234	3584
3235	3583
3236	3582
3237	3581
3238	1452
3239	3580
3240	3579
3241	3578
3242	3577
3246	3575
3247	3574
3248	3573
3249	3572
3250	3571
3251	3570
3252	3127
3253	3128
3255	3130
3261	3143
3273	718
3274	932
3276	3133
3277	3135
3278	3134
3279	3136
3280	3137
3281	3138
3283	3140
3309	3175
3310	4141
3358	3227
3375	3230
3379	305
3417	146
3418	3139
3419	1042
3430	4890
3434	3235
3435	5197
3436	5198
3455	3238
3457	3459
3459	954
3461	3451
3464	236
3468	3245
3471	3257
3472	3258
3473	3259
3475	3941
3478	3256
3479	3254
3480	4430
3483	1047
3486	1308
3489	3266
3490	3267
3492	3271
3494	3437
3496	4418
3499	3272
3500	3273
3504	3275
3507	3550
3508	3278
3509	1248
3512	3280
3513	866
3515	3281
3517	3285
3519	3286
3520	3287
3521	3288
3523	3291
3524	3290
3525	3292
3528	3298
3530	3299
3532	3301
3533	2746
3534	3302
3535	3303
3538	3304
3544	3246
3551	3307
3558	3311
3561	3319
3562	3320
3563	3321
3564	3322
3566	3323
3567	3325
3568	3324
3569	3326
3571	3328
3572	3329
3573	3330
3574	3331
3575	3332
3576	3333
3577	3334
3580	3335
3582	3336
3590	423
3593	717
3596	5149
3608	3340
3611	3341
3612	3342
3615	3343
3616	3344
3619	3346
3620	3347
3621	3348
3622	3349
3623	3350
3624	3351
3625	3352
3626	3353
3627	3354
3628	3355
3629	3356
3630	3357
3631	3358
3632	3359
3633	3361
3634	3360
3635	3362
3636	3363
3637	3364
3638	3365
3639	3366
3640	3367
3641	3368
3642	3398
3644	3399
3645	3400
3646	3401
3647	3402
3648	3403
3649	3404
3650	3405
3651	3406
3652	3407
3654	3408
3655	3410
3657	3411
3658	3412
3659	3414
3660	3415
3661	3416
3663	3417
3666	3418
3667	3419
3670	3554
3671	3420
3673	3421
3675	3425
3676	3426
3677	3427
3679	3428
3683	3430
3685	3432
3686	3904
3695	4806
3700	4807
3701	4808
3704	1565
3705	3439
3706	3260
3709	3453
3714	3457
3733	4404
3735	3491
3737	3492
3738	3493
3739	3494
3740	3495
3741	3496
3742	3497
3743	3498
3744	3500
3745	3501
3746	3502
3748	3504
3750	3508
3751	3509
3753	3511
3754	3512
3758	3513
3759	3514
3764	3515
3767	3517
3768	3518
3769	3523
3770	3524
3771	3525
3772	3526
3773	3527
3774	3528
3775	3529
3776	3530
3777	3532
3778	3533
3780	3535
3781	3536
3783	3537
3790	3539
3791	3540
3792	3541
3793	3542
3795	3543
3796	3544
3797	3545
3806	3547
3808	3548
3810	3549
3811	3551
3816	3556
3817	3557
3819	3558
3833	3561
3838	3562
3839	3564
3840	3565
3842	3566
3843	4526
3844	4527
3845	3569
3846	3155
3847	3126
3848	3125
3856	3121
3857	3120
3858	3119
3859	3118
3860	3117
3861	3116
3862	3115
3863	3113
3864	3112
3870	3107
3871	3106
3872	3105
3873	3104
3874	3103
3876	3102
3877	352
3878	3101
3879	3100
3880	3099
3881	3098
3883	3097
3885	3095
3886	3094
3887	3093
3888	3092
3890	3089
3894	3078
3895	3077
3896	3076
3897	3075
3898	4835
3899	4834
3900	4833
3901	4832
3902	3069
3903	3068
3904	3067
3905	3066
3906	3065
3907	3064
3908	3063
3910	3062
3923	3244
3934	4990
3935	5000
3940	4992
3942	263
3947	4987
3950	4382
3952	3845
3953	2540
3955	3848
4081	1197
4106	3194
4108	727
4127	4617
4154	678
4179	3058
4180	3057
4181	3056
4182	3055
4183	3054
4185	3053
4186	3052
4187	3051
4188	3050
4189	3049
4190	3047
4191	3046
4192	3045
4193	3044
4194	3043
4195	3042
4196	3041
4197	3040
4198	3039
4199	3038
4200	3037
4207	3007
4208	3006
4209	3005
4210	3004
4211	3003
4212	3002
4213	4282
4214	3000
4215	2998
4217	2996
4218	2995
4219	2994
4220	2993
4221	2992
4222	2991
4225	2990
4226	2989
4227	2988
4228	2987
4229	2986
4230	2985
4231	2984
4232	2983
4233	2982
4235	2980
4236	2979
4237	2978
4238	2977
4239	2976
4240	2975
4241	2974
4242	2973
4243	2972
4244	2971
4245	2970
4246	2969
4247	2968
4248	2967
4249	2966
4250	2965
4251	2964
4252	2963
4253	2961
4254	2962
4255	2960
4258	2957
4259	2958
4260	2956
4261	2955
4262	2954
4263	2953
4267	2950
4268	2949
4269	2948
4270	2947
4271	2946
4272	2945
4273	2943
4275	2942
4276	2940
4277	2941
4278	2939
4280	2937
4281	2938
4282	2936
4283	2935
4284	2934
4285	2933
4286	2932
4287	2931
4288	2929
4289	2930
4290	2928
4291	2246
4293	2910
4294	2909
4295	2906
4296	2904
4297	5212
4298	2903
4299	2902
4301	2901
4302	2900
4304	2893
4305	2892
4306	2891
4307	2890
4308	2889
4309	2888
4310	2886
4311	2887
4315	3908
4316	3909
4318	1015
4320	2784
4321	2783
4323	2781
4324	2780
4325	2779
4326	2778
4327	2777
4328	2776
4329	2775
4332	2774
4333	2773
4334	2772
4335	2771
4336	2770
4337	2769
4338	2768
4340	2766
4342	2765
4347	2764
4350	2763
4353	2762
4354	2761
4355	2760
4356	2759
4357	2758
4358	2757
4381	5147
4382	5148
4384	5209
4399	4390
4418	1106
4437	2818
4454	5153
4456	2734
4463	2733
4464	2732
4469	2731
4470	2730
4471	2729
4472	2728
4473	2727
4474	2726
4476	2537
4479	2724
4482	2722
4483	2721
4484	2720
[truncated: 1,276 more rows]

## Sheet: MSMEG_MKMS
MSMEG_XXXX	Mkms_XXXX
1	10
2	11
3	12
4	13
5	14
6	15
7	16
21	4847
24	18
25	19
26	20
27	21
28	23
29	22
30	24
31	25
32	26
33	27
34	28
39	2678
40	2679
41	2680
42	2681
43	779
44	56
46	58
48	60
49	5391
50	65
51	66
52	67
53	70
57	71
58	72
59	73
60	74
61	75
62	76
63	77
64	78
65	79
66	80
67	81
68	82
81	84
82	86
83	87
84	88
85	89
86	90
87	91
88	92
89	93
90	94
91	95
92	96
95	97
96	100
97	101
98	103
99	104
100	106
102	107
108	108
111	923
113	113
114	114
116	115
117	890
120	117
121	2667
127	120
128	121
129	122
130	123
131	124
132	125
133	126
134	127
135	128
136	129
137	130
138	131
139	132
141	134
142	135
145	137
146	5393
205	1960
206	140
207	1961
210	141
211	1785
212	1784
213	1783
214	143
215	144
217	146
219	148
220	149
221	150
222	151
223	152
224	153
226	5264
229	155
230	157
232	159
233	160
234	166
235	167
236	168
238	169
240	170
241	171
243	1212
244	174
245	176
246	175
248	177
249	178
251	181
252	182
254	184
255	185
257	186
258	188
259	187
260	189
261	192
262	193
263	194
265	3037
268	198
269	199
270	200
271	201
272	202
273	203
274	204
275	205
276	206
277	207
279	208
280	209
289	211
290	212
291	3781
292	3782
293	3783
294	3784
295	3785
296	3787
297	3788
298	3789
299	3790
302	213
304	3831
305	214
306	221
307	224
308	225
309	227
311	229
315	230
317	231
318	233
319	232
320	234
321	5012
327	4738
334	3264
335	3270
337	3268
344	1545
345	1546
346	1547
347	1679
348	1549
349	1550
350	1682
351	1552
352	1684
354	1555
355	1556
357	235
358	4280
359	236
360	237
361	239
362	241
363	246
367	247
368	882
369	881
370	880
371	249
372	250
373	251
375	3304
384	446
404	5384
405	5383
406	252
408	254
409	255
410	256
411	257
412	258
413	259
414	3553
415	260
416	261
417	262
418	263
419	264
420	265
422	266
424	267
427	268
428	269
431	272
432	273
433	274
434	275
435	277
436	278
437	279
438	280
445	4456
446	4455
447	1194
452	5418
453	5417
454	5416
455	4482
456	5432
457	5431
460	276
466	4791
467	282
475	4732
519	116
526	5026
527	5025
528	5022
530	111
531	2565
536	2926
537	2622
538	2623
542	5202
548	364
553	900
554	901
555	902
556	903
559	2342
560	5003
562	2712
564	363
578	2076
585	1827
586	369
587	4480
588	4479
589	4478
590	4477
591	4476
592	4475
593	4474
594	4473
595	4472
596	4471
597	370
599	371
601	372
603	376
609	4284
610	4283
611	4282
612	377
613	378
614	379
615	380
616	381
617	382
618	383
619	384
620	385
621	386
622	387
623	388
624	389
625	394
626	390
629	395
630	398
632	401
633	403
634	402
635	406
636	407
637	409
638	410
644	4247
645	425
651	423
654	339
670	5282
675	3485
676	3486
678	440
681	443
682	444
683	445
684	447
685	448
686	449
687	450
688	451
690	452
691	453
692	454
695	457
696	2282
697	2283
698	458
702	462
703	463
704	471
709	473
710	474
711	475
713	476
717	480
719	481
720	482
729	484
732	489
733	3641
734	3642
735	3643
736	490
737	491
738	492
739	493
740	496
741	508
742	498
743	499
744	500
745	501
746	502
747	503
748	504
749	505
750	512
751	506
752	514
753	515
754	516
755	517
756	518
758	525
759	526
760	527
761	529
762	530
763	531
764	533
765	534
766	535
767	536
768	537
769	538
770	539
771	540
773	541
775	543
777	544
783	549
784	550
785	4361
786	552
787	553
788	554
789	556
790	555
791	557
792	558
793	559
794	560
795	561
796	562
806	565
807	566
808	1075
809	1076
810	568
811	1077
812	569
814	572
815	571
816	573
824	575
825	576
827	577
829	579
830	580
832	581
833	582
834	583
835	584
836	585
839	587
843	593
844	594
845	595
846	596
847	597
848	598
850	4530
851	599
852	600
853	601
854	602
856	603
858	605
860	606
861	607
862	608
864	610
865	611
866	615
867	612
876	618
878	619
880	620
883	622
884	623
887	624
889	626
891	811
892	627
899	636
900	640
901	641
902	969
903	644
904	645
905	646
906	647
909	648
911	649
912	650
914	651
915	652
916	653
917	654
918	655
919	656
920	657
921	658
922	659
923	660
924	661
925	663
927	665
928	666
929	667
930	668
932	669
933	670
934	671
935	672
936	673
937	674
938	676
939	677
941	679
942	680
943	681
944	682
946	684
947	685
948	686
949	687
951	688
952	689
953	690
954	691
956	692
957	693
959	695
962	699
964	701
965	4382
969	703
970	704
971	705
972	706
973	707
974	708
975	709
976	710
977	711
978	712
985	5345
986	874
988	716
990	717
991	718
992	720
993	722
994	723
995	724
996	725
997	726
999	729
1061	738
1062	740
1063	741
1064	742
1066	744
1067	745
1068	5376
1069	5375
1070	5374
1071	5373
1072	5372
1073	746
1074	5371
1075	749
1077	750
1078	751
1098	753
1100	755
1102	756
1103	758
1106	761
1107	762
1108	764
1109	765
1110	766
1113	775
1114	776
1115	777
1124	5378
1131	2615
1132	784
1133	785
1134	786
1136	787
1140	788
1165	791
1167	4935
1169	4287
1171	4608
1172	4609
1173	4610
1174	3044
1175	3045
1184	5311
1199	909
1203	801
1204	798
1205	802
1207	804
1210	915
1211	411
1213	800
1221	2363
1225	868
1226	1041
1252	818
1262	837
1266	2488
1268	850
1272	849
1278	853
1286	910
1287	911
1288	844
1312	2030
1315	864
1316	1516
1322	2328
1325	914
1327	917
1328	918
1329	920
1330	921
1331	928
1333	930
1334	931
1335	932
1336	933
1339	934
1340	935
1341	936
1342	937
1344	938
1345	939
1346	940
1347	941
1351	970
1352	971
1353	972
1355	975
1356	976
1357	977
1358	979
1359	978
1360	980
1361	981
1362	982
1363	983
1364	984
1365	985
1366	986
1367	987
1368	988
1383	990
1384	992
1385	991
1387	993
1388	994
1389	995
1390	996
1393	997
1394	998
1395	999
1396	1000
1397	1001
1398	1002
1399	1003
1401	1005
1403	1006
1406	1007
1410	1009
1413	1010
1414	1011
1415	1012
1416	1013
1417	1014
1418	1015
1419	2741
1420	1016
1422	1017
1423	1018
1424	1019
1425	1020
1426	1021
1427	1024
1428	1022
1429	1026
1430	1025
1431	1027
1432	1028
1435	1029
1436	1030
1437	1031
1438	1032
1439	1033
1440	1034
1441	1035
1442	1036
1443	1037
1444	1038
1445	1039
1447	912
1448	913
1451	1040
1465	1042
1466	1043
1467	1044
1468	1045
1469	1046
1470	1047
1471	1048
1472	1049
1473	1050
1474	1051
1475	1057
1476	1058
1479	1059
1481	1060
1482	1061
1483	1062
1484	1063
1485	1064
1486	1065
1487	1066
1488	2982
1489	2981
1490	2980
1491	2979
1492	1067
1493	1071
1494	1072
1495	1073
1496	1078
1497	1079
1498	1080
1502	2248
1503	2249
1504	2250
1507	5294
1510	1081
1512	1082
1513	1083
1514	1084
1515	1085
1516	1086
1519	1125
1520	1126
1521	1127
1522	1128
1523	1129
1524	1130
1525	1131
1526	1133
1527	1132
1528	5389
1529	1134
1530	1135
1531	1136
1533	1141
1536	1143
1538	1145
1539	1146
1540	2211
1552	4573
1556	1147
1557	1148
1559	1151
1566	1154
1567	1155
1568	1156
1573	1161
1574	1162
1575	1163
1576	1164
1577	1165
1578	1166
1579	1167
1580	1168
1581	1169
1582	1170
1583	1171
1597	1179
1598	1180
1599	1181
1601	1183
1602	1184
1603	1185
1604	1187
1608	1188
1610	1190
1620	1191
1621	1195
1622	1192
1624	1198
1633	1200
1635	1201
1636	1203
1637	1206
1638	1207
1639	1208
1640	1209
1641	1210
1642	1218
1644	1219
1645	1220
1647	1221
1650	1223
1651	1224
1652	1225
1654	1226
1655	1227
1656	1228
1657	1229
1658	1230
1659	1231
1660	1232
1661	1233
1662	1235
1663	1236
1665	1237
1666	1240
1669	1244
1670	1245
1671	1246
1672	1247
1673	1248
1675	1249
1676	1250
1689	5015
1690	5011
1694	1257
1695	1258
1696	1259
1698	1260
1701	1261
1702	1262
1703	1263
1716	946
1733	989
1734	1265
1735	1266
1736	1267
1737	1268
1739	1271
1740	1270
1741	1274
1742	1275
1743	1276
1749	893
1756	1282
1757	1284
1760	1285
1762	1287
1763	1288
1764	1289
1766	1934
1768	2572
1771	4941
1772	4940
1773	4939
1775	629
1782	1294
1784	1296
1791	1292
1793	2563
1794	4944
1802	3725
1803	1297
1804	1298
1805	1302
1806	1300
1807	1306
1808	1307
1809	1308
1811	1309
1812	1310
1813	1311
1817	1314
1818	1313
1819	1315
1820	1316
1821	1317
1822	1321
1823	1334
1824	1335
1825	1336
1826	1337
1827	1339
1829	1340
1830	1341
1831	1342
1832	1343
1833	1344
1834	1345
1835	1346
1836	1347
1837	1348
1838	1349
1839	1350
1840	1351
1841	1352
1842	1353
1845	781
1846	5310
1847	5309
1849	5304
1850	5303
1852	5302
1873	1364
1874	1365
1875	1366
1876	1367
1877	1369
1878	1370
1881	1371
1882	1373
1883	1374
1884	1375
1885	1376
1886	1377
1889	1379
1890	1380
1891	1381
1892	1382
1894	1383
1895	1384
1897	1385
1898	1386
1899	1387
1901	1388
1902	5367
1903	5366
1904	5365
1905	5364
1907	1390
1908	1391
1909	1392
1910	1393
1911	1394
1912	1395
1913	1396
1914	1397
1915	1398
1917	1399
1918	1400
1919	1401
1920	1402
1921	2149
1923	1403
1924	1404
1925	1405
1926	1406
1927	1407
1929	1410
1930	1411
1931	1412
1932	1413
1934	1414
1935	1415
1936	1416
1937	1417
1938	1418
1939	1419
1940	1420
1941	1421
1943	1422
1944	1423
1945	1424
1946	1425
1947	1426
1952	1427
1953	1428
1954	1429
1955	1430
1957	1431
1958	1432
1959	1433
1963	1434
1964	1435
1986	2618
1991	191
1997	2796
2014	2841
2015	2842
2016	54
2017	55
2027	3144
2033	1577
2035	1580
2036	1579
2037	1581
2038	1582
2042	1584
2043	1585
2047	1587
2048	1759
2050	1588
2051	1589
2052	1590
2053	1594
2054	1595
2055	1596
2056	1597
2057	1598
2058	1599
2059	1600
2060	1601
2061	1602
2063	1604
2064	1605
2066	1606
2067	1607
2068	1608
2069	1609
2070	1610
2071	1611
2072	1612
2073	1613
2074	1614
2075	1615
2077	1618
2078	1620
2079	1621
2080	1627
2081	1628
2083	1629
2084	1630
2086	1633
2087	1634
2089	1636
2090	1637
2091	1638
2094	509
2105	5316
2106	3626
2108	3627
2109	3628
2111	2781
2128	1768
2130	1769
2131	2389
2132	1771
2133	1772
2134	1773
2135	1774
2136	1775
2137	1776
2153	5344
2156	5343
2174	5355
2185	1885
2186	1886
2187	1887
2189	1888
2190	1789
2191	1790
2192	1791
2195	1793
2196	1795
2199	1797
2201	1798
2202	1799
2203	1801
2204	1802
2205	1803
2206	1804
2207	1805
2208	1806
2209	1807
2215	1808
2216	1809
2217	1810
2218	1811
2219	1812
2220	1813
2223	1815
2224	1816
2225	1817
2227	1818
2228	1819
2229	1820
2230	1821
2231	1822
2232	1823
2233	1824
2234	1825
2236	1826
2237	2055
2238	1828
2240	1829
2241	1833
2242	1831
2243	1834
2244	1835
2247	1836
2249	1840
2252	2706
2255	1841
2256	1842
2257	1843
2258	1844
2259	1845
2274	2181
2275	2180
2276	2179
2277	1846
2278	1848
2279	1849
2285	1851
2286	1852
2287	1853
2288	1854
2289	1855
2290	1856
2291	1857
2293	1858
2294	1859
2295	1860
2296	1861
2297	1862
2299	1864
2308	1873
2309	1874
2313	1875
2317	1883
2318	1884
2319	1898
2321	1900
2323	1901
2325	1902
2326	1903
2327	1904
2328	1905
2329	1906
2330	1907
2331	1908
2332	1909
2333	1910
2335	1911
2337	2000
2342	1286
2343	5169
2344	5168
2346	5164
2347	5163
2349	1914
2350	1915
2351	1916
2352	1917
2355	1919
2356	1920
2357	1921
2358	1922
2359	1924
2360	1925
2361	1926
2362	1927
2363	1935
2364	1936
2365	1937
2367	1940
2369	1949
2370	1950
2371	1951
2372	1952
2373	1953
2374	1954
2376	2785
2377	1955
2378	1956
2379	1957
2380	1962
2381	1963
2382	1964
2383	1965
2386	1966
2387	1967
2388	1968
2390	1970
2391	1971
2392	1972
2393	1973
2394	1974
2395	1975
2396	1976
2397	1977
2398	1978
2399	1979
2400	1980
2402	1981
2403	1982
2404	1983
2407	1984
2408	1985
2409	1986
2410	1987
2411	1988
2412	1989
2413	1990
2414	1991
2415	1992
2416	1993
2417	1994
2418	1995
2419	1996
2421	1997
2422	1998
2423	1999
2424	2001
2425	2002
2426	2003
2427	2004
2430	2005
2431	2006
2432	2007
2433	2008
2434	2009
2435	2011
2436	2012
2437	2013
2438	2014
2439	2015
2440	2016
2441	2017
2442	2018
2443	2019
2444	2544
2445	5290
2446	5045
2447	359
2449	358
2450	357
2451	2021
2467	2022
2468	2023
2469	2025
2470	2024
2475	5411
2476	5412
2486	3987
2508	2031
2509	2032
2511	2034
2512	2035
2515	2036
2518	2038
2519	2039
2520	2040
2521	2041
2522	2042
2523	2043
2524	2044
2525	2045
2526	2046
2528	2047
2529	2048
2540	2049
2541	2050
2543	2051
2545	2052
2552	2054
2553	2056
2554	2057
2557	2059
2558	2060
2559	2061
2560	2063
2561	2064
2562	2065
2563	2066
2564	2067
2565	2068
2566	2069
2567	2070
2568	2074
2572	2075
2573	2079
2575	2083
2576	2084
2578	2088
2579	2089
2580	2090
2581	2091
2584	2093
2585	2094
2586	2095
2587	2096
2588	2097
2591	2098
2592	2099
2593	2100
2594	2101
2595	2103
2596	2104
2597	2105
2598	2106
2599	2107
2600	1725
2601	1726
2602	1727
2603	1728
2606	2108
2607	2109
2608	2110
2609	2111
2610	2112
2611	2113
2612	2114
2613	2115
2614	2116
2616	2118
2617	2119
2618	2120
2619	2121
2621	2122
2622	2123
2624	2125
2625	2126
2626	2127
2628	2128
2629	2129
2630	2130
2631	2131
2632	2132
2641	2134
2642	2135
2643	2136
2644	2137
2645	2138
2647	2139
2648	2140
2649	2141
2650	906
2651	907
2652	2143
2653	2144
2654	2145
2656	2146
2657	2147
2658	2148
2659	2150
2660	2151
2664	2153
2665	2154
2666	2155
2667	5292
2668	2156
2669	2157
2670	2158
2671	2159
2679	2160
2683	2161
2684	2162
2685	2163
2686	1767
2687	2165
2688	2166
2690	2167
2691	2168
2692	2169
2693	2170
2694	2171
2695	2172
2696	2173
2698	2174
2699	2175
2700	2176
2710	2178
2711	2182
2712	2183
2713	2184
2715	2185
2716	2186
2717	2187
2718	2188
2719	2189
2720	2190
2721	2191
2722	2192
2723	2193
2724	2194
2725	2199
2726	2200
2727	2201
2728	2202
2729	2203
2731	2205
2732	2206
2733	2207
2734	2208
2735	2209
2736	2210
2738	2212
2740	2214
2742	2215
2743	2216
2744	2217
2746	2219
2749	2221
2750	2222
2752	2223
2753	2224
2754	2225
2755	2226
2756	2227
2757	2228
2758	2231
2760	2232
2761	2234
2762	2233
2763	2235
2764	2236
2765	2237
2766	2238
2767	2239
2768	2240
2769	2242
2770	2241
2771	2243
2772	2244
2773	2245
2775	2253
2776	2254
2778	2256
2779	2257
2780	2258
2781	2259
2782	2260
2784	2262
2785	2263
2786	2264
2787	2265
2788	2266
2789	2267
2792	2271
2793	3039
2794	349
2795	350
2799	1178
2800	4988
2839	3465
2840	5315
2851	300
2852	302
2854	284
2855	285
2856	286
2857	287
2859	289
2860	290
2861	291
2862	292
2863	3734
2864	294
2865	295
2866	296
2867	297
2868	298
2869	303
2870	306
2872	313
2873	312
2874	310
2875	311
2876	314
2877	315
2879	223
2880	316
2881	317
2882	318
2883	319
2884	320
2885	321
2886	322
2887	323
2888	324
2889	299
2890	325
2891	327
2892	328
2893	329
2894	330
2895	304
2900	333
2901	305
2922	408
2923	308
2926	2538
2927	2537
2928	2285
2929	2287
2931	2289
2932	2290
2933	2291
2934	2292
2935	2293
2936	2294
2937	2295
2938	2296
2939	2297
2940	2298
2941	4511
2943	2312
2944	2313
2945	2314
2956	2318
2958	2319
2959	2321
2960	2322
2961	2323
2962	2324
2963	2325
2964	2326
2965	2327
2968	1202
2974	2330
2975	2331
2976	2332
2978	2334
2979	2335
2980	2336
2981	2337
2982	2338
2990	2343
2991	5333
2992	2344
2993	2345
2994	2346
2995	2347
2997	2348
2998	2349
2999	2350
3000	2351
3001	2353
3002	2352
3003	2355
3004	2362
3012	2364
3013	2365
3016	2367
3017	2368
3018	2369
3019	2370
3020	2371
3021	2372
3024	2392
3025	2393
3026	2394
3027	2395
3028	2396
3030	2399
3031	2400
3032	2403
3033	2401
3034	2404
3035	2405
3036	2406
3039	2407
3040	2408
3042	2409
3043	2410
3044	2411
3045	2412
3046	2413
3047	2414
3048	2415
3050	2416
3051	2417
3053	2418
3054	2419
3055	2420
3059	2424
3060	2425
3061	2427
3062	2428
3063	2429
3064	2430
3065	2431
3066	2432
3067	2433
3069	2434
3070	2435
3071	2436
3072	2437
3073	2438
3074	2439
3075	2440
3076	2441
3078	2442
3079	2443
3080	2444
3081	2445
3083	3307
3084	2450
3085	2451
3086	2452
3087	2453
3097	2454
3098	2455
3099	2456
3100	2457
3101	2458
3102	2459
3103	2460
3105	2461
3106	2472
3107	2473
3108	2462
3109	2463
3110	2464
3111	2465
3112	2466
3113	2467
3114	2468
3115	2470
3116	2469
3117	2474
3118	2477
3119	2478
3120	2479
3121	2480
3122	2481
3123	2482
3124	2483
3125	2484
3126	2485
3127	2486
3137	5385
3138	2489
3139	2490
3140	2491
3141	2492
3142	2493
3143	2494
3144	2495
3146	2497
3147	2498
3148	2499
3149	2500
3150	2501
3151	2502
3152	2503
3153	3189
3154	3188
3155	3187
3157	3185
3158	3184
3159	3183
3160	3182
3162	3181
3163	3163
3164	3162
3169	3160
3170	3156
3172	3155
3173	3154
3174	3153
3175	3152
3176	3151
3178	3147
3181	3146
3183	3143
3184	3142
3186	3140
3187	3139
3188	3138
3189	3137
3190	3136
3191	3135
3193	3134
3194	3133
3195	3132
3196	3131
3197	3130
3198	3129
3199	3128
3200	3127
3201	3126
3204	3123
3206	3121
3207	3120
3208	3119
3209	3118
3210	3117
3211	3116
3212	3115
3215	1586
3216	3113
3217	3112
3218	3111
3219	3110
3220	3109
3221	3108
3223	3105
3224	3104
3225	3103
3226	3102
3227	3101
3228	3100
3231	3097
3232	3096
3233	3095
3234	3094
3235	3093
3236	3092
3237	3091
3238	4806
3239	3090
3240	3089
3241	3088
3242	3087
3246	3067
3247	3066
3248	3065
3249	3064
3250	3063
3251	3062
3252	2558
3253	2560
3254	2561
3255	2562
3257	2564
3261	2573
3263	2574
3264	2598
3265	2599
3266	2600
3267	2601
3268	2602
3269	2603
3270	2604
3271	2605
3272	2606
3276	2608
3277	2609
3279	2610
3280	2611
3281	2612
3283	2614
3285	2617
3287	507
3298	5318
3309	2635
3310	2029
3328	1518
3331	1520
3332	1521
3357	2676
3358	2646
3375	2672
3377	5453
3388	4739
3404	2516
3411	2719
3415	2682
3417	1616
3418	2613
3419	5269
3427	5016
3428	4752
3430	1205
3434	2699
3435	2704
3436	2705
3449	3399
3455	2708
3457	721
3459	3988
3460	2726
3461	2727
3462	5013
3464	513
3465	3943
3467	2062
3468	2711
3469	2422
3470	2423
3471	5279
3472	5280
3473	5281
3475	2720
3478	367
3483	4238
3487	1408
3489	2729
3490	2730
3492	2738
3493	5157
3494	5158
3496	5263
3499	2737
3500	2740
3505	2749
3506	2746
3507	2748
3508	2750
3509	2752
3512	2751
3513	2745
3515	2755
3517	2760
3519	2761
3520	2764
3521	2765
3523	2768
3524	2767
3525	2769
3526	2630
3527	2771
3528	2773
3529	2772
3530	2774
3532	2775
3534	2777
3535	2778
3538	2779
3551	2786
3558	2794
3559	2795
3561	2798
3562	2799
3563	2800
3564	2801
3566	2802
3567	2804
3568	2803
3569	2805
3570	2806
3571	2807
3572	2811
3573	2812
3574	2813
3575	2814
3576	2815
3577	2816
3580	2817
3581	1575
3582	2819
3589	5235
3590	5234
3591	5233
3593	2822
3598	2824
3599	2825
3601	2826
3602	2827
3603	2828
3604	2829
3605	2830
3606	2834
3607	2835
3608	2836
3611	2837
3612	2838
3615	1113
3619	2843
3620	2844
3621	2845
3622	2846
3623	2847
3624	2848
3625	2849
3626	2850
3627	2851
3628	2852
3629	2853
3630	2854
3631	2855
3632	2856
3633	2026
3634	2857
3637	2858
3638	2859
3639	2860
3640	2861
3641	2862
3642	2884
3644	2885
3645	2886
3646	2887
3647	2888
3648	2889
3649	2890
3650	2891
3651	2892
3652	2893
3654	2894
3655	2898
3657	2900
3658	2901
3659	2902
3660	2903
3661	2904
3663	2905
3664	2906
3665	2907
3666	2908
3667	2909
3668	3551
3669	3550
3670	2910
3671	2912
3672	2911
3673	2913
3674	2914
3675	2918
3676	2919
3677	5095
3679	2923
3682	2928
3683	2930
3685	2933
3686	2934
3687	2935
3693	5243
3694	2938
3695	591
3700	589
3701	588
3704	336
3706	196
3709	2947
3714	2948
3733	2645
3735	2970
3737	2969
3738	2971
3739	2972
3740	2973
3741	2974
3742	2975
3743	2976
3744	2986
3745	2987
3746	2988
3748	2990
3750	2994
3751	2995
3752	2996
3753	2997
3754	2998
3758	2999
3759	3000
3760	714
3761	715
3762	3001
3763	3002
3764	3004
3765	3003
3767	3006
3769	3009
3770	3010
3771	3011
3772	3012
3773	3013
3774	3014
3775	3015
3776	3016
3777	3017
3778	3018
3780	3019
3781	3020
3783	3021
3790	3022
3791	3023
3792	3024
3793	3025
3795	3026
3796	3027
3797	3028
3805	4582
3806	3030
3807	4583
3808	3032
3810	3033
3811	3036
3812	3038
3815	3046
3816	3047
3817	3048
3833	3051
3834	3052
3836	3054
3838	3055
3839	3057
3840	3058
3842	3059
3843	3060
3844	3061
3846	2557
3848	2556
3850	3571
3856	2552
3857	2550
3858	2549
3859	2548
3860	2547
3861	2546
3862	2545
3863	2542
3864	2541
3870	2536
3871	2534
3872	2533
3873	2532
3874	1800
3875	2530
3876	2531
3877	2529
3878	2528
3879	2527
3880	2526
3881	2525
3883	2523
3885	2521
3886	2520
3887	2519
3888	2518
3890	2512
3894	3190
3895	3191
3897	3193
3898	4259
3899	4258
3900	4257
3901	4256
3902	3194
3903	3195
3904	3196
[truncated: 1,537 more rows]

## Sheet: MSMEG_MVAN
MSMEG_XXXX	Mvan_XXXX
1	2
2	3
3	4
4	5
5	6
6	7
11	3380
21	5363
24	17
25	18
26	19
27	20
28	23
29	22
30	24
31	25
32	26
33	27
34	28
48	59
49	62
50	65
51	4278
52	68
53	69
57	70
58	71
59	72
60	73
61	74
62	75
67	80
68	81
81	89
82	91
83	92
84	93
85	94
86	95
87	96
88	97
89	99
90	100
91	102
92	103
95	104
96	106
97	107
98	109
99	112
100	115
101	1166
102	116
108	1476
111	1217
113	121
114	122
116	123
117	4733
120	126
129	129
130	130
131	131
132	132
133	133
134	134
135	135
136	136
137	137
138	138
139	139
140	140
141	141
142	142
143	143
210	144
211	3006
212	3007
213	3008
214	146
215	147
219	149
220	150
221	151
222	152
224	154
225	1614
227	1613
229	173
230	175
231	176
233	177
234	184
235	185
236	186
240	187
241	188
243	4936
244	191
245	193
246	192
248	194
249	195
250	196
251	197
252	198
255	201
256	1630
257	218
259	219
261	222
262	223
263	224
265	3202
268	5574
269	5573
270	5572
271	5571
272	5570
273	5569
274	5568
275	5567
276	5566
277	5565
279	5564
280	225
281	1606
286	56
287	55
288	54
289	227
290	228
291	4182
292	4183
293	4184
294	4185
295	4186
296	4187
297	4188
298	4189
299	4190
302	231
304	232
305	233
306	235
307	236
308	237
309	240
311	242
312	4889
315	249
316	4888
317	250
318	252
319	251
321	1214
323	356
324	355
325	354
326	353
327	352
329	350
330	349
332	347
333	346
334	345
335	344
336	343
337	342
338	341
341	358
342	359
343	360
344	361
345	362
346	4604
347	4603
348	365
349	3979
350	3978
351	368
352	4598
353	918
354	5583
355	3825
357	1167
358	3466
359	253
360	254
361	256
362	2917
363	257
368	1174
369	1173
370	1172
371	258
372	259
373	260
376	5829
377	5826
378	5825
379	5824
384	603
404	2611
405	2612
406	265
407	266
408	269
409	270
410	271
411	272
412	276
413	277
415	279
416	280
417	283
418	284
419	287
420	288
422	289
424	296
427	297
428	298
431	300
432	301
434	302
435	303
436	304
437	307
438	308
445	1184
452	5912
453	5911
454	5910
455	4953
456	5898
457	5897
466	1189
467	310
526	5894
530	1615
531	2567
536	5796
537	4824
538	4823
542	5727
548	375
559	1040
560	5538
562	1939
563	440
564	392
565	1218
566	1219
567	1220
568	1221
569	1222
570	1223
571	1224
572	1225
574	2297
578	2246
580	3358
586	395
594	2710
595	2709
597	396
599	397
600	398
603	403
604	404
605	405
606	406
608	408
612	409
613	410
615	411
616	412
617	413
618	414
619	415
620	417
621	418
622	419
623	420
624	421
625	423
626	422
628	424
629	425
632	428
633	430
634	429
635	431
636	432
637	117
638	433
639	434
640	435
641	436
642	437
643	438
644	588
645	446
646	2906
647	2905
649	2904
651	5081
654	5167
655	5171
670	1165
675	3781
676	3780
678	589
679	590
680	598
681	600
682	601
683	602
686	2076
687	617
688	618
690	619
691	620
692	621
695	624
697	334
698	625
702	629
703	630
704	631
709	634
710	635
711	636
713	637
717	638
719	639
720	640
729	642
731	658
732	659
733	3783
734	3784
735	3785
736	660
737	661
738	662
739	663
740	666
743	5182
750	668
752	670
753	671
754	672
755	673
756	674
758	676
759	677
760	678
761	681
762	682
763	683
766	685
767	686
768	687
769	688
771	690
773	695
775	697
777	698
783	700
784	701
786	703
787	704
788	705
789	707
790	706
791	708
792	709
793	710
794	711
795	712
796	713
806	715
807	716
808	1196
809	1195
810	717
811	1194
812	718
814	720
815	719
816	721
822	245
824	723
825	724
826	725
827	726
829	730
832	732
833	733
834	734
835	735
836	736
839	737
843	739
844	740
845	741
846	742
847	743
848	744
850	1656
854	1647
855	748
856	1646
858	749
860	750
861	751
862	752
863	753
864	754
865	755
866	759
867	756
876	762
878	763
880	764
882	766
883	767
884	768
887	769
889	771
891	772
892	773
899	785
901	791
903	794
904	795
905	798
906	799
909	800
911	801
912	802
913	803
915	804
916	805
917	806
918	807
919	808
920	809
921	810
922	811
923	812
924	813
925	821
927	822
928	823
929	824
930	825
932	826
933	827
934	828
935	829
936	830
937	831
938	832
939	833
941	835
942	836
943	837
944	838
946	840
947	841
948	842
949	843
952	844
953	845
954	846
956	847
957	848
959	850
962	855
963	856
964	857
965	4840
967	859
968	858
969	864
970	865
971	866
972	3693
973	868
974	869
975	870
982	1935
983	2073
984	1934
988	880
990	881
991	882
992	883
993	884
994	885
995	886
996	887
997	888
998	889
999	891
1000	890
1061	936
1062	937
1063	938
1064	939
1066	941
1067	942
1068	42
1069	43
1070	44
1071	45
1072	46
1073	944
1074	47
1075	947
1077	948
1078	949
1098	953
1103	971
1106	972
1107	973
1108	974
1109	975
1110	976
1113	978
1114	982
1115	983
1124	299
1131	3382
1132	991
1133	992
1134	993
1136	994
1140	995
1141	957
1142	958
1143	959
1144	960
1145	961
1146	962
1147	963
1148	964
1149	965
1150	966
1165	997
1169	3219
1171	3221
1172	3222
1173	3223
1174	4826
1175	4825
1199	1204
1203	4949
1205	4948
1207	1052
1208	1053
1209	1054
1210	1014
1211	1055
1213	1038
1221	166
1222	459
1225	5887
1226	1319
1237	3890
1255	6025
1268	1101
1269	1103
1271	1104
1272	1100
1278	1622
1279	1131
1280	1132
1281	1133
1282	1134
1285	1143
1286	4274
1288	1146
1289	1162
1290	1161
1291	5281
1292	5280
1293	5275
1294	5276
1298	5279
1313	1155
1315	3795
1316	5464
1322	5559
1325	1208
1327	1209
1328	1210
1329	5800
1331	1226
1334	1228
1335	3453
1336	1541
1339	1229
1340	1230
1341	1231
1342	1232
1344	1233
1345	1234
1346	1235
1347	1236
1348	3355
1349	3354
1351	1239
1352	1240
1353	1241
1355	1244
1356	1245
1357	1246
1359	1247
1361	1249
1362	1250
1363	1251
1364	1252
1365	1253
1366	1254
1367	1257
1368	1258
1380	1059
1381	1058
1382	1057
1383	1261
1384	5899
1385	1262
1387	1269
1388	1270
1389	1271
1390	1272
1393	1274
1394	1275
1395	1276
1396	1277
1397	1278
1398	1279
1399	1280
1401	1282
1403	1283
1406	1285
1409	1391
1410	1286
1413	1287
1414	1288
1415	1289
1416	1290
1417	1292
1418	1293
1419	1191
1420	1294
1422	1295
1423	1296
1424	1297
1425	1298
1426	1299
1428	1300
1429	1301
1431	1302
1432	1303
1434	4101
1435	1304
1436	1305
1437	1306
1438	1307
1439	1308
1440	1309
1441	1310
1442	1311
1443	1312
1444	1313
1445	1314
1447	1160
1448	1159
1451	1317
1455	1322
1456	1323
1457	1324
1458	1325
1459	1326
1460	1327
1461	1328
1462	1329
1463	1330
1464	1331
1465	1332
1466	1333
1467	1334
1468	1335
1469	1336
1470	1337
1471	1338
1472	1339
1473	1340
1474	1341
1476	1343
1479	1344
1480	1345
1482	1346
1483	1347
1484	1348
1485	1349
1486	1350
1487	1351
1488	1352
1489	1353
1490	1354
1491	1355
1492	1356
1493	1357
1494	1358
1495	1359
1496	1360
1497	1361
1498	1362
1499	779
1500	778
1502	776
1503	775
1504	774
1510	1364
1512	1365
1513	1367
1514	1368
1515	1369
1516	1371
1517	1428
1518	1429
1519	1431
1520	1432
1521	1433
1522	1434
1523	1435
1524	1436
1525	1437
1526	1439
1527	1438
1528	1441
1529	1440
1530	1442
1531	1443
1533	1445
1538	1464
1539	1465
1540	2437
1542	1466
1543	1468
1552	3196
1553	3197
1554	3198
1556	1469
1557	1470
1559	1472
1560	1473
1566	1478
1567	1479
1568	1480
1573	1482
1574	1483
1575	1484
1576	1485
1577	1486
1578	1487
1579	1488
1580	1489
1581	1490
1582	1494
1583	1495
1586	3027
1588	1499
1597	1506
1598	1507
1599	1508
1600	1509
1601	1510
1602	1511
1603	1512
1604	1514
1605	3204
1608	5750
1610	1516
1617	5919
1620	1522
1621	1526
1622	1523
1623	1527
1626	5465
1628	5466
1633	1530
1635	1532
1636	1533
1637	1536
1638	1537
1639	1538
1640	1539
1641	1540
1642	1546
1645	1549
1647	1550
1650	1552
1651	1553
1652	1554
1654	3212
1655	1555
1656	1556
1657	1560
1658	1561
1660	4537
1661	1562
1662	1570
1663	1571
1665	1572
1666	1575
1669	1586
1670	1587
1671	1588
1672	1589
1673	1590
1675	1591
1676	1592
1688	2102
1689	1212
1690	5003
1692	4999
1694	1600
1695	1607
1696	1608
1698	1609
1701	1610
1702	1611
1703	1612
1716	5972
1733	3817
1734	1618
1735	1619
1736	1620
1737	1621
1739	1625
1740	1624
1741	1626
1742	1627
1743	1628
1748	4946
1756	1631
1757	1632
1760	1642
1761	4797
1762	1643
1763	1645
1764	1652
1765	1653
1766	5792
1768	4745
1771	5791
1772	5790
1773	5789
1776	5799
1782	4753
1784	4748
1790	4747
1791	1655
1793	4754
1794	5448
1803	1659
1804	1660
1805	1663
1806	1662
1807	1664
1808	1668
1809	1669
1811	1674
1812	1676
1813	1677
1817	1712
1818	1707
1819	1713
1820	1714
1821	1719
1822	1722
1823	1725
1824	1726
1825	1727
1826	1728
1827	1731
1829	1732
1830	1733
1831	1734
1832	1735
1833	1736
1834	1737
1835	1738
1836	1739
1838	1740
1839	1742
1840	1743
1841	1744
1842	1745
1873	1750
1874	1752
1875	1753
1876	1754
1878	1761
1881	1762
1882	1764
1883	1765
1884	1766
1885	1767
1886	1768
1889	1770
1890	1771
1891	1772
1892	1773
1893	1774
1894	1776
1898	4893
1899	4892
1900	4520
1902	4315
1903	4314
1904	4313
1905	4312
1913	1777
1914	1778
1915	1779
1917	1780
1918	1781
1919	1782
1920	1783
1921	2354
1922	1784
1924	1786
1925	1787
1926	1788
1927	1789
1929	1790
1930	1791
1931	1792
1934	1794
1935	1795
1936	1796
1937	1797
1938	1798
1939	1799
1940	1800
1941	1801
1942	5552
1943	1802
1944	1803
1945	1804
1946	1805
1947	1806
1952	1807
1953	1809
1954	1810
1955	1811
1957	1812
1958	1813
1959	1814
1963	1815
1964	1816
1987	1203
1991	221
1996	5819
1997	3035
1998	714
2014	2536
2015	2537
2016	2538
2017	2539
2027	5840
2033	1864
2035	1866
2036	1865
2037	1819
2038	1867
2039	1839
2040	1840
2042	1869
2043	1870
2047	1871
2050	1872
2051	1873
2052	1874
2053	1875
2054	1876
2055	1877
2056	1878
2057	1879
2058	1880
2059	1881
2060	1882
2061	1883
2062	1884
2063	1885
2064	1886
2066	1887
2067	1888
2069	1891
2070	1892
2071	1893
2072	1894
2073	1895
2074	1896
2075	1897
2077	1900
2078	1902
2079	1903
2080	1906
2081	1907
2083	1908
2084	1909
2086	1911
2087	1912
2089	1914
2090	1915
2091	1916
2105	1933
2106	3496
2108	3497
2109	3498
2110	1923
2111	5080
2120	243
2128	1943
2130	1944
2131	1945
2132	1946
2134	1948
2135	1949
2136	1950
2137	1951
2140	2529
2151	5931
2174	2598
2188	5539
2189	4052
2190	1964
2191	1965
2194	1919
2196	1967
2199	1969
2200	1265
2201	1970
2202	1971
2203	1972
2204	1973
2205	1974
2206	1975
2207	1976
2208	1977
2209	1978
2212	1061
2215	1980
2216	1981
2217	1982
2218	1983
2219	1984
2220	1985
2223	1987
2224	1988
2225	1989
2227	1990
2228	1991
2229	1993
2230	1994
2231	1995
2232	1996
2233	1997
2234	1998
2235	383
2236	1999
2237	2003
2238	2005
2240	2007
2241	2010
2242	2009
2243	2011
2244	2012
2247	338
2249	2018
2251	2072
2254	1922
2255	2019
2256	2020
2257	2021
2258	2023
2259	2024
2260	2363
2261	2364
2262	2365
2263	2366
2264	2367
2267	2368
2268	2369
2269	2370
2270	2371
2271	2357
2272	2358
2273	2359
2274	2360
2275	2361
2276	2362
2277	2025
2278	2026
2279	2027
2285	2287
2286	2028
2287	2029
2288	2030
2289	2031
2290	2032
2291	2034
2293	2035
2294	2037
2295	2038
2296	2039
2297	2040
2299	2042
2301	2052
2308	2055
2309	2056
2310	2059
2313	2060
2317	2080
2319	2081
2321	2083
2323	2084
2325	2085
2326	2087
2327	2088
2328	2089
2329	2090
2330	2091
2331	2092
2332	2093
2333	2094
2335	2095
2337	2176
2343	1581
2344	1580
2346	1579
2347	1578
2349	2097
2350	2098
2351	2099
2352	2100
2353	2101
2355	2103
2356	2104
2357	2105
2358	2106
2359	2108
2360	2110
2361	2111
2362	2112
2363	2113
2364	2114
2365	2115
2367	2117
2369	2119
2370	2120
2372	2122
2373	2123
2374	2124
2375	2126
2376	3028
2377	2127
2378	2128
2379	2129
2380	2131
2381	2478
2382	2132
2383	2133
2386	2134
2387	2135
2388	2136
2389	2137
2390	2138
2391	2139
2392	2140
2393	2141
2394	2142
2395	2143
2396	2149
2397	2150
2398	2151
2399	2152
2400	2153
2402	2154
2403	2155
2404	2156
2407	2161
2408	1769
2409	2162
2410	2163
2411	2164
2412	2165
2413	2166
2414	2167
2415	2168
2416	2169
2417	2170
2418	2171
2419	2172
2421	2173
2422	2174
2423	2175
2424	2177
2425	2178
2426	2179
2427	2180
2430	2181
2431	2182
2432	2183
2433	2184
2434	2185
2435	2187
2436	2188
2437	2189
2438	2190
2439	2191
2440	2192
2441	2193
2442	2194
2443	2195
2445	5772
2446	5781
2447	1825
2449	1824
2450	5776
2451	2196
2468	2197
2469	2199
2470	2198
2475	5463
2476	4913
2486	5839
2508	2202
2509	2203
2511	2205
2512	2206
2515	2207
2516	757
2518	2208
2519	2209
2520	2210
2521	2213
2522	2214
2523	2215
2524	2216
2525	2217
2526	2218
2540	2220
2541	2221
2543	2222
2545	2223
2552	2226
2553	2227
2554	2228
2557	2233
2558	2234
2559	2235
2560	2236
2561	2237
2562	2238
2563	2239
2564	2240
2565	2241
2566	2242
2567	2243
2568	2244
2572	2245
2573	2252
2575	2255
2576	2257
2578	2260
2579	2261
2580	2262
2581	2263
2584	2266
2585	2267
2586	2271
2587	2272
2588	377
2591	2273
2592	2274
2593	2275
2594	2276
2595	2278
2596	2279
2597	2280
2598	2281
2599	2282
2600	559
2601	560
2602	561
2603	562
2606	2283
2607	2291
2608	2292
2609	2293
2610	2294
2611	2298
2612	2299
2613	2300
2614	2301
2616	2303
2617	2304
2618	2305
2619	2306
2621	2308
2622	2309
2624	2311
2625	2312
2626	2313
2628	2314
2629	2315
2630	2316
2631	2317
2632	2319
2641	2320
2643	2321
2644	2322
2645	2326
2647	2327
2648	2328
2649	2329
2651	1200
2652	2347
2653	2348
2654	2349
2656	2350
2657	2351
2658	2352
2659	2355
2660	2356
2664	2374
2665	2375
2667	2378
2668	2377
2669	2379
2670	2380
2671	2381
2679	2383
2683	2386
2684	2387
2685	2388
2686	1942
2687	2391
2688	2392
2690	2393
2691	2394
2692	2395
2693	2396
2694	2397
2695	2398
2696	2399
2699	2401
2700	2402
2710	2403
2711	2407
2712	2408
2713	2409
2715	2410
2716	2411
2717	2412
2718	2413
2720	2416
2721	2417
2722	2418
2723	2420
2724	2421
2725	2425
2726	2426
2727	2427
2728	2428
2729	2429
2731	2431
2732	2432
2733	2433
2734	2434
2735	2435
2736	2436
2738	2438
2740	2441
2742	2442
2743	2443
2744	2444
2746	2446
2748	2448
2749	2449
2750	2450
2752	2451
2753	2452
2754	2453
2755	2454
2756	2455
2757	2456
2758	2461
2760	2462
2761	2464
2762	2463
2763	2465
2764	2466
2765	2467
2766	2468
2767	2469
2768	2470
2769	2472
2770	2471
2771	2473
2772	2474
2773	2475
2775	2476
2776	2477
2778	2479
2779	2480
2780	2481
2781	2482
2782	2483
2784	2487
2785	2488
2786	2489
2787	2490
2788	2491
2789	2492
2791	2494
2792	2497
2793	2118
2794	952
2795	951
2799	1501
2839	3200
2840	1181
2850	1007
2851	2847
2852	2848
2854	2850
2855	2851
2856	2852
2857	2853
2858	2854
2859	2855
2861	2857
2862	2858
2863	2859
2864	2860
2865	2861
2866	2864
2867	2865
2868	2867
2869	2868
2870	2869
2874	2871
2875	2872
2876	2873
2877	2874
2878	3918
2879	2876
2880	2877
2881	2878
2882	2879
2883	2882
2884	2883
2885	2884
2886	2885
2887	2886
2888	2888
2889	2887
2890	2889
2891	2891
2892	2892
2893	2893
2894	2894
2895	2633
2896	3368
2900	2898
2901	3367
2915	2295
2916	2296
2923	3919
2929	2556
2930	2557
2931	2558
2932	2559
2933	2560
2934	2561
2935	2562
2936	2563
2937	2564
2938	2565
2939	2566
2940	2570
2941	4986
2943	2573
2944	2574
2945	2575
2946	2576
2956	2578
2958	2577
2959	2581
2960	2582
2961	2583
2962	2584
2963	2585
2964	2586
2965	2587
2974	2588
2975	2589
2976	2590
2978	2592
2979	2593
2980	2594
2981	2595
2982	2596
2983	2597
2990	2599
2992	2600
2993	2601
2994	2602
2995	2603
2997	2604
2999	2607
3000	2608
3001	2614
3002	2609
3003	2615
3004	2616
3012	2617
3013	2618
3016	2628
3017	2629
3018	2630
3019	2631
3020	2634
3021	2635
3024	2639
3025	2640
3026	2641
3027	2642
3028	2643
3030	2645
3031	2646
3032	2649
3033	2647
3034	2650
3035	2651
3036	2652
3040	2658
3042	2659
3043	2660
3044	2661
3045	2662
3046	2663
3047	2664
3048	2665
3050	2666
3051	2667
3053	2668
3054	2669
3055	2670
3059	2672
3060	2683
3061	2684
3062	2685
3063	2686
3064	2687
3065	2688
3066	2689
3067	2690
3069	2691
3070	2692
3071	2693
3072	2694
3073	2695
3074	2696
3078	2697
3079	2698
3080	2699
3081	2700
3083	3512
3084	2703
3085	2704
3086	2705
3087	2706
3097	2707
3098	2708
3099	2716
3100	2717
3101	2718
3102	2719
3103	2720
3105	2721
3106	2724
3107	2725
3108	2621
3109	2622
3110	2623
3111	2624
3112	2620
3113	2625
3114	2619
3115	2626
3117	2726
3118	2729
3119	2730
3120	2731
3121	2732
3122	2733
3123	2734
3124	2735
3125	2736
3126	2737
3127	2738
3138	2740
3139	2741
3140	2742
3141	2743
3142	2744
3143	2745
3144	2746
3146	2748
3147	2749
3148	2750
3149	2751
3150	2752
3151	2753
3152	2754
3153	2757
3154	2758
3155	2759
3156	2760
3157	2761
3158	2762
3159	2763
3160	2764
3162	2765
3163	2766
3164	2767
3169	2769
3170	2770
3171	1273
3172	2771
3173	2772
3174	2773
3175	2774
3176	2775
3178	2777
3183	2783
3184	2784
3186	2786
3187	2787
3188	2788
3189	2789
3190	2790
3191	2791
3193	2792
3194	2793
3195	2794
3196	2795
3197	2796
3198	2797
3199	2798
3200	2799
3201	2800
3203	2802
3204	2803
3205	2804
3206	2805
3207	2806
3208	2807
3209	2808
3210	2809
3211	2810
3212	2811
3213	5445
3214	5446
3215	2812
3216	2813
3217	2814
3218	2815
3219	2816
3220	2817
3221	2818
3223	2820
3224	2821
3225	2822
3226	2823
3227	2824
3228	2825
3231	2828
3232	2829
3233	2830
3234	2831
3235	2832
3236	2833
3237	2834
3238	5322
3239	2835
3240	2836
3241	2837
3242	2838
3246	2840
3247	2841
3248	2842
3249	2843
3250	2844
3251	2845
3252	3406
3253	3405
3255	3403
3257	5296
3260	3401
3261	3381
3276	3392
3277	3390
3278	3391
3279	3389
3280	3388
3281	3387
3283	3385
3290	5449
3309	2923
3310	2200
3316	5900
3319	5902
3324	1047
3358	2925
3375	2938
3376	5633
3379	441
3387	904
3388	13
3417	758
3418	3386
3419	5788
3427	2949
3428	3509
3430	1534
3434	2950
3435	1141
3449	1260
3455	2951
3457	2953
3458	60
3459	5838
3460	2983
3461	3208
3462	1213
3464	669
3465	2966
3467	2002
3468	2960
3470	1926
3471	2974
3472	2975
3473	2976
3475	2458
3478	2973
3479	2971
3483	5783
3486	5493
3489	2985
3490	2986
3492	2990
3494	3191
3495	3188
3496	3189
3499	2991
3500	2992
3507	3341
3508	2997
3509	5553
3512	2999
3513	6041
3514	2998
3515	3000
3517	3004
3519	3005
3520	3009
3521	3010
3523	3013
3524	3012
3525	3014
3526	3017
3527	2942
3528	3019
3529	2943
3530	3020
3532	3022
3533	3792
3534	3023
3535	3024
3538	3025
3551	3029
3558	3034
3562	3041
3563	3042
3564	3043
3566	3044
3567	3046
3568	3045
3569	3047
3571	3049
3572	3055
3573	3056
3574	3057
3575	3058
3576	3059
3577	3060
3580	3061
3581	3063
3582	3064
3590	247
3593	127
3596	1183
3608	3068
3611	3069
3612	3070
3613	3071
3615	3073
3616	3074
3619	3076
3620	3077
3621	3078
3622	3079
3623	3080
3624	3081
3625	3082
3626	3083
3627	3084
3628	3085
3629	3086
3630	3087
3631	3088
3632	3089
3633	3091
3634	3090
3635	3092
3636	3093
3637	3094
3638	3095
3639	3096
3640	3097
3641	3098
3642	3131
3644	3132
3645	3133
3646	3134
3647	3135
3648	3136
3649	3137
3650	3138
3651	3139
3652	3140
3654	3162
3655	3164
3657	3165
3658	3166
3659	3167
3660	3168
3661	3169
3663	3170
3666	3171
3667	3172
3668	3173
3670	3346
3671	3174
3673	3175
3674	3178
3675	3179
3676	3180
3677	5635
3679	3182
3682	3183
3683	3184
3685	3186
3693	3187
3695	1636
3700	1635
3701	1634
3704	2897
3705	3193
3706	2977
3709	3210
3714	3215
3733	1952
3735	3271
3737	3272
3738	3274
3739	3275
3740	3276
3741	3277
3742	3278
3743	3279
3744	3281
3745	3282
3746	3283
3748	3285
3750	3289
3751	3290
3753	3292
3754	3293
3758	3294
3759	3295
3762	3296
3763	3297
3764	3299
3765	3298
3767	3301
3768	3302
3769	3307
3770	3308
3771	3309
3772	3310
3773	3311
3774	3312
3775	3313
3776	3314
3777	3316
3778	3317
3780	3321
3781	3322
3783	3323
3790	3325
3791	3326
3792	3327
3793	3328
3795	3329
3796	3330
3797	3331
3798	3333
3799	3334
3801	3335
3802	3336
3803	3337
3804	3332
3805	1493
3806	3338
3807	1492
3808	3339
3809	5686
3810	3340
3811	3342
3815	3349
3816	3350
3817	3351
3819	3352
3821	605
3822	606
3823	607
3824	608
3825	609
3826	610
3827	611
3828	612
3829	613
3830	614
3832	615
3833	3356
3838	3357
3839	3361
3842	3363
3843	2863
3844	2862
3846	3374
3847	3407
3848	3408
3852	3411
3853	3412
3854	3413
3856	3415
3857	3416
3858	3417
3859	3418
3860	3419
3861	3420
3863	3423
3864	3426
3871	3429
3872	3430
3873	3431
3874	3432
3876	3433
3877	382
3878	3434
3879	3435
3880	3436
3881	3437
3883	3438
[truncated: 1,563 more rows]

## Sheet: MGIL_MKMS
Mflv_XXXX	Mvan_XXXX
15	753
16	349
17	350
18	354
23	751
24	750
25	749
26	746
28	745
29	744
31	742
32	741
33	740
34	738
35	723
36	722
37	720
38	716
39	5254
40	5253
41	5252
44	5249
45	713
47	710
48	709
49	708
50	707
51	706
52	705
53	704
54	703
55	4251
56	1763
57	701
59	699
60	698
62	695
63	694
64	692
65	691
66	690
67	689
68	688
69	687
70	686
71	685
72	684
74	682
75	681
76	680
77	679
79	677
80	676
81	675
82	674
83	673
84	672
85	671
86	670
87	669
88	668
89	667
90	666
91	665
92	663
93	662
95	661
96	660
97	659
98	658
99	657
100	656
101	655
102	654
103	653
104	652
106	650
107	649
108	648
109	647
110	646
111	816
114	644
121	642
122	641
123	639
124	638
126	637
127	636
131	627
132	626
134	624
135	623
136	622
140	4964
141	620
142	619
143	609
144	617
145	615
146	1616
147	612
149	611
150	610
151	618
152	608
153	607
154	606
155	605
159	604
162	598
163	597
164	596
165	595
166	594
167	593
170	587
171	585
172	584
173	583
174	582
175	581
177	579
181	576
182	575
184	573
185	572
186	571
187	569
188	568
189	566
190	565
193	561
194	560
195	559
196	558
197	557
198	556
199	555
200	554
201	553
202	552
204	550
205	549
207	547
208	546
209	545
211	544
212	543
217	540
219	538
220	537
221	536
222	535
223	532
224	531
225	530
226	528
227	527
228	526
230	518
231	517
232	516
233	515
234	514
236	513
237	512
238	497
239	496
240	495
241	494
242	493
243	492
244	491
246	489
251	5271
252	484
253	483
254	482
255	481
256	480
257	476
258	475
259	474
260	473
261	393
262	392
263	1090
264	471
266	470
267	463
268	462
271	459
272	458
273	457
274	456
275	455
276	454
277	453
278	452
279	451
281	450
282	449
283	448
284	447
285	446
286	445
287	444
288	443
289	948
291	440
298	425
300	1215
307	391
309	407
310	406
311	403
312	402
313	401
316	395
319	390
320	389
321	388
322	387
323	386
324	385
326	383
327	382
329	380
330	378
331	377
335	376
337	5339
338	5340
340	372
341	371
342	370
344	5277
345	5278
346	363
352	2529
354	2710
356	359
357	358
360	2097
362	364
363	3303
367	1836
369	5116
372	1509
373	282
375	280
376	279
377	278
378	277
379	275
380	273
381	272
383	2763
386	269
387	268
388	267
391	266
392	265
393	264
394	263
395	262
399	260
400	259
401	258
402	257
403	256
404	255
405	254
407	281
409	252
411	251
412	250
413	249
414	246
415	239
416	238
417	237
418	236
419	233
420	232
421	231
423	5234
426	229
427	228
428	227
429	4098
431	225
432	224
433	221
434	214
436	213
439	212
440	211
441	210
442	209
443	194
444	193
445	192
446	191
447	190
448	187
449	186
451	185
454	182
455	181
456	180
457	178
458	177
459	176
460	175
461	174
464	171
465	170
469	168
470	167
472	166
475	164
476	163
477	162
479	160
484	157
486	155
489	2624
490	2363
491	5423
495	1761
496	5431
497	5432
498	992
501	5416
502	5417
503	5418
504	5443
505	5444
509	4586
510	154
514	153
515	152
516	151
517	150
518	149
519	148
520	145
521	1735
522	1734
523	1733
524	1732
525	1731
526	1730
527	1729
528	1728
529	1727
530	1726
531	1725
532	1724
533	1723
534	1722
536	1717
537	1716
538	1656
540	1713
541	1712
542	1711
543	1710
544	1709
545	1708
547	1701
548	1700
549	1699
550	1698
551	1697
552	1696
553	1695
554	1694
555	1693
556	1692
557	1691
558	1690
559	1652
561	1686
562	1673
563	1672
564	1671
565	1670
566	1669
567	1668
569	1663
570	1662
572	1660
577	1653
585	1658
586	1657
588	1655
590	1651
592	1650
593	1649
597	3242
599	947
600	946
615	3240
616	3241
621	1714
628	1702
641	1689
642	1688
643	1687
645	1685
646	1684
647	1683
648	1682
649	1681
650	1680
651	1679
652	1678
653	1677
654	1676
655	1675
656	1674
669	1661
677	1654
684	1648
685	1647
686	1646
687	1645
696	144
697	143
698	141
700	39
702	136
703	135
704	134
706	132
707	131
708	130
709	129
710	128
711	127
712	126
713	125
714	124
715	123
716	122
717	2822
719	117
722	115
723	114
724	113
726	110
727	109
732	409
734	107
735	106
736	276
737	104
738	103
739	102
740	101
741	100
742	99
743	97
744	96
745	95
746	94
747	93
749	92
750	91
751	90
752	89
753	88
755	87
756	86
758	84
764	82
765	81
766	80
768	78
770	76
771	75
772	74
773	73
774	72
775	71
776	70
777	67
778	66
781	2724
784	3125
785	64
788	5391
790	62
791	60
792	4521
793	3725
796	5371
797	5372
798	5373
799	5374
800	5375
801	5376
807	28
808	27
809	26
810	25
811	24
812	23
813	22
814	21
815	20
816	19
817	18
821	15
822	14
823	13
824	12
825	11
826	10
827	9
828	8
829	7
830	6
831	5
832	4
833	3
834	2
835	1
836	5494
837	5493
838	5492
839	5491
841	5490
843	5488
844	5487
845	5486
846	5485
848	5483
849	5482
850	5481
852	5479
853	5478
854	5476
855	5475
856	5474
857	5473
858	5472
859	5471
860	5470
861	5468
864	5467
865	5466
866	2745
867	5465
868	5464
869	5463
870	5462
871	5461
872	5460
874	5459
875	5458
876	5457
877	5456
888	1453
890	1454
892	1456
893	1457
895	1458
896	1459
897	1460
898	1461
899	1462
900	1463
905	1494
906	1493
907	1492
908	1491
909	1467
910	1468
911	1469
912	1470
914	1472
915	5408
916	5407
931	4752
937	1513
943	5428
944	5427
951	616
952	5425
953	3987
954	3988
960	1193
961	3912
962	5145
963	5146
964	3911
965	3400
969	5360
970	5363
971	5362
972	5361
973	633
975	630
977	5397
978	5406
979	5405
980	4088
981	4093
982	5404
983	5403
984	5402
985	5401
986	5400
987	5399
988	5422
989	4180
991	781
992	5396
994	5413
995	5388
997	3144
998	5414
1003	5390
1006	5241
1014	3467
1015	3719
1016	5382
1019	5350
1020	2917
1021	2916
1024	5319
1027	2735
1028	4590
1030	3386
1031	3385
1032	5358
1033	920
1034	921
1035	2926
1037	5068
1038	1934
1039	4941
1041	4939
1042	5269
1043	5351
1046	2310
1047	4238
1049	5045
1055	357
1059	5290
1061	5285
1062	4523
1065	2944
1066	5275
1067	5272
1069	5268
1070	5238
1071	5237
1072	1189
1073	1188
1074	5232
1075	3910
1077	5228
1079	5218
1080	5216
1081	5215
1082	5214
1083	5213
1084	5212
1085	5211
1087	5209
1088	5204
1089	5203
1091	5201
1092	5200
1094	5198
1095	5195
1098	5191
1099	5190
1100	5189
1101	5188
1102	5184
1103	5182
1104	5181
1105	5180
1106	5179
1107	5178
1108	5177
1109	5174
1110	5172
1111	5161
1112	5160
1113	5155
1114	5154
1115	5153
1116	5152
1117	5151
1118	5150
1119	4401
1120	4402
1121	5149
1122	5147
1124	5144
1129	5139
1131	5137
1132	5136
1133	5135
1134	5133
1138	5130
1139	5129
1140	5128
1141	5127
1142	5126
1143	5124
1144	5123
1145	5122
1146	5121
1148	5119
1149	5118
1150	5117
1151	5115
1152	5114
1153	5113
1154	5112
1155	5111
1157	5110
1159	5108
1160	5107
1161	5106
1162	5105
1163	5104
1164	5103
1165	5102
1166	5101
1167	5100
1168	5099
1169	5098
1170	5097
1173	5093
1174	5092
1175	5091
1176	5090
1177	5089
1178	5088
1179	5087
1181	5086
1182	5085
1183	1100
1184	5081
1185	5080
1186	5079
1187	5078
1188	5077
1189	5076
1190	5075
1193	5074
1195	5070
1198	5066
1201	5060
1202	5059
1203	5058
1204	5057
1205	1214
1206	5056
1207	5055
1208	5054
1209	5053
1210	5052
1211	5051
1212	5050
1213	5049
1214	5048
1215	1877
1217	4790
1223	3786
1225	1555
1226	5038
1228	5036
1229	5035
1231	5031
1232	5030
1233	5029
1234	198
1235	199
1236	200
1237	201
1238	202
1239	203
1240	204
1241	205
1242	206
1243	207
1244	208
1245	5042
1246	5041
1247	5040
1248	2752
1254	5027
1255	5026
1256	1918
1258	5025
1259	5024
1260	5023
1261	5022
1262	5021
1263	5020
1264	5019
1265	5018
1266	5017
1267	5009
1268	5008
1270	5007
1272	3994
1273	5005
1274	5004
1277	5003
1278	5001
1280	4999
1281	4998
1283	4997
1284	4996
1285	4995
1286	4994
1287	4993
1288	4992
1290	4991
1291	4990
1292	4989
1293	4987
1295	4986
1296	4985
1297	4984
1298	4983
1299	4982
1300	4981
1301	4980
1303	4979
1304	4978
1305	4977
1306	4976
1311	4816
1312	4817
1313	4818
1314	4972
1315	4971
1316	4970
1317	4969
1318	4968
1319	4967
1323	4242
1324	4966
1325	4965
1326	4963
1327	4962
1328	1516
1329	5411
1330	4960
1331	4959
1332	4956
1333	4952
1334	4951
1335	1186
1336	4950
1337	4949
1338	4948
1339	4947
1340	4946
1341	4944
1346	1384
1348	1385
1349	1386
1350	1387
1352	1388
1354	1390
1355	1391
1356	1392
1357	1393
1358	1394
1359	1395
1360	4090
1361	4089
1362	1779
1363	4913
1364	4912
1365	4911
1366	4910
1367	4909
1368	4908
1369	4906
1370	4905
1371	4904
1373	4902
1374	4901
1375	4900
1376	4899
1377	4898
1378	4897
1379	4896
1380	4895
1381	4894
1382	4893
1384	4891
1385	4890
1389	5484
1390	4886
1391	4885
1392	4884
1393	4883
1394	4882
1395	4881
1396	4880
1400	4876
1401	4875
1402	4874
1403	4873
1404	4872
1405	4871
1406	4870
1407	4866
1408	4865
1409	4864
1410	4863
1411	4862
1412	4861
1414	4860
1415	4857
1416	4856
1417	4855
1418	4854
1419	4853
1420	4852
1421	4851
1423	4849
1424	4848
1425	4847
1426	4846
1427	4845
1428	4844
1429	4843
1430	4842
1431	4841
1432	4840
1433	4839
1434	4838
1435	4836
1436	4835
1437	4834
1438	4832
1439	4831
1440	4830
1441	4829
1442	4828
1443	4827
1444	4826
1445	4824
1446	4823
1447	4822
1448	4821
1449	4819
1450	4815
1451	4813
1452	4806
1454	4805
1455	4804
1456	4803
1457	4802
1458	4800
1459	4799
1460	4798
1461	4797
1462	4796
1463	4795
1464	4794
1465	4793
1466	4792
1470	4789
1471	4788
1472	4787
1473	4786
1476	4784
1477	4783
1478	4782
1479	4781
1480	4780
1481	4779
1482	4778
1483	4777
1484	4776
1486	4775
1487	4772
1488	4771
1489	4770
1490	4769
1491	4768
1492	4767
1493	3658
1505	4766
1506	4765
1507	4764
1508	4763
1509	4762
1510	4761
1511	4760
1512	4759
1513	4758
1518	4751
1519	4750
1520	4749
1521	4748
1522	4747
1523	4746
1524	4745
1527	4935
1528	4736
1529	4735
1530	4734
1531	4733
1532	4729
1533	4728
1535	5295
1536	4724
1537	4723
1538	4722
1539	4721
1540	4720
1541	4719
1542	4716
1543	4715
1544	4714
1547	297
1549	4712
1550	4711
1551	4710
1552	4709
1553	4708
1554	4707
1555	4706
1556	4705
1557	4704
1558	4703
1559	4702
1560	4701
1561	4700
1562	4699
1563	4698
1564	5335
1565	336
1566	4697
1567	4696
1568	4695
1569	4694
1570	4691
1571	4690
1572	4689
1573	4688
1574	499
1577	356
1578	4680
1580	4679
1581	4678
1582	4677
1583	4676
1584	3369
1587	342
1588	341
1589	340
1590	339
1591	4675
1592	4674
1593	4673
1594	4672
1595	4671
1596	4670
1597	4669
1598	4668
1599	4667
1600	4666
1601	4665
1602	4664
1603	4663
1604	4662
1606	4661
1607	4660
1608	4659
1609	4658
1610	4657
1611	4656
1613	4654
1615	4649
1616	4648
1617	4647
1618	4646
1619	4645
1620	4644
1621	5288
1622	4643
1623	4642
1624	4641
1625	4640
1628	4638
1629	4637
1630	4633
1631	4632
1633	4629
1634	4628
1635	4627
1636	4625
1637	4624
1638	4623
1639	4622
1640	1561
1642	4620
1644	4618
1645	4617
1646	4616
1647	4615
1648	4614
1649	4613
1650	4612
1651	4611
1659	4608
1660	4607
1661	4606
1662	4605
1663	4604
1664	4603
1665	4601
1666	4600
1667	4599
1668	5028
1669	4597
1670	4596
1672	423
1673	2781
1674	4594
1676	4593
1677	4592
1678	4587
1679	4585
1680	4584
1689	4581
1690	2924
1691	4580
1692	4579
1694	4578
1695	4577
1696	4576
1697	4572
1699	4571
1700	4569
1701	4568
1702	4567
1704	4565
1705	4564
1706	4563
1707	4562
1709	4561
1710	4560
1711	4559
1712	4558
1713	4557
1714	4556
1715	4554
1717	4552
1718	4551
1719	4550
1720	4549
1723	4548
1726	4546
1727	4545
1728	4544
1729	4543
1730	4542
1731	4541
1732	4539
1737	4091
1739	4538
1740	4537
1743	4536
1744	4535
1745	4534
1746	4533
1747	4532
1748	4531
1749	4527
1750	4522
1753	5082
1754	4519
1755	4518
1756	4517
1757	4516
1758	4515
1760	4513
1761	4511
1764	4509
1766	4508
1769	4507
1770	4506
1772	4505
1773	4504
1774	4503
1775	4502
1776	4501
1777	4500
1782	4499
1783	4498
1784	4497
1785	4496
1786	4495
1787	4494
1788	4493
1789	4492
1790	4491
1791	4490
1792	4489
1793	4488
1794	4485
1795	4484
1796	4483
1797	4482
1798	2559
1800	801
1801	802
1802	4470
1803	4469
1804	4468
1805	4467
1807	3158
1808	3159
1809	4466
1812	4464
1813	4463
1814	4462
1815	4461
1816	4460
1818	4458
1819	4457
1820	4454
1822	4453
1824	4449
1825	4448
1826	4447
1827	4446
1828	4438
1836	4436
1837	4435
1843	5169
1844	5168
1845	5167
1846	5164
1847	5163
1848	5162
1850	4429
1851	4423
1852	4422
1853	4421
1857	4420
1858	4419
1859	4418
1860	4417
1861	4416
1864	4414
1865	4413
1866	4412
1869	4411
1871	4410
1873	4407
1874	4406
1875	4405
1877	4400
1878	4399
1879	4396
1880	4395
1881	4394
1882	4393
1883	4392
1884	4391
1885	4390
1886	4388
1887	4387
1888	4386
1889	4385
1890	4384
1891	4382
1892	4380
1894	4379
1895	4378
1896	4377
1897	4376
1898	4375
1899	4374
1901	1510
1902	1511
1903	346
1904	345
1905	344
1906	343
1909	2622
1910	2623
1911	2631
1914	4529
1915	4370
1916	4369
1920	4365
1921	4364
1922	4363
1923	4362
1924	4360
1925	4359
1926	4358
1927	4357
1928	4356
1929	4353
1930	4352
1931	4351
1932	4350
1933	4349
1934	4348
1935	4347
1936	4346
1937	4345
1938	4340
1939	4339
1940	4338
1941	4337
1942	4336
1943	4335
1944	4334
1946	5322
1947	4333
1948	4331
1949	4330
1953	4327
1954	4326
1956	4324
1957	4323
1958	4318
1959	4297
1963	1294
1966	5197
1967	1296
1969	2572
1971	1355
1988	2516
1989	4261
1990	4278
1991	4285
1996	730
1998	3433
1999	3432
2004	3471
2008	63
2009	4266
2015	2426
2016	5134
2021	5246
2025	4240
2027	4239
2029	4237
2030	4236
2031	2736
2032	4235
2033	4234
2034	4233
2035	4232
2036	4231
2037	4230
2038	4229
2040	4227
2041	4226
2042	4225
2043	4224
2046	4221
2047	4220
2048	4219
2049	4218
2050	4217
2052	4215
2053	4214
2054	4213
2055	4212
2056	4211
2058	4208
2059	4207
2060	4206
2061	4205
2062	4204
2065	4197
2066	4196
2067	4195
2068	4194
2069	4193
2070	4192
2071	4191
2072	1087
2075	4185
2076	4184
2077	4183
2078	4182
2079	4181
2082	4178
2084	4791
2085	1876
2089	4169
2091	4168
2095	4167
2096	4166
2098	4165
2099	1545
2100	1546
2101	1547
2104	1550
2107	4164
2109	4160
2112	4159
2113	4158
2114	4157
2116	4156
2117	4155
2118	4154
2119	4153
2121	4152
2122	4149
2123	4148
2125	4145
2126	4144
2127	4143
2128	4142
2129	4141
2130	4140
2131	4139
2133	4138
2134	4137
2135	4136
2136	4135
2137	4133
2138	4132
2139	4130
2140	4129
2141	4128
2142	4127
2143	4126
2144	4125
2147	4124
2150	4123
2153	4120
2154	4118
2155	1281
2156	1280
2157	1279
2158	1278
2159	1277
2160	4341
2161	4117
2162	4116
2163	4115
2164	4114
2165	4109
2166	4108
2167	4107
2169	4106
2170	4105
2171	4104
2173	4099
2174	4096
2175	4095
2176	4094
2179	4087
2180	4086
2181	4085
2183	4083
2184	4082
2185	4081
2186	4080
2187	4079
2189	4077
2190	4076
2191	4075
2193	4074
2194	2739
2196	4072
2197	4071
2198	4070
2199	4069
2200	4068
2201	4067
2202	4066
2203	4065
2205	4064
2206	4063
2207	4062
2208	4061
2209	4060
2211	4058
2212	4053
2213	4052
2214	4051
2215	4050
2216	4049
2217	4048
2218	4047
2219	4046
2220	4045
2221	4044
2222	4528
2223	4043
2224	4042
2225	4041
2226	4040
2227	4039
2228	4037
2229	4036
2230	4035
2232	4034
2233	4033
2234	4032
2235	3295
2236	4031
2237	4030
2238	4029
2239	4028
2240	4027
2241	4026
2242	4024
2243	4023
2244	4022
2246	3383
2247	4019
2249	4016
2250	4015
2251	4014
2252	4013
2253	4012
2254	4010
2255	4009
2258	4005
2259	4004
2260	4003
2261	4002
2266	4000
2267	3999
2268	3997
2269	3996
2270	3995
2271	3993
2272	3992
2273	3991
2275	3990
2276	3989
2280	3983
2281	3982
2283	3981
2284	3980
2286	5208
2287	5207
2293	2722
2295	3931
2296	3972
2297	3971
2298	3970
2299	3969
2300	3968
2301	3967
2302	3964
2303	3963
2304	3966
2305	3965
2306	3962
2307	3961
2308	3960
2309	3959
2310	3958
2311	3957
2312	3956
2313	3955
2314	3954
2315	3953
2316	3952
2317	3951
2318	3950
2319	3949
2320	3948
2321	3947
2322	3946
2325	3945
2326	3944
2327	3776
2328	3775
2329	3773
2332	5367
2333	5366
2334	5365
2335	5364
2336	3942
2337	3941
2338	3940
2339	3939
2340	3938
2341	3937
2342	3936
2343	3935
2344	3934
2345	3933
2346	3930
2347	3929
2348	3928
2349	3927
2350	3926
2351	3925
2352	3924
2353	3923
2354	3922
2355	3921
2356	3920
2357	3919
2358	3918
2359	3917
2362	3915
2363	3914
2367	412
2370	2744
2371	2743
2372	910
2374	47
2375	48
2376	49
2377	50
2378	51
2379	52
2380	53
2381	3905
2382	3904
2383	3906
2384	3903
2385	3902
2386	3901
2387	3900
2388	3899
2389	3898
2390	3897
2391	3896
2392	3895
2393	3894
2394	3893
2395	3892
2396	3871
2397	3868
2398	3862
2399	3861
2400	3860
2401	3859
2402	3858
2403	3857
2404	3856
2405	3855
2406	3854
2407	3853
2408	3852
2411	3847
2412	3846
2413	3845
2414	3844
2415	3843
2416	3842
2417	3841
2418	3840
2419	3839
2420	3838
2421	3837
2422	3836
2423	3835
2424	3834
2425	3833
2426	3832
2427	3831
2428	3830
2429	3907
2430	3829
2431	3794
2432	3828
2433	3826
2434	3825
2435	3824
2436	3823
2437	3822
2438	3821
2439	3820
2440	3819
2441	3818
2442	3817
2443	3815
2445	3814
2446	3813
2447	3812
2448	3811
2449	3810
2450	3809
2451	3808
2452	3807
2453	3804
2454	3803
2455	3802
2456	3792
2457	3800
2458	3799
2459	3798
2460	3795
2462	3774
2464	3790
2465	3789
2466	3788
2467	3787
2468	3785
2469	3784
2470	3783
2471	3782
2472	3781
2473	3780
2474	3779
2475	3777
2476	3772
2477	3771
2478	3770
2479	3769
2480	3768
2481	3767
2482	3766
2483	3765
2484	3764
2485	3763
2486	3762
2487	3761
2488	3760
2489	3759
2490	3758
2491	3757
2492	3756
2493	1944
2494	1943
2495	1942
2496	1941
2497	3754
2498	3753
2499	3752
2500	3751
2501	3750
2502	3749
2503	3748
2506	283
2507	3745
2508	3744
2509	3743
2510	3742
2511	3741
2512	3740
2513	3739
2514	3738
2515	3737
2517	3736
2518	3735
2519	3733
2520	3732
2521	3806
2522	3731
2523	3730
2524	3729
2525	3728
2526	294
2527	3726
2530	3724
2531	3723
2532	3721
2533	3720
2534	3718
2535	3717
2536	3716
2537	3500
2539	3476
2540	3477
2541	3614
2543	3713
2544	3712
2545	3711
2546	3710
2548	3708
2549	3707
2551	3705
2552	3704
2553	3703
2554	3702
2555	3701
2556	3700
2557	3696
2563	3693
2564	3692
2565	3691
2566	3690
2567	3689
2568	3688
2569	3687
2570	3686
2571	3685
2572	3683
2573	3682
2575	3680
2576	3679
2577	3678
2578	3676
2579	3674
2580	3673
2581	3672
2582	3671
2583	3670
2584	3669
2586	309
2587	3652
2588	3651
2589	3650
2591	3649
2592	3646
2593	3645
2594	732
2616	3640
2617	3639
2618	3638
2620	3637
2621	3634
2627	3633
2628	3632
2630	3631
2631	3630
2632	3629
2633	3625
2634	3624
2635	3623
2636	3622
2637	3621
2638	3620
2641	3618
2642	3616
2643	3612
2644	3611
2645	3610
2646	3609
2648	3608
2649	3607
2650	3606
2651	3605
2652	3604
2653	3603
2654	3602
2655	3601
2656	3600
2657	3599
2658	3595
2659	308
2662	3593
2664	3583
2665	3582
2666	3581
2667	3580
2668	3579
2669	3578
2670	3577
2671	3570
2672	3557
2673	3556
2675	3554
2676	3547
2678	3545
2679	3544
2680	3543
2681	3542
2682	3541
2683	3540
2684	3539
2685	3538
2686	3537
2687	3536
2690	3535
2691	3534
2692	3533
2693	3532
2694	3531
2696	3529
2697	3528
2698	3527
2699	3526
2700	3524
2701	3523
2702	3522
2703	3521
2706	3519
2707	3518
2708	3517
2710	3515
2712	3514
2713	3513
2714	3512
2715	3511
2717	3510
2718	3509
2719	3508
2720	3507
2721	3506
2722	3505
2724	3503
2726	3498
2727	3497
2728	3496
2729	3495
2730	3494
2731	3493
2732	3492
2733	3491
2734	3490
2739	270
2741	872
2743	1764
2744	864
2745	3034
2747	2255
2752	3643
2753	3642
2754	3641
2757	3457
2758	3456
2759	3455
2760	3454
2761	3453
2762	3452
2763	3450
2764	3444
2765	3443
2766	3442
2768	3440
2769	3439
2770	3438
2771	3437
2772	3436
2773	3435
2774	3434
2775	3430
2776	3429
2777	3428
2778	3427
2779	3426
2780	3425
2781	3424
2783	3422
2784	3421
2787	1441
2789	1444
2792	1448
2793	1449
2800	2328
2818	3501
2836	1455
2842	1464
2844	1466
2850	1471
2853	1487
2856	2026
2857	2027
2858	2028
2870	1176
2872	1465
2884	2940
2886	3411
2887	3410
2888	3409
2889	3408
2890	3406
2891	3405
2892	3404
2893	3403
2894	3402
2895	3401
2898	3398
2899	3397
2900	3396
2901	3943
2902	3395
2903	3394
2904	3392
2906	3391
2909	3390
2910	3389
2912	3388
2914	3384
2928	3382
2929	3381
2930	3380
2931	3379
2932	3378
[truncated: 1,652 more rows]

[truncated: 35 more sheets: MGIL_MAB, MGIL_MVAN, MKMS_MAB, MKMS_MVAN, MAB_MVAN, MMAR_MGIL, MMAR_MKMS, MMAR_MAB, MMAR_MAV, MMAR_MUL, MMAR_MVAN, MAV_MGIL, MAV_MKMS, MAV_MAB, MAV_MUL, MAV_MVAN, MLEP_MGIL, MLEP_MKMS, MLEP_MAB, MLEP_MMAR …]
