# Supplementary material for: Comparative Phylogenomics of Pathogenic and Non-Pathogenic Mycobacterium
Source: PLoS One. 2013 Aug 28;8(8):e71248. doi: 10.1371/journal.pone.0071248 (PMC3756022; doi:10.1371/journal.pone.0071248)
Supplement: Table S2 — List of core orthologs with attributes. Supplementary excel file lists the gene id's of 759 core orthologs in all mycobacteria. Gene name, annotation, role and subrole for each entry of M.leprae are shown. Corresponding orthologs from other 9 organisms are also listed. Pathogens are shaded in red and green shade represents non-pathogens. (XLSX) [file pone.0071248.s010.xlsx]

## Sheet: CoreOrthologs
SNO	MLEP	MLEP_Genename	MLEP_COMMON NAME	MLEP_MAIN ROLE	MLEP_SUBROLE	MAB	MMAR	MAV	MTB	MUL	MSMEG	MGIL	MKMS	MVAN
1	ML0001					MAB_0001	MMAR_0001	MAV_0001	Rv0001	MUL_0001	MSMEG_6947	Mflv_0827	Mkms_0009	Mvan_0001
2	ML0002	dnaN	putative DNA polymerase III, [beta] subunit	DNA metabolism	DNA replication, recombination, and repair	MAB_0002	MMAR_0002	MAV_0002	Rv0002	MUL_0002	MSMEG_0001	Mflv_0826	Mkms_0010	Mvan_0002
3	ML0003	recF	putative DNA replication and SOS induction protein	DNA metabolism	DNA replication, recombination, and repair	MAB_0004	MMAR_0003	MAV_0003	Rv0003	MUL_0003	MSMEG_0003	Mflv_0824	Mkms_0012	Mvan_0004
4	ML0004	-	conserved hypothetical protein	Unknown function	General	MAB_0005	MMAR_0004	MAV_0004	Rv0004	MUL_0004	MSMEG_0004	Mflv_0823	Mkms_0013	Mvan_0005
5	ML0005	gyrB	putative DNA gyrase subunit B	DNA metabolism	DNA replication, recombination, and repair	MAB_0006	MMAR_0005	MAV_0005	Rv0005	MUL_0005	MSMEG_0005	Mflv_0822	Mkms_0014	Mvan_0006
6	ML0006	gyrA	putative DNA gyrase subunit A	Unclassified	Role category not yet assigned	MAB_0019	MMAR_0006	MAV_0006	Rv0006	MUL_0006	MSMEG_0006	Mflv_0821	Mkms_0015	Mvan_0007
7	ML0011	ppiA	putative peptidyl-prolyl cis-trans isomerase	Protein fate	Protein folding and stabilization	MAB_0025	MMAR_0011	MAV_0013	Rv0009	MUL_0013	MSMEG_0024	Mflv_0817	Mkms_0018	Mvan_0017
8	ML0013	-	conserved hypothetical protein	Cell envelope	Other	MAB_0029c	MMAR_0013	MAV_0015	Rv0011c	MUL_0015	MSMEG_0026	Mflv_0815	Mkms_0020	Mvan_0019
9	ML0015	pabA	putative p-aminobenzoate synthase glutamine amidotransferase	Amino acid biosynthesis	Aromatic amino acid family	MAB_0032	MMAR_0015	MAV_0018	Rv0013	MUL_0017	MSMEG_0029	Mflv_0813	Mkms_0022	Mvan_0022
10	ML0017	pknA	putative serine/threonine protein kinase	Protein fate	Protein modification and repair	MAB_0034c	MMAR_0017	MAV_0019	Rv0015c	MUL_0019	MSMEG_0030	Mflv_0811	Mkms_0024	Mvan_0024
11	ML0018	pbpA	putative penicillin-binding protein	Unclassified	Role category not yet assigned	MAB_0035c	MMAR_0018	MAV_0020	Rv0016c	MUL_0020	MSMEG_0031	Mflv_0810	Mkms_0025	Mvan_0025
12	ML0019	rodA	putative cell-division protein	Cellular processes	Toxin production and resistance	MAB_0036c	MMAR_0019	MAV_0021	Rv0017c	MUL_0021	MSMEG_0032	Mflv_0809	Mkms_0026	Mvan_0026
13	ML0021	-	conserved hypothetical protein	Unclassified	Role category not yet assigned	MAB_0038c	MMAR_0021	MAV_0023	Rv0019c	MUL_0023	MSMEG_0034	Mflv_0807	Mkms_0028	Mvan_0028
14	ML0061	gltB	putative ferredoxin-dependent glutamate synthase	Amino acid biosynthesis	Glutamate family	MAB_0091	MMAR_5413	MAV_0166	Rv3859c	MUL_5037	MSMEG_6459	Mflv_1114	Mkms_5154	Mvan_5698
15	ML0062	gltD	NADH-dependent glutamate synthase small subunit	Amino acid biosynthesis	Glutamate family	MAB_0092	MMAR_5412	MAV_0167	Rv3858c	MUL_5036	MSMEG_6458	Mflv_1115	Mkms_5153	Mvan_5697
16	ML0069	-	conserved hypothetical protein	Hypothetical proteins	Conserved	MAB_0115c	MMAR_5399	MAV_0180	Rv3849	MUL_5021	MSMEG_6431	Mflv_1133	Mkms_5135	Mvan_5673
17	ML0071	-	conserved hypothetical protein	Hypothetical proteins	Conserved	MAB_0117c	MMAR_5397	MAV_0181	Rv3847	MUL_5019	MSMEG_6428	Mflv_1134	Mkms_5133	Mvan_5672
18	ML0074	glpQ	putative glycerophosphoryl diester phosphodiesterase	Central intermediary metabolism	Other	MAB_0123	MMAR_5394	MAV_0186	Rv3842c	MUL_5015	MSMEG_6423	Mflv_1140	Mkms_5128	Mvan_5667
19	ML0078	pheA	putative prephenate dehydratase	Amino acid biosynthesis	Aromatic amino acid family	MAB_0132	MMAR_5390	MAV_0188	Rv3838c	MUL_5011	MSMEG_6418	Mflv_1145	Mkms_5122	Mvan_5662
20	ML0079	-	putative phosphoglycerate mutase	Unclassified	Role category not yet assigned	MAB_0133	MMAR_5389	MAV_0189	Rv3837c	MUL_5010	MSMEG_6416	Mflv_1146	Mkms_5121	Mvan_5661
21	ML0082	serS	putative seryl-tRNA synthase	Protein synthesis	tRNA aminoacylation	MAB_0153	MMAR_5386	MAV_0194	Rv3834c	MUL_5006	MSMEG_6413	Mflv_1150	Mkms_5117	Mvan_5659
22	ML0087	-	putative acyltransferase	Unclassified	Role category not yet assigned	MAB_0165	MMAR_5379	MAV_0202	Rv3816c	MUL_4999	MSMEG_6409	Mflv_1153	Mkms_5113	Mvan_5656
23	ML0089	-	conserved hypothetical protein	Unclassified	Role category not yet assigned	MAB_0167	MMAR_5376	MAV_0205	Rv3813c	MUL_4996	MSMEG_6407	Mflv_1155	Mkms_5111	Mvan_5654
24	ML0092	glf	putative UDP-galactopyranose mutase	Cell envelope	Biosynthesis and degradation of surface polysaccharides and lipopolysaccharides	MAB_0170	MMAR_5373	MAV_0208	Rv3809c	MUL_4993	MSMEG_6404	Mflv_1159	Mkms_5108	Mvan_5650
25	ML0093	-	conserved hypothetical protein	Hypothetical proteins	Conserved	MAB_0171	MMAR_5372	MAV_0209	Rv3808c	MUL_4992	MSMEG_6403	Mflv_1160	Mkms_5107	Mvan_5649
26	ML0095	-	putative integral membrane protein	Cell envelope	Other	MAB_0173	MMAR_5370	MAV_0211	Rv3806c	MUL_4990	MSMEG_6401	Mflv_1162	Mkms_5105	Mvan_5647
27	ML0096	-	putative membrane protein	Cell envelope	Other	MAB_0174	MMAR_5369	MAV_0212	Rv3805c	MUL_4989	MSMEG_6400	Mflv_1163	Mkms_5104	Mvan_5646
28	ML0099	-	conserved hypothetical protein	Hypothetical proteins	Conserved	MAB_0178	MMAR_5366	MAV_0216	Rv3802c	MUL_4985	MSMEG_6394	Mflv_1167	Mkms_5100	Mvan_5642
29	ML0100	fadD32	putative acyl-CoA synthetase	Fatty acid and phospholipid metabolism	Degradation	MAB_0179	MMAR_5365	MAV_0217	Rv3801c	MUL_4984	MSMEG_6393	Mflv_1168	Mkms_5099	Mvan_5641
30	ML0102	accD4	putative acyl CoA carboxylase [beta] subunit	Energy metabolism	Amino acids and amines	MAB_0181	MMAR_5363	MAV_0220	Rv3799c	MUL_4982	MSMEG_6391	Mflv_1170	Mkms_5097	Mvan_5639
31	ML0105	embA	putative arabinosyl transferase	Unclassified	Role category not yet assigned	MAB_0186c	MMAR_5356	MAV_0225	Rv3794	MUL_4973	MSMEG_6388	Mflv_1174	Mkms_5092	Mvan_5631
32	ML0106	embC	putative arabinosyl transferase	Unclassified	Role category not yet assigned	MAB_0189c	MMAR_5355	MAV_0229	Rv3793	MUL_4972	MSMEG_6387	Mflv_1175	Mkms_5091	Mvan_5630
33	ML0108	-	putative oxidoreductase	Central intermediary metabolism	Other	MAB_0191c	MMAR_5353	MAV_0231	Rv3791	MUL_4970	MSMEG_6385	Mflv_1177	Mkms_5089	Mvan_5628
34	ML0109	-	putative FAD-linked oxidoreductase	Central intermediary metabolism	Other	MAB_0192c	MMAR_5352	MAV_0232	Rv3790	MUL_4969	MSMEG_6382	Mflv_1178	Mkms_5088	Mvan_5627
35	ML0112	-	putative ABC transporter component	Transport and binding proteins	Unknown substrate	MAB_0201c	MMAR_5338	MAV_0236	Rv3783	MUL_0090	MSMEG_6369	Mflv_1184	Mkms_5081	Mvan_5620
36	ML0113	rfbE	putative glycosyl transferase	Unclassified	Role category not yet assigned	MAB_0202c	MMAR_5337	MAV_0237	Rv3782	MUL_0091	MSMEG_6367	Mflv_1185	Mkms_5080	Mvan_5619
37	ML0114	-	putative ABC transporter ATP-binding component	Transport and binding proteins	Unknown substrate	MAB_0203c	MMAR_5336	MAV_0238	Rv3781	MUL_0092	MSMEG_6366	Mflv_1186	Mkms_5079	Mvan_5618
38	ML0115	-	conserved hypothetical protein	Hypothetical proteins	Conserved	MAB_0204c	MMAR_5335	MAV_0239	Rv3780	MUL_0093	MSMEG_6365	Mflv_1187	Mkms_5078	Mvan_5617
39	ML0117	-	conserved hypothetical protein	Unknown function	Enzymes of unknown specificity	MAB_0206	MMAR_5333	MAV_0241	Rv3778c	MUL_0095	MSMEG_6363	Mflv_1188	Mkms_5077	Mvan_5616
40	ML2472	-	possible prephenate dehydrogenase	Amino acid biosynthesis	Aromatic amino acid family	MAB_0266c	MMAR_5297	MAV_0321	Rv3754	MUL_4372	MSMEG_6330	Mflv_1212	Mkms_5050	Mvan_5596
41	ML2336	-	conserved hypothetical protein	Amino acid biosynthesis	Aspartate family	MAB_0305	MMAR_5241	MAV_0381	Rv3722c	MUL_4316	MSMEG_6286	Mflv_1280	Mkms_4999	Mvan_5535
42	ML2333	-	conserved hypothetical protein	Unclassified	Role category not yet assigned	MAB_0311c	MMAR_5235	MAV_0384	Rv3719	MUL_4310	MSMEG_6283	Mflv_1284	Mkms_4996	Mvan_5531
43	ML2332	-	conserved hypothetical protein	Hypothetical proteins	Conserved	MAB_0317	MMAR_5234	MAV_0386	Rv3718c	MUL_4309	MSMEG_6282	Mflv_1285	Mkms_4995	Mvan_5530
44	ML2329	recR	DNA repair protein	DNA metabolism	DNA replication, recombination, and repair	MAB_0320	MMAR_5231	MAV_0388	Rv3715c	MUL_4306	MSMEG_6279	Mflv_1288	Mkms_4992	Mvan_5527
45	ML2327	-	conserved hypothetical protein	Protein synthesis	tRNA aminoacylation	MAB_0323c	MMAR_5230	MAV_0389	Rv3713	MUL_4305	MSMEG_6277	Mflv_1290	Mkms_4991	Mvan_5521
46	ML2326	-	possible ligase	Cell envelope	Other	MAB_0324c	MMAR_5229	MAV_0390	Rv3712	MUL_4304	MSMEG_6276	Mflv_1291	Mkms_4990	Mvan_5520
47	ML2324	leuA	2-isopropylmalate synthase	Amino acid biosynthesis	Pyruvate family	MAB_0337c	MMAR_5225	MAV_0392	Rv3710	MUL_4300	MSMEG_6271	Mflv_1293	Mkms_4987	Mvan_5515
48	ML2323	ask	aspartokinase	Amino acid biosynthesis	Aspartate family	MAB_0343	MMAR_5222	MAV_0393	Rv3709c	MUL_4297	MSMEG_6257	Mflv_1304	Mkms_4978	Mvan_5504
49	ML2322	asd	aspartate semialdehyde dehydrogenase	Amino acid biosynthesis	Aspartate family	MAB_0344	MMAR_5221	MAV_0394	Rv3708c	MUL_4296	MSMEG_6256	Mflv_1305	Mkms_4977	Mvan_5503
50	ML2321	-	conserved hypothetical protein	Hypothetical proteins	Conserved	MAB_0346	MMAR_5220	MAV_0395	Rv3707c	MUL_4295	MSMEG_6255	Mflv_1306	Mkms_4976	Mvan_5502
51	ML2314	glpK	glycerol kinase	Energy metabolism	Other	MAB_0382	MMAR_5208	MAV_0406	Rv3696c	MUL_4281	MSMEG_6229	Mflv_1327	Mkms_4962	Mvan_5467
52	ML2309	-	conserved hypothetical protein	Unclassified	Role category not yet assigned	MAB_0407c	MMAR_5172	MAV_0445	Rv3683	MUL_4258	MSMEG_6202	Mflv_1364	Mkms_4912	Mvan_5443
53	ML2308	pon1	penicillin binding protein (class A)	Cell envelope	Biosynthesis and degradation of murein sacculus and peptidoglycan	MAB_0408c	MMAR_5171	MAV_0446	Rv3682	MUL_4257	MSMEG_6201	Mflv_1365	Mkms_4911	Mvan_5442
54	ML2306	-	probable anion transporter protein	Unclassified	Role category not yet assigned	MAB_0410c	MMAR_5169	MAV_0448	Rv3680	MUL_4255	MSMEG_6195	Mflv_1367	Mkms_4909	Mvan_5440
55	ML2305	-	probable anion transporter protein	Transport and binding proteins	Unknown substrate	MAB_0411c	MMAR_5168	MAV_0449	Rv3679	MUL_4254	MSMEG_6193	Mflv_1368	Mkms_4908	Mvan_5439
56	ML2303	-	putative hydrolase	Unclassified	Role category not yet assigned	MAB_0414	MMAR_5165	MAV_0452	Rv3677c	MUL_4251	MSMEG_6190	Mflv_1370	Mkms_4905	Mvan_5436
57	ML2302	-	putative Crp/Fnr-family transcriptional regulator	Unclassified	Role category not yet assigned	MAB_0416c	MMAR_5164	MAV_0453	Rv3676	MUL_4250	MSMEG_6189	Mflv_1371	Mkms_4904	Mvan_5435
58	ML2301	nth	putative endonuclease III	Unclassified	Role category not yet assigned	MAB_0418	MMAR_5162	MAV_0455	Rv3674c	MUL_4248	MSMEG_6187	Mflv_1373	Mkms_4902	Mvan_5433
59	ML2298	-	putative membrane-associated serine protease	Regulatory functions	Other	MAB_0421	MMAR_5159	MAV_0459	Rv3671c	MUL_4245	MSMEG_6183	Mflv_1376	Mkms_4899	Mvan_5430
60	ML2297	-	putative hydrolase	Central intermediary metabolism	Other	MAB_0422c	MMAR_5158	MAV_0458	Rv3670	MUL_4244	MSMEG_6184	Mflv_1377	Mkms_4898	Mvan_5429
61	ML2295	-	conserved hypothetical protein	Hypothetical proteins	Conserved	MAB_0424	MMAR_5156	MAV_0461	Rv3668c	MUL_4242	MSMEG_6180	Mflv_1379	Mkms_4896	Mvan_5427
62	ML0198					MAB_0487	MMAR_5140	MAV_0516	Rv3648c	MUL_4224	MSMEG_6159	Mflv_1392	Mkms_4884	Mvan_5398
63	ML0199	-	Similar to M. tuberculosis Rv3647c, hypothetical protein, TR:O06361 (EMBL:AL123456) (192 aa) Fasta score E(): 0, 80.4% identity in 199 aa overlap. Previously sequenced as TR:O69549 (EMBL:AL023093) (200 aa); Fasta score E(): 0, 99.5% identity in 200 aa ove	Hypothetical proteins	Conserved	MAB_0488	MMAR_5139	MAV_0517	Rv3647c	MUL_4223	MSMEG_6158	Mflv_1393	Mkms_4883	Mvan_5397
64	ML0200	topA	putative DNA topoisomerase I	Unclassified	Role category not yet assigned	MAB_0489	MMAR_5138	MAV_0519	Rv3646c	MUL_4222	MSMEG_6157	Mflv_1394	Mkms_4882	Mvan_5396
65	ML0201	-	putative membrane protein	Cell envelope	Other	MAB_0490c	MMAR_5137	MAV_0518	Rv3645	MUL_4221	MSMEG_6154	Mflv_1395	Mkms_4881	Mvan_5395
66	ML0202	-	conserved hypothetical protein	DNA metabolism	DNA replication, recombination, and repair	MAB_0491	MMAR_5136	MAV_0520	Rv3644c	MUL_4220	MSMEG_6153	Mflv_1396	Mkms_4880	Mvan_5394
67	ML0203	-	putative membrane protein	Cell envelope	Other	MAB_0502c	MMAR_5134	MAV_0522	Rv3635	MUL_4211	MSMEG_6143	Mflv_1400	Mkms_4876	Mvan_5390
68	ML0210	ppa	putative inorganic pyrophosphatase	Central intermediary metabolism	Phosphorus compounds	MAB_0518c	MMAR_5128	MAV_0527	Rv3628	MUL_4204	MSMEG_6114	Mflv_1408	Mkms_4865	Mvan_5381
69	ML0211	-	putative carboxypeptidase	Cell envelope	Biosynthesis and degradation of murein sacculus and peptidoglycan	MAB_0519	MMAR_5127	MAV_0529	Rv3627c	MUL_4203	MSMEG_6113	Mflv_1409	Mkms_4864	Mvan_5380
70	ML0214	hpt	putative hypoxanthine phosphoribosyltransferase	Purines, pyrimidines, nucleosides, and nucleotides	Salvage of nucleosides and nucleotides	MAB_0523	MMAR_5124	MAV_0532	Rv3624c	MUL_4200	MSMEG_6110	Mflv_1412	Mkms_4861	Mvan_5377
71	ML0222	ftsH	putative integral membrane peptidase	Cellular processes	Cell division	MAB_0533	MMAR_5113	MAV_0542	Rv3610c	MUL_4192	MSMEG_6105	Mflv_1416	Mkms_4856	Mvan_5372
72	ML0223	folE	putative GTP cyclohydrolase I	Biosynthesis of cofactors, prosthetic groups, and carriers	Folic acid	MAB_0534	MMAR_5112	MAV_0543	Rv3609c	MUL_4191	MSMEG_6104	Mflv_1417	Mkms_4855	Mvan_5371
73	ML0224	folP	dihydropteroate synthase	Biosynthesis of cofactors, prosthetic groups, and carriers	Folic acid	MAB_0535	MMAR_5111	MAV_0544	Rv3608c	MUL_4190	MSMEG_6103	Mflv_1418	Mkms_4854	Mvan_5370
74	ML0230	panC	putative pantoate-[beta]-alanine ligase	Biosynthesis of cofactors, prosthetic groups, and carriers	Pantothenate and coenzyme A	MAB_0541	MMAR_5105	MAV_0551	Rv3602c	MUL_4184	MSMEG_6097	Mflv_1424	Mkms_4848	Mvan_5364
75	ML0232	-	conserved hypothetical protein	Central intermediary metabolism	Nitrogen metabolism	MAB_0543	MMAR_5103	MAV_0553	Rv3600c	MUL_4182	MSMEG_6096	Mflv_1426	Mkms_4846	Mvan_5362
76	ML0233	lysS	putative lysyl-tRNA synthase	Protein synthesis	tRNA aminoacylation	MAB_0544	MMAR_5102	MAV_0554	Rv3598c	MUL_4181	MSMEG_6094	Mflv_1428	Mkms_4844	Mvan_5360
77	ML0234	lsr2	lsr2 protein (15 kDa antigen)	Protein fate	Protein folding and stabilization	MAB_0545	MMAR_5101	MAV_0555	Rv3597c	MUL_4180	MSMEG_6092	Mflv_1429	Mkms_4843	Mvan_5359
78	ML0235	clpC	putative ATP-dependent Clp protease	Protein fate	Degradation of proteins, peptides, and glycopeptides	MAB_0546	MMAR_5100	MAV_0556	Rv3596c	MUL_4178	MSMEG_6091	Mflv_1430	Mkms_4842	Mvan_5358
79	ML1923	lpqF	probale secreted protein	Protein fate	Degradation of proteins, peptides, and glycopeptides	MAB_0552c	MMAR_5092	MAV_0561	Rv3593	MUL_4168	MSMEG_6087	Mflv_1434	Mkms_4838	Mvan_5353
80	ML1921	-	conserved hypothetical protein	Hypothetical proteins	Conserved	MAB_0554	MMAR_5090	MAV_0564	Rv3591c	MUL_4166	MSMEG_6085	Mflv_1435	Mkms_4836	Mvan_5351
81	ML1920	mutY	probable DNA glycosylase	DNA metabolism	DNA replication, recombination, and repair	MAB_0558c	MMAR_5089	MAV_0563	Rv3589	MUL_4165	MSMEG_6083	Mflv_1438	Mkms_4832	Mvan_5346
82	ML1919	-	putative carbonic anhydrase	Central intermediary metabolism	Other	MAB_0559	MMAR_5088	MAV_0565	Rv3588c	MUL_4164	MSMEG_6082	Mflv_1439	Mkms_4831	Mvan_5345
83	ML0320	-	putative transcription factor	Regulatory functions	Other	MAB_0568	MMAR_5083	MAV_0570	Rv3583c	MUL_4159	MSMEG_6077	Mflv_1444	Mkms_4826	Mvan_5340
84	ML0322	-	putative 2-C-methyl-D-erythritol 2,4-cyclodiphosphate synthase	Biosynthesis of cofactors, prosthetic groups, and carriers	Other	MAB_0570	MMAR_5081	MAV_0572	Rv3581c	MUL_4157	MSMEG_6075	Mflv_1445	Mkms_4824	Mvan_5339
85	ML0323	cysS	putative cysteinyl-tRNA synthase	Protein synthesis	tRNA aminoacylation	MAB_0571	MMAR_5080	MAV_0573	Rv3580c	MUL_4156	MSMEG_6074	Mflv_1446	Mkms_4823	Mvan_5338
86	ML0324	-	putative methyltransferase	DNA metabolism	DNA replication, recombination, and repair	MAB_0572	MMAR_5079	MAV_0574	Rv3579c	MUL_4155	MSMEG_6073	Mflv_1447	Mkms_4822	Mvan_5337
87	ML0311	-	conserved hypothetical protein	Fatty acid and phospholipid metabolism	Biosynthesis	MAB_0639c	MMAR_0754	MAV_4713	Rv0437c	MUL_1386	MSMEG_0861	Mflv_0153	Mkms_0607	Mvan_0751
88	ML1624	-	conserved hypothetical protein	Unclassified	Role category not yet assigned	MAB_0645c	MMAR_1790	MAV_3772	Rv2917	MUL_2038	MSMEG_0866	Mflv_0145	Mkms_0615	Mvan_0759
89	ML0317	groEL2	60 kDa chaperonin 2	Cell envelope	Other	MAB_0650	MMAR_0759	MAV_4707	Rv0440	MUL_1393	MSMEG_0880	Mflv_0141	Mkms_0620	Mvan_0764
90	ML2237	-	conserved hypothetical protein (HIT family)	Protein fate	Degradation of proteins, peptides, and glycopeptides	MAB_0676c	MMAR_4940	MAV_0702	Rv0759c	MUL_0465	MSMEG_5871	Mflv_1583	Mkms_4676	Mvan_5173
91	ML2235	purD	phosphoribosylamine-glycine ligase	Purines, pyrimidines, nucleosides, and nucleotides	Purine ribonucleotide biosynthesis	MAB_0682	MMAR_4924	MAV_0718	Rv0772	MUL_0481	MSMEG_5852	Mflv_1608	Mkms_4659	Mvan_5150
92	ML2230	purB	adenylosuccinate lyase	Purines, pyrimidines, nucleosides, and nucleotides	Purine ribonucleotide biosynthesis	MAB_0687	MMAR_4916	MAV_0722	Rv0777	MUL_0490	MSMEG_5847	Mflv_1613	Mkms_4654	Mvan_5145
93	ML2227	purC	phosphoribosylaminoimidazole-succinocarboxamide	Purines, pyrimidines, nucleosides, and nucleotides	Purine ribonucleotide biosynthesis	MAB_0689	MMAR_4909	MAV_0725	Rv0780	MUL_0497	MSMEG_5841	Mflv_1616	Mkms_4648	Mvan_5138
94	ML2226	ptrB	protease II	Unclassified	Role category not yet assigned	MAB_0690	MMAR_4908	MAV_0727	Rv0782	MUL_0498	MSMEG_5839	Mflv_1617	Mkms_4647	Mvan_5137
95	ML2211	purL	phosphoribosylformylglycinamidine synthase II	Purines, pyrimidines, nucleosides, and nucleotides	Purine ribonucleotide biosynthesis	MAB_0707	MMAR_4888	MAV_0744	Rv0803	MUL_0410	MSMEG_5824	Mflv_1630	Mkms_4633	Mvan_5119
96	ML2206	purF	amidophosphoribosyltransferase	Purines, pyrimidines, nucleosides, and nucleotides	Purine ribonucleotide biosynthesis	MAB_0713	MMAR_4881	MAV_0747	Rv0808	MUL_0417	MSMEG_5800	Mflv_1634	Mkms_4628	Mvan_5114
97	ML2205	purM	5-phosphoribosyl-5-aminoimidazole synthase	Purines, pyrimidines, nucleosides, and nucleotides	Purine ribonucleotide biosynthesis	MAB_0728	MMAR_4880	MAV_0748	Rv0809	MUL_0418	MSMEG_5798	Mflv_1636	Mkms_4625	Mvan_5111
98	ML2200	-	conserved hypothetical protein	Unclassified	Role category not yet assigned	MAB_0732c	MMAR_4871	MAV_0753	Rv0813c	MUL_0429	MSMEG_5792	Mflv_1642	Mkms_4620	Mvan_5105
99	ML2199	-	conserved hypothetical protein	Unclassified	Role category not yet assigned	MAB_0739c	MMAR_4869	MAV_0755	Rv0814c	MUL_0431	MSMEG_5790	Mflv_1645	Mkms_4617	Mvan_5102
100	ML2198	cysA3	thiosulfate sulfurtransferase	Central intermediary metabolism	Sulfur metabolism	MAB_0740c	MMAR_4868	MAV_0756	Rv0815c	MUL_0432	MSMEG_5789	Mflv_1646	Mkms_4616	Mvan_5101
101	ML2195	-	probable exported protein	Energy metabolism	Electron transport	MAB_0743c	MMAR_4866	MAV_0759	Rv0817c	MUL_0434	MSMEG_5785	Mflv_1649	Mkms_4613	Mvan_5098
102	ML2189	phoT	phosphate transport system ABC transporter	Unclassified	Role category not yet assigned	MAB_0749	MMAR_4860	MAV_0767	Rv0820	MUL_0440	MSMEG_5779	Mflv_1664	Mkms_4603	Mvan_5089
103	ML2188	phoY1	phosphate transport system regulator	Energy metabolism	Glycolysis/gluconeogenesis	MAB_0751c	MMAR_4859	MAV_0768	Rv0821c	MUL_0441	MSMEG_5776	Mflv_1665	Mkms_4601	Mvan_5088
104	ML2186	-	transcriptional regulator (NifR3/Smm1 family)	Regulatory functions	Other	MAB_0753c	MMAR_4857	MAV_0771	Rv0823c	MUL_0444	MSMEG_5774	Mflv_1667	Mkms_4599	Mvan_5086
105	ML2162	fadA	putative beta-ketoadipyl CoA thiolase	Fatty acid and phospholipid metabolism	Degradation	MAB_0850	MMAR_4677	MAV_0980	Rv0859	MUL_0296	MSMEG_5721	Mflv_1691	Mkms_4580	Mvan_5067
106	ML2161	fadB	putative fatty oxidation complex alpha subunit	Cellular processes	Detoxification	MAB_0851	MMAR_4676	MAV_0981	Rv0860	MUL_0295	MSMEG_5720	Mflv_1692	Mkms_4579	Mvan_5066
107	ML2157	-	probable DNA helicase	Unclassified	Role category not yet assigned	MAB_0860c	MMAR_4671	MAV_0990	Rv0861c	MUL_0289	MSMEG_5706	Mflv_1697	Mkms_4572	Mvan_5056
108	ML2156	-	possible DNA-binding protein	DNA metabolism	DNA replication, recombination, and repair	MAB_0862c	MMAR_4670	MAV_0991	Rv0862c	MUL_0288	MSMEG_5705	Mflv_1699	Mkms_4571	Mvan_5054
109	ML2147	cspB	probable cold shock protein	Cellular processes	Adaptations to atypical conditions	MAB_0872	MMAR_4661	MAV_1000	Rv0871	MUL_0279	MSMEG_5696	Mflv_1707	Mkms_4562	Mvan_5045
110	ML2143	-	possible membrane protein	Cell envelope	Other	MAB_0875c	MMAR_4656	MAV_1005	Rv0876c	MUL_0274	MSMEG_5693	Mflv_1711	Mkms_4559	Mvan_5040
111	ML2136	serC	putative phosphoserine aminotransferase	Amino acid biosynthesis	Serine family	MAB_0928c	MMAR_4648	MAV_1012	Rv0884c	MUL_0266	MSMEG_5684	Mflv_1718	Mkms_4551	Mvan_5033
112	ML2135	-	possible transmembrane protein	Hypothetical proteins	Conserved	MAB_0929	MMAR_4647	MAV_1013	Rv0885	MUL_0265	MSMEG_5682	Mflv_1719	Mkms_4550	Mvan_5032
113	ML2131	pdxH	pyridoxamine 5-phosphate oxidase	Biosynthesis of cofactors, prosthetic groups, and carriers	Pyridoxine	MAB_0933	MMAR_4642	MAV_1017	Rv2607	MUL_0257	MSMEG_5675	Mflv_1727	Mkms_4545	Mvan_5024
114	ML2123	-	two-component response regulator	Regulatory functions	Other	MAB_0956c	MMAR_4633	MAV_1022	Rv0903c	MUL_0248	MSMEG_5662	Mflv_1744	Mkms_4535	Mvan_5009
115	ML2118	echA6	enoyl-CoA hydratase/isomerase superfamily member	Unclassified	Role category not yet assigned	MAB_0959	MMAR_4625	MAV_1028	Rv0905	MUL_0236	MSMEG_5639	Mflv_1755	Mkms_4518	Mvan_4992
116	ML2113	-	conserved hypothetical protein	Hypothetical proteins	Conserved	MAB_0966	MMAR_4619	MAV_1033	Rv0910	MUL_0160	MSMEG_5634	Mflv_1760	Mkms_4513	Mvan_4987
117	ML0150	pgi	glucose-6-phosphate isomerase	Energy metabolism	Glycolysis/gluconeogenesis	MAB_1051c	MMAR_4557	MAV_1068	Rv0946c	MUL_4416	MSMEG_5541	Mflv_1857	Mkms_4420	Mvan_4877
118	ML0153	uvrD	putative ATP-dependent DNA helicase	DNA metabolism	DNA replication, recombination, and repair	MAB_1054	MMAR_4553	MAV_1071	Rv0949	MUL_4723	MSMEG_5534	Mflv_1861	Mkms_4416	Mvan_4873
119	ML0155	sucC	succinyl-CoA synthase [beta] chain	Energy metabolism	TCA cycle	MAB_1056	MMAR_4550	MAV_1074	Rv0951	MUL_4720	MSMEG_5525	Mflv_1865	Mkms_4413	Mvan_4870
120	ML0156	sucD	succinyl-CoA synthase [alpha] chain	Energy metabolism	TCA cycle	MAB_1057	MMAR_4549	MAV_1075	Rv0952	MUL_4719	MSMEG_5524	Mflv_1866	Mkms_4412	Mvan_4869
121	ML0159	-	putative membrane protein	Cell envelope	Other	MAB_1062	MMAR_4544	MAV_1079	Rv0955	MUL_4714	MSMEG_5517	Mflv_1873	Mkms_4407	Mvan_4858
122	ML0161	purH	putative phosphoribosylaminoimidazolecarboxamide formyltransferase / IMP cyclohydrolase	Purines, pyrimidines, nucleosides, and nucleotides	Purine ribonucleotide biosynthesis	MAB_1064	MMAR_4542	MAV_1081	Rv0957	MUL_4712	MSMEG_5515	Mflv_1875	Mkms_4405	Mvan_4856
123	ML0173	rpmF	probable ribosomal protein L32, rpmF,similar to many e.g. tr|Q9RL50|Q9RL50 PROBABLE 50S RIBOSOMAL PROTEIN (56 aa) E(): 1.5e-09 63.462% identity in 52 aa overlap	Protein synthesis	Ribosomal proteins: synthesis and modification	MAB_1075	MMAR_4530	MAV_1093	Rv0979c	MUL_4702	MSMEG_5489	Mflv_1886	Mkms_4388	Mvan_4845
124	ML0174	-	putative two-component response regulator	Regulatory functions	Other	MAB_1076	MMAR_4529	MAV_1094	Rv0981	MUL_4701	MSMEG_5488	Mflv_1887	Mkms_4387	Mvan_4844
125	ML0175	-	putative two-component system sensor kinase	Regulatory functions	Other	MAB_1077	MMAR_4528	MAV_1095	Rv0982	MUL_4700	MSMEG_5487	Mflv_1888	Mkms_4386	Mvan_4843
126	ML0177	moaB	putative molybdenum cofactor biosynthesis protein	Biosynthesis of cofactors, prosthetic groups, and carriers	Molybdopterin	MAB_1079	MMAR_4526	MAV_1097	Rv0984	MUL_4698	MSMEG_5485	Mflv_1890	Mkms_4384	Mvan_4841
127	ML0182	galU	putative UTP-glucose-1-phosphate uridylyltransferase	Purines, pyrimidines, nucleosides, and nucleotides	Sugar-nucleotide biosynthesis and conversions	MAB_1086	MMAR_4521	MAV_1102	Rv0993	MUL_4693	MSMEG_5471	Mflv_1897	Mkms_4376	Mvan_4833
128	ML0183	moeA	putative molybdopterin biosynthesis protein	Biosynthesis of cofactors, prosthetic groups, and carriers	Molybdopterin	MAB_1087	MMAR_4520	MAV_1103	Rv0994	MUL_4692	MSMEG_5470	Mflv_1898	Mkms_4375	Mvan_4832
129	ML0184	rimJ	possible acetyltransferase	Unclassified	Role category not yet assigned	MAB_1088	MMAR_4519	MAV_1104	Rv0995	MUL_4691	MSMEG_5469	Mflv_1899	Mkms_4374	Mvan_4831
130	ML0190	-	conserved hypothetical protein	Unclassified	Role category not yet assigned	MAB_1120c	MMAR_4493	MAV_1124	Rv1000c	MUL_4665	MSMEG_5451	Mflv_1921	Mkms_4364	Mvan_4812
131	ML0192	-	putative membrane protein	Cell envelope	Other	MAB_1122c	MMAR_4491	MAV_1126	Rv1002c	MUL_4663	MSMEG_5447	Mflv_1924	Mkms_4360	Mvan_4809
132	ML0193	-	conserved hypothetical protein	Hypothetical proteins	Conserved	MAB_1123	MMAR_4490	MAV_1128	Rv1003	MUL_4662	MSMEG_5445	Mflv_1925	Mkms_4359	Mvan_4808
133	ML0236	pabB	putative para-aminobenzoate synthase component	Biosynthesis of cofactors, prosthetic groups, and carriers	Folic acid	MAB_1124c	MMAR_4488	MAV_1127	Rv1005c	MUL_4660	MSMEG_5446	Mflv_1926	Mkms_4358	Mvan_4807
134	ML0238	metS	putative methionyl-tRNA synthase	Protein synthesis	tRNA aminoacylation	MAB_1128c	MMAR_4481	MAV_1145	Rv1007c	MUL_4654	MSMEG_5441	Mflv_1930	Mkms_4352	Mvan_4803
135	ML0239	-	conserved hypothetical protein	DNA metabolism	Degradation of DNA	MAB_1129	MMAR_4480	MAV_1146	Rv1008	MUL_4653	MSMEG_5440	Mflv_1931	Mkms_4351	Mvan_4802
136	ML0240	-	conserved hypothetical protein	Unknown function	General	MAB_1130	MMAR_4479	MAV_1147	Rv1009	MUL_4651	MSMEG_5439	Mflv_1932	Mkms_4350	Mvan_4801
137	ML0241	ksgA	putative dimethyladenosine transferase	Cellular processes	Toxin production and resistance	MAB_1131	MMAR_4478	MAV_1148	Rv1010	MUL_4650	MSMEG_5438	Mflv_1933	Mkms_4349	Mvan_4800
138	ML0242	-	putative isopentenyl monophosphate kinase	Biosynthesis of cofactors, prosthetic groups, and carriers	Other	MAB_1139	MMAR_4477	MAV_1149	Rv1011	MUL_4649	MSMEG_5436	Mflv_1934	Mkms_4348	Mvan_4799
139	ML0243	-	putative acyl-CoA synthetase	Transcription	Transcription factors	MAB_1140	MMAR_4476	MAV_1150	Rv1013	MUL_4648	MSMEG_5435	Mflv_1935	Mkms_4347	Mvan_4798
140	ML0244	pth	putative peptidyl-tRNA hydrolase	Protein synthesis	Other	MAB_1142c	MMAR_4473	MAV_1151	Rv1014c	MUL_4644	MSMEG_5432	Mflv_1938	Mkms_4340	Mvan_4788
141	ML0245	rplY	putative 50S ribosomal protein L25	Protein synthesis	Ribosomal proteins: synthesis and modification	MAB_1143c	MMAR_4472	MAV_1152	Rv1015c	MUL_4643	MSMEG_5431	Mflv_1939	Mkms_4339	Mvan_4787
142	ML0248	prsA	putative ribose-phosphate pyrophosphokinase	Unclassified	Role category not yet assigned	MAB_1147c	MMAR_4468	MAV_1156	Rv1017c	MUL_4638	MSMEG_5427	Mflv_1943	Mkms_4335	Mvan_4783
143	ML0249	glmU	putative UDP-N-acetylglucosamine pyrophosphorylase	Cell envelope	Biosynthesis and degradation of surface polysaccharides and lipopolysaccharides	MAB_1148c	MMAR_4467	MAV_1157	Rv1018c	MUL_4637	MSMEG_5426	Mflv_1944	Mkms_4334	Mvan_4782
144	ML0255	eno	putative enolase	Energy metabolism	Glycolysis/gluconeogenesis	MAB_1165	MMAR_4462	MAV_1164	Rv1023	MUL_4631	MSMEG_5415	Mflv_1954	Mkms_4326	Mvan_4771
145	ML0258	-	hypothetical protein	Central intermediary metabolism	Phosphorus compounds	MAB_1168	MMAR_4459	MAV_1167	Rv1026	MUL_4628	MSMEG_5413	Mflv_1957	Mkms_4323	Mvan_4768
146	ML2402	-	putative enoyl-CoA hydratase/isomerase	Amino acid biosynthesis	Pyruvate family	MAB_1185c	MMAR_4396	MAV_1195	Rv1070c	MUL_0210	MSMEG_5277	Mflv_2036	Mkms_4231	Mvan_4681
147	ML2401	-	putative enoyl-CoA hydratase/isomerase	Fatty acid and phospholipid metabolism	Degradation	MAB_1187c	MMAR_4395	MAV_1196	Rv1071c	MUL_0209	MSMEG_5276	Mflv_2037	Mkms_4230	Mvan_4680
148	ML2400	-	probable transmembrane protein	Unclassified	Role category not yet assigned	MAB_1190	MMAR_4394	MAV_1197	Rv1072	MUL_0208	MSMEG_5275	Mflv_2038	Mkms_4229	Mvan_4679
149	ML2396	cysM2	cystathionine [beta]-synthase	Amino acid biosynthesis	Serine family	MAB_1195	MMAR_4390	MAV_1201	Rv1077	MUL_0203	MSMEG_5270	Mflv_2043	Mkms_4224	Mvan_4674
150	ML2394	metB	cystathionine [gamma]-synthase	Unclassified	Role category not yet assigned	MAB_1197	MMAR_4388	MAV_1203	Rv1079	MUL_0201	MSMEG_5265	Mflv_2046	Mkms_4221	Mvan_4670
151	ML2393	greA	transcription elongation factor G	Transcription	Transcription factors	MAB_1201c	MMAR_4387	MAV_1204	Rv1080c	MUL_0200	MSMEG_5263	Mflv_2048	Mkms_4219	Mvan_4668
152	ML2391	-	conserved hypothetical protein	Unclassified	Role category not yet assigned	MAB_1203	MMAR_4385	MAV_1206	Rv1082	MUL_0198	MSMEG_5261	Mflv_2050	Mkms_4217	Mvan_4667
153	ML2467	-	possible undecaprenyl pyrophosphate synthetase	Cell envelope	Biosynthesis and degradation of surface polysaccharides and lipopolysaccharides	MAB_1209	MMAR_4380	MAV_1211	Rv1086	MUL_0193	MSMEG_5256	Mflv_2055	Mkms_4212	Mvan_4662
154	ML1954	coaA	pantothenate kinase	Biosynthesis of cofactors, prosthetic groups, and carriers	Pantothenate and coenzyme A	MAB_1234c	MMAR_4376	MAV_1214	Rv1092c	MUL_0189	MSMEG_5252	Mflv_2058	Mkms_4208	Mvan_4658
155	ML1952	desA2	acyl-[ACP] desaturase	Fatty acid and phospholipid metabolism	Biosynthesis	MAB_1237	MMAR_4374	MAV_1216	Rv1094	MUL_0187	MSMEG_5248	Mflv_2061	Mkms_4205	Mvan_4653
156	ML1947	fum	fumarase	Energy metabolism	TCA cycle	MAB_1250c	MMAR_4368	MAV_1221	Rv1098c	MUL_0181	MSMEG_5240	Mflv_2065	Mkms_4197	Mvan_4649
157	ML1946	-	conserved hypothetical protein	Unknown function	General	MAB_1251c	MMAR_4367	MAV_1222	Rv1099c	MUL_0180	MSMEG_5239	Mflv_2066	Mkms_4196	Mvan_4648
158	ML1940	xseA	exonuclease VII large subunit	DNA metabolism	Degradation of DNA	MAB_1255c	MMAR_4357	MAV_1228	Rv1108c	MUL_0170	MSMEG_5226	Mflv_2077	Mkms_4183	Mvan_4633
159	ML1938	lytB2	LytB homolog	Biosynthesis of cofactors, prosthetic groups, and carriers	Other	MAB_1257	MMAR_4355	MAV_1230	Rv1110	MUL_0168	MSMEG_5224	Mflv_2079	Mkms_4181	Mvan_4631
160	ML1936	-	conserved hypothetical protein	Unknown function	General	MAB_1266	MMAR_4353	MAV_1232	Rv1112	MUL_0166	MSMEG_5222	Mflv_2082	Mkms_4178	Mvan_4625
161	ML1498	-	possible GTP-binding, protein elongation factor	Unknown function	General	MAB_1310	MMAR_4289	MAV_1307	Rv1165	MUL_1009	MSMEG_5132	Mflv_2163	Mkms_4115	Mvan_4540
162	ML1497	-	possible secreted protein	Energy metabolism	Electron transport	MAB_1315	MMAR_4288	MAV_1308	Rv1166	MUL_1010	MSMEG_5130	Mflv_2164	Mkms_4114	Mvan_4539
163	ML1492	-	conserved hypothetical protein	Biosynthesis of cofactors, prosthetic groups, and carriers	Biotin	MAB_1319	MMAR_4279	MAV_1312	Rv1173	MUL_1020	MSMEG_5126	Mflv_2167	Mkms_4107	Mvan_4533
164	ML1489	fdxA	ferredoxin	Energy metabolism	Electron transport	MAB_1327	MMAR_4274	MAV_1316	Rv1177	MUL_1025	MSMEG_5122	Mflv_2170	Mkms_4105	Mvan_4529
165	ML1488	-	possible aminotransferase	Unclassified	Role category not yet assigned	MAB_1328	MMAR_4273	MAV_1317	Rv1178	MUL_1026	MSMEG_5121	Mflv_2171	Mkms_4104	Mvan_4528
166	ML1051	xclC	acyl-CoA synthase	Fatty acid and phospholipid metabolism	Degradation	MAB_1332	MMAR_4243	MAV_1343	Rv1193	MUL_0943	MSMEG_5114	Mflv_2175	Mkms_4095	Mvan_4522
167	ML1058	-	possible tranferase	Unclassified	Role category not yet assigned	MAB_1335c	MMAR_4236	MAV_1345	Rv1201c	MUL_0953	MSMEG_5104	Mflv_2179	Mkms_4087	Mvan_4519
168	ML1059	dapE	succinyl-diaminopimelate desuccinylase	Amino acid biosynthesis	Aspartate family	MAB_1336	MMAR_4235	MAV_1349	Rv1202	MUL_0954	MSMEG_5103	Mflv_2180	Mkms_4086	Mvan_4515
169	ML1063	folP2	dihydropteroate synthase	Biosynthesis of cofactors, prosthetic groups, and carriers	Folic acid	MAB_1345	MMAR_4231	MAV_1352	Rv1207	MUL_0958	MSMEG_5085	Mflv_2186	Mkms_4080	Mvan_4509
170	ML1064	-	conserved hypothetical protein	Unclassified	Role category not yet assigned	MAB_1346	MMAR_4230	MAV_1353	Rv1208	MUL_0959	MSMEG_5084	Mflv_2187	Mkms_4079	Mvan_4508
171	ML1066	tagA	DNA-3-methyladenine glycosidase I	DNA metabolism	DNA replication, recombination, and repair	MAB_1349	MMAR_4228	MAV_1355	Rv1210	MUL_0961	MSMEG_5082	Mflv_2189	Mkms_4077	Mvan_4506
172	ML1069	glgC	probable glucose-1-phosphate adenylyltransferase	Energy metabolism	Biosynthesis and degradation of polysaccharides	MAB_1352	MMAR_4225	MAV_1358	Rv1213	MUL_4526	MSMEG_5078	Mflv_2193	Mkms_4074	Mvan_4503
173	ML1075	-	probable O-methyltransferase	Unclassified	Role category not yet assigned	MAB_1361c	MMAR_4217	MAV_1364	Rv1220c	MUL_4520	MSMEG_5073	Mflv_2199	Mkms_4069	Mvan_4497
174	ML1078	htrA	possinble serine protease	Cellular processes	Adaptations to atypical conditions	MAB_1364	MMAR_4214	MAV_1366	Rv1223	MUL_4517	MSMEG_5070	Mflv_2202	Mkms_4066	Mvan_4494
175	ML1080	mrp	MRP-family ATP-binding protein	Unknown function	General	MAB_1366c	MMAR_4212	MAV_1368	Rv1229c	MUL_4515	MSMEG_5068	Mflv_2205	Mkms_4064	Mvan_4492
176	ML1088	-	probable ABC-transport protein, inner membrane component	Transport and binding proteins	Unknown substrate	MAB_1374	MMAR_4204	MAV_1376	Rv1237	MUL_4511	MSMEG_5059	Mflv_3853	Mkms_4055	Mvan_2542
177	ML1094	-	short chain alcohol dehydrogenase	Energy metabolism	Fermentation	MAB_1388c	MMAR_4195	MAV_1384	Rv1245c	MUL_4501	MSMEG_5053	Mflv_2216	Mkms_4049	Mvan_4479
178	ML1101	-	possible acyltransferase	Cell envelope	Biosynthesis and degradation of surface polysaccharides and lipopolysaccharides	MAB_1404	MMAR_4188	MAV_1402	Rv1254	MUL_4492	MSMEG_5041	Mflv_2226	Mkms_4040	Mvan_4469
179	ML1103	-	possible oxidoreductase subunit	Energy metabolism	Sugars	MAB_1407c	MMAR_4183	MAV_1405	Rv1257c	MUL_4485	MSMEG_5037	Mflv_2230	Mkms_4035	Mvan_4464
180	ML1113	-	probable ABC transporter, ATP-binding component	Transport and binding proteins	Unknown substrate	MAB_1414c	MMAR_4148	MAV_1420	Rv1272c	MUL_4011	MSMEG_5009	Mflv_2250	Mkms_4015	Mvan_4441
181	ML1114	-	probable ABC transporter protein, ATP-binding component	Transport and binding proteins	Unknown substrate	MAB_1415c	MMAR_4147	MAV_1421	Rv1273c	MUL_4010	MSMEG_5008	Mflv_2251	Mkms_4014	Mvan_4440
182	ML1116	-	lipoprotein	Cell envelope	Other	MAB_1417	MMAR_4145	MAV_1424	Rv1275	MUL_4008	MSMEG_5005	Mflv_2253	Mkms_4012	Mvan_4438
183	ML1119	-	hypothetical protein	DNA metabolism	DNA replication, recombination, and repair	MAB_1420	MMAR_4143	MAV_1427	Rv1277	MUL_4006	MSMEG_5004	Mflv_2255	Mkms_4009	Mvan_4436
184	ML1128	lysA	diaminopimelate decarboxylase	Amino acid biosynthesis	Aspartate family	MAB_1434	MMAR_4104	MAV_1508	Rv1293	MUL_3971	MSMEG_4958	Mflv_2297	Mkms_3971	Mvan_4349
185	ML1129	hom	homoserine dehydrogenase	Central intermediary metabolism	Other	MAB_1435	MMAR_4103	MAV_1509	Rv1294	MUL_3970	MSMEG_4957	Mflv_2298	Mkms_3970	Mvan_4348
186	ML1130	thrC	threonine synthase	Amino acid biosynthesis	Aspartate family	MAB_1436	MMAR_4102	MAV_1510	Rv1295	MUL_3969	MSMEG_4956	Mflv_2299	Mkms_3969	Mvan_4347
187	ML1131	thrB	homoserine kinase	Amino acid biosynthesis	Aspartate family	MAB_1437	MMAR_4101	MAV_1511	Rv1296	MUL_3968	MSMEG_4955	Mflv_2300	Mkms_3968	Mvan_4346
188	ML1132	rho	transcription termination factor Rho	Transcription	Transcription factors	MAB_1438	MMAR_4100	MAV_1514	Rv1297	MUL_3967	MSMEG_4954	Mflv_2301	Mkms_3967	Mvan_4345
189	ML1133	rpmE	50S ribosomal protein L31	Protein synthesis	Ribosomal proteins: synthesis and modification	MAB_1441	MMAR_4099	MAV_1515	Rv1298	MUL_3966	MSMEG_4951	Mflv_2306	Mkms_3962	Mvan_4340
190	ML1134	prfA	peptide chain release factor 1	Protein synthesis	Translation factors	MAB_1442	MMAR_4098	MAV_1516	Rv1299	MUL_3965	MSMEG_4950	Mflv_2307	Mkms_3961	Mvan_4339
191	ML1136	-	conserved hypothetical protein	Unknown function	General	MAB_1444	MMAR_4096	MAV_1518	Rv1301	MUL_3963	MSMEG_4948	Mflv_2309	Mkms_3959	Mvan_4337
192	ML1137	-	possible glycosyltransferase	Cell envelope	Biosynthesis and degradation of surface polysaccharides and lipopolysaccharides	MAB_1445	MMAR_4095	MAV_1519	Rv1302	MUL_3962	MSMEG_4947	Mflv_2310	Mkms_3958	Mvan_4336
193	ML1139	atpB	probable ATP synthase A chain protein	Energy metabolism	ATP-proton motive force interconversion	MAB_1447	MMAR_4093	MAV_1521	Rv1304	MUL_3960	MSMEG_4942	Mflv_2312	Mkms_3956	Mvan_4334
194	ML1143	atpA	ATP synthase [alpha] chain	Energy metabolism	ATP-proton motive force interconversion	MAB_1451	MMAR_4089	MAV_1525	Rv1308	MUL_3956	MSMEG_4938	Mflv_2316	Mkms_3952	Mvan_4330
195	ML1144	atpG	ATP synthase [gamma] chain	Energy metabolism	ATP-proton motive force interconversion	MAB_1452	MMAR_4088	MAV_1526	Rv1309	MUL_3955	MSMEG_4937	Mflv_2317	Mkms_3951	Mvan_4329
196	ML1145	atpD	ATP synthase [beta] chain	Energy metabolism	ATP-proton motive force interconversion	MAB_1453	MMAR_4087	MAV_1527	Rv1310	MUL_3954	MSMEG_4936	Mflv_2318	Mkms_3950	Mvan_4328
197	ML1146	atpC	ATP synthase [epsilon] chain	Energy metabolism	ATP-proton motive force interconversion	MAB_1454	MMAR_4086	MAV_1528	Rv1311	MUL_3953	MSMEG_4935	Mflv_2319	Mkms_3949	Mvan_4327
198	ML1150	murA	UDP-N-acetylglucosamine-1-carboxyvinyltransferase	Cell envelope	Biosynthesis and degradation of murein sacculus and peptidoglycan	MAB_1457	MMAR_4083	MAV_1531	Rv1315	MUL_3950	MSMEG_4932	Mflv_2322	Mkms_3946	Mvan_4324
199	ML1155	-	conserved hypothetical protein	DNA metabolism	DNA replication, recombination, and repair	MAB_1460	MMAR_4077	MAV_1541	Rv1321	MUL_3940	MSMEG_4923	Mflv_2337	Mkms_3941	Mvan_4308
200	ML1158	fadA4	possible acetyl-CoA C-acetyltransferase	Fatty acid and phospholipid metabolism	Degradation	MAB_1463	MMAR_4075	MAV_1544	Rv1323	MUL_3938	MSMEG_4920	Mflv_2340	Mkms_3938	Mvan_4305
201	ML1165	-	conserved hypothetical protein	Protein fate	Degradation of proteins, peptides, and glycopeptides	MAB_1475	MMAR_4067	MAV_1551	Rv1331	MUL_3931	MSMEG_4910	Mflv_2349	Mkms_3927	Mvan_4296
202	ML1172	murI	glutamate racemase	Cell envelope	Biosynthesis and degradation of murein sacculus and peptidoglycan	MAB_1482	MMAR_4058	MAV_1555	Rv1338	MUL_3925	MSMEG_4903	Mflv_2356	Mkms_3920	Mvan_4289
203	ML1173	-	conserved hypothetical protein	Cellular processes	Toxin production and resistance	MAB_1483	MMAR_4043	MAV_1556	Rv1339	MUL_3909	MSMEG_4902	Mflv_2357	Mkms_3919	Mvan_4288
204	ML1174	rphA	ribonuclease PH	Transcription	RNA processing	MAB_1484	MMAR_4042	MAV_1557	Rv1340	MUL_3908	MSMEG_4901	Mflv_2358	Mkms_3918	Mvan_4287
205	ML1175	-	conserved hypothetical protein	Cell envelope	Other	MAB_1485	MMAR_4040	MAV_1558	Rv1341	MUL_3906	MSMEG_4899	Mflv_2359	Mkms_3917	Mvan_4286
206	ML1191	fas	fatty acid synthase	Fatty acid and phospholipid metabolism	Biosynthesis	MAB_1512	MMAR_3962	MAV_1650	Rv2524c	MUL_3818	MSMEG_4757	Mflv_2532	Mkms_3721	Mvan_4125
207	ML0424	bcp	putative antioxidant protein	Cell envelope	Other	MAB_1515c	MMAR_3956	MAV_1653	Rv2521	MUL_3811	MSMEG_4753	Mflv_2535	Mkms_3717	Mvan_4120
208	ML0427	-	putative oligoribonuclease	Transcription	Degradation of RNA	MAB_1533c	MMAR_3859	MAV_1664	Rv2511	MUL_3790	MSMEG_4724	Mflv_2543	Mkms_3713	Mvan_4100
209	ML0429	-	putative oxidoreductase	Unclassified	Role category not yet assigned	MAB_1537c	MMAR_3856	MAV_1666	Rv2509	MUL_3788	MSMEG_4722	Mflv_2545	Mkms_3711	Mvan_4098
210	ML1248	-	ABC-transporter protein, ATP binding component	Transport and binding proteins	Unknown substrate	MAB_1560	MMAR_3830	MAV_1695	Rv2477c	MUL_3757	MSMEG_4700	Mflv_2568	Mkms_3688	Mvan_4070
211	ML1253	glbO	hemoglobin-like, oxygen carrier	Unclassified	Role category not yet assigned	MAB_1566c	MMAR_3821	MAV_1701	Rv2470	MUL_3746	MSMEG_4695	Mflv_2572	Mkms_3683	Mvan_4066
212	ML1254	-	conserved hypothetical protein	DNA metabolism	DNA replication, recombination, and repair	MAB_1567	MMAR_3820	MAV_1702	Rv2469c	MUL_3745	MSMEG_4694	Mflv_2573	Mkms_3682	Mvan_4063
213	ML1255	-	conserved hypothetical protein	Hypothetical proteins	Conserved	MAB_1569	MMAR_3818	MAV_1705	Rv2468c	MUL_3743	MSMEG_4692	Mflv_2575	Mkms_3680	Mvan_4061
214	ML1486	-	probable aminopeptidase	Unclassified	Role category not yet assigned	MAB_1571c	MMAR_3817	MAV_1704	Rv2467	MUL_3742	MSMEG_4690	Mflv_2577	Mkms_3678	Mvan_4057
215	ML1484	-	possible phosphopentose isomerase	Energy metabolism	Pentose phosphate pathway	MAB_1574	MMAR_3813	MAV_1707	Rv2465c	MUL_3738	MSMEG_4684	Mflv_2581	Mkms_3672	Mvan_4053
216	ML1481	-	possible molecular chaperone	Protein fate	Protein folding and stabilization	MAB_1580	MMAR_3809	MAV_1712	Rv2462c	MUL_3732	MSMEG_4674	Mflv_2587	Mkms_3652	Mvan_4041
217	ML1480	clpP	ATP-dependent Clp protease proteolytic subunit	Protein fate	Degradation of proteins, peptides, and glycopeptides	MAB_1581	MMAR_3808	MAV_1713	Rv2461c	MUL_3731	MSMEG_4673	Mflv_2588	Mkms_3651	Mvan_4040
218	ML1479	clpP2	ATP-dependent Clp protease proteolytic subunit	Protein fate	Degradation of proteins, peptides, and glycopeptides	MAB_1582	MMAR_3807	MAV_1714	Rv2460c	MUL_3730	MSMEG_4672	Mflv_2589	Mkms_3650	Mvan_4039
219	ML1477	clpX	ATP-dependent Clp protease ATP-binding subunit	Protein fate	Degradation of proteins, peptides, and glycopeptides	MAB_1583	MMAR_3805	MAV_1716	Rv2457c	MUL_3728	MSMEG_4671	Mflv_2591	Mkms_3649	Mvan_4036
220	ML1472	valS	valyl-tRNA synthase	Protein synthesis	tRNA aminoacylation	MAB_1603	MMAR_3772	MAV_1724	Rv2448c	MUL_3719	MSMEG_4630	Mflv_2630	Mkms_3631	Mvan_3951
221	ML1469	ndk	nucleoside diphosphate kinase	Unclassified	Role category not yet assigned	MAB_1606	MMAR_3769	MAV_1727	Rv2445c	MUL_3716	MSMEG_4627	Mflv_2633	Mkms_3625	Mvan_3948
222	ML1467	rplU	50S ribosomal protein L21	Protein synthesis	Ribosomal proteins: synthesis and modification	MAB_1610	MMAR_3767	MAV_1729	Rv2442c	MUL_3714	MSMEG_4625	Mflv_2635	Mkms_3623	Mvan_3946
223	ML1466	rpmA	50S ribosomal protein L27	Protein synthesis	Ribosomal proteins: synthesis and modification	MAB_1611	MMAR_3766	MAV_1730	Rv2441c	MUL_3713	MSMEG_4624	Mflv_2636	Mkms_3622	Mvan_3945
224	ML1465	-	GTP1/Obg-family GTP-binding protein	Unknown function	General	MAB_1612	MMAR_3765	MAV_1731	Rv2440c	MUL_3712	MSMEG_4623	Mflv_2637	Mkms_3621	Mvan_3944
225	ML1464	proB	glutamate 5-kinase	Amino acid biosynthesis	Glutamate family	MAB_1613	MMAR_3764	MAV_1732	Rv2439c	MUL_3711	MSMEG_4621	Mflv_2638	Mkms_3620	Mvan_3943
226	ML1458	proA	[gamma]-glutamyl phosphate reductase	Amino acid biosynthesis	Glutamate family	MAB_1618	MMAR_3753	MAV_1747	Rv2427c	MUL_3696	MSMEG_4584	Mflv_2644	Mkms_3611	Mvan_3934
227	ML1454	-	conserved hypothetical protein	Biosynthesis of cofactors, prosthetic groups, and carriers	Pyridine nucleotides	MAB_1621	MMAR_3749	MAV_1750	Rv2421c	MUL_3692	MSMEG_4581	Mflv_2653	Mkms_3603	Mvan_3926
228	ML1452	-	possible phosphoglycerate mutase	Unclassified	Role category not yet assigned	MAB_1623	MMAR_3747	MAV_1752	Rv2419c	MUL_3691	MSMEG_4579	Mflv_2655	Mkms_3601	Mvan_3924
229	ML0603	-	putative lipoprotein	DNA metabolism	DNA replication, recombination, and repair	MAB_1633	MMAR_3734	MAV_1769	Rv2413c	MUL_3677	MSMEG_4572	Mflv_2664	Mkms_3583	Mvan_3913
230	ML0604	rpsT	30S ribosomal protein S20	Protein synthesis	Ribosomal proteins: synthesis and modification	MAB_1634c	MMAR_3733	MAV_1770	Rv2412	MUL_3676	MSMEG_4571	Mflv_2665	Mkms_3582	Mvan_3912
231	ML0606	-	conserved hypothetical protein	Cellular processes	Toxin production and resistance	MAB_1636	MMAR_3731	MAV_1772	Rv2410c	MUL_3674	MSMEG_4569	Mflv_2667	Mkms_3580	Mvan_3910
232	ML0607	-	conserved hypothetical protein	Unclassified	Role category not yet assigned	MAB_1637	MMAR_3730	MAV_1773	Rv2409c	MUL_3673	MSMEG_4567	Mflv_2668	Mkms_3579	Mvan_3909
233	ML0611	lepA	putative GTP-binding protein	Unknown function	General	MAB_1640	MMAR_3724	MAV_1778	Rv2404c	MUL_3667	MSMEG_4556	Mflv_2673	Mkms_3556	Mvan_3881
234	ML0615	subI	putative sulphate-binding protein	Transport and binding proteins	Anions	MAB_1652	MMAR_3718	MAV_1782	Rv2400c	MUL_3661	MSMEG_4533	Mflv_2678	Mkms_3545	Mvan_3875
235	ML0624	hrcA	putative heat-inducible transcription repressor	Regulatory functions	DNA interactions	MAB_1665	MMAR_3684	MAV_2022	Rv2374c	MUL_3627	MSMEG_4505	Mflv_2701	Mkms_3523	Mvan_3837
236	ML0625	dnaJ2	DnaJ homologue	Cell envelope	Surface structures	MAB_1666	MMAR_3683	MAV_2023	Rv2373c	MUL_3626	MSMEG_4504	Mflv_2702	Mkms_3522	Mvan_3836
237	ML0627	phoH	phoH-family protein	Unclassified	Role category not yet assigned	MAB_1668	MMAR_3678	MAV_2025	Rv2368c	MUL_3621	MSMEG_4497	Mflv_2706	Mkms_3519	Mvan_3832
238	ML0628	-	conserved hypothetical protein	Hypothetical proteins	Conserved	MAB_1669	MMAR_3677	MAV_2026	Rv2367c	MUL_3620	MSMEG_4496	Mflv_2707	Mkms_3518	Mvan_3831
239	ML0631	era	putative Era-family GTP-binding protein	Cellular processes	Cell division	MAB_1672	MMAR_3674	MAV_2029	Rv2364c	MUL_3617	MSMEG_4493	Mflv_2710	Mkms_3515	Mvan_3828
240	ML0633	-	conserved hypothetical protein	DNA metabolism	DNA replication, recombination, and repair	MAB_1675	MMAR_3672	MAV_2033	Rv2362c	MUL_3615	MSMEG_4491	Mflv_2713	Mkms_3513	Mvan_3823
241	ML0634	-	putative undecaprenyl pyrophosphate synthetase	Unclassified	Role category not yet assigned	MAB_1676	MMAR_3671	MAV_2034	Rv2361c	MUL_3614	MSMEG_4490	Mflv_2714	Mkms_3512	Mvan_3822
242	ML0826	glyS	putative glycyl-tRNA synthase	Protein synthesis	tRNA aminoacylation	MAB_1702	MMAR_3667	MAV_2038	Rv2357c	MUL_3610	MSMEG_4485	Mflv_2719	Mkms_3508	Mvan_3818
243	ML0831	dgt	putative deoxyguanosine triphosphate hydrolase	Purines, pyrimidines, nucleosides, and nucleotides	Nucleotide and nucleoside interconversions	MAB_1707	MMAR_3651	MAV_2042	Rv2344c	MUL_1458	MSMEG_4483	Mflv_2721	Mkms_3506	Mvan_3815
244	ML0833	dnaG	DNA primase	DNA metabolism	DNA replication, recombination, and repair	MAB_1708	MMAR_3650	MAV_2045	Rv2343c	MUL_1459	MSMEG_4482	Mflv_2722	Mkms_3505	Mvan_3814
245	ML1782	-	conserved hypothetical protein	Cellular processes	Toxin production and resistance	MAB_1870	MMAR_3348	MAV_2183	Rv2257c	MUL_1294	MSMEG_4337	Mflv_2769	Mkms_3439	Mvan_3764
246	ML1781	-	conserved hypothetical protein	Hypothetical proteins	Conserved	MAB_1871	MMAR_3347	MAV_2185	Rv2256c	MUL_1295	MSMEG_4336	Mflv_2770	Mkms_3438	Mvan_3763
247	ML1657	-	acetyl/propionyl CoA carboxylase [beta] subunit	Unclassified	Role category not yet assigned	MAB_1876c	MMAR_3340	MAV_2190	Rv2247	MUL_1302	MSMEG_4329	Mflv_2775	Mkms_3430	Mvan_3758
248	ML1655	kasA	3-oxoacyl-[acyl-carrier-protein] synthase	Fatty acid and phospholipid metabolism	Biosynthesis	MAB_1877c	MMAR_3338	MAV_2192	Rv2245	MUL_1304	MSMEG_4327	Mflv_2777	Mkms_3428	Mvan_3756
249	ML1654	acpM	acyl carrier protein (meromycolate extension)	Unclassified	Role category not yet assigned	MAB_1878c	MMAR_3337	MAV_2193	Rv2244	MUL_1305	MSMEG_4326	Mflv_2778	Mkms_3427	Mvan_3755
250	ML1653	fabD	malonyl CoA-[ACP] transacylase	Unclassified	Role category not yet assigned	MAB_1879c	MMAR_3336	MAV_2194	Rv2243	MUL_1306	MSMEG_4325	Mflv_2779	Mkms_3426	Mvan_3754
251	ML1652	-	conserved hypothetical protein	Hypothetical proteins	Conserved	MAB_1880c	MMAR_3335	MAV_2195	Rv2242	MUL_1307	MSMEG_4324	Mflv_2780	Mkms_3425	Mvan_3753
252	ML1651	aceE	pyruvate dehydrogenase E1 component	Energy metabolism	Pyruvate dehydrogenase	MAB_1884c	MMAR_3334	MAV_2196	Rv2241	MUL_1308	MSMEG_4323	Mflv_2781	Mkms_3424	Mvan_3752
253	ML1649	-	conserved hypothetical protein	Hypothetical proteins	Conserved	MAB_1886	MMAR_3332	MAV_2198	Rv2239c	MUL_1310	MSMEG_4321	Mflv_2783	Mkms_3422	Mvan_3750
254	ML1644	-	conserved membrane protein	Unclassified	Role category not yet assigned	MAB_1899c	MMAR_3310	MAV_2204	Rv2235	MUL_1318	MSMEG_4311	Mflv_2887	Mkms_3410	Mvan_3623
255	ML1639	-	conserved hypothetical protein	Hypothetical proteins	Conserved	MAB_1903	MMAR_3306	MAV_2209	Rv2230c	MUL_1322	MSMEG_4307	Mflv_2890	Mkms_3406	Mvan_3620
256	ML1637	-	conserved hypothetical protein	Transcription	Degradation of RNA	MAB_1905	MMAR_3304	MAV_2211	Rv2228c	MUL_1324	MSMEG_4305	Mflv_2892	Mkms_3404	Mvan_3618
257	ML1635	panB	3-methyl-2-oxobutanoate hydroxymethyltransferase	Biosynthesis of cofactors, prosthetic groups, and carriers	Pantothenate and coenzyme A	MAB_1916c	MMAR_3299	MAV_2239	Rv2225	MUL_1330	MSMEG_4298	Mflv_2903	Mkms_3394	Mvan_3602
258	ML1633	-	possible secreted hydrolase	Protein fate	Degradation of proteins, peptides, and glycopeptides	MAB_1918	MMAR_3297	MAV_2241	Rv2224c	MUL_1332	MSMEG_4296	Mflv_2904	Mkms_3392	Mvan_3600
259	ML1632	-	possible hydrolase	Protein fate	Degradation of proteins, peptides, and glycopeptides	MAB_1919	MMAR_3295	MAV_2243	Rv2223c	MUL_1334	MSMEG_4295	Mflv_2906	Mkms_3391	Mvan_3599
260	ML1631	glnA2	glutamine synthase class II	Amino acid biosynthesis	Glutamate family	MAB_1920	MMAR_3294	MAV_2244	Rv2222c	MUL_1335	MSMEG_4294	Mflv_2909	Mkms_3390	Mvan_3598
261	ML1630	glnE	glutamate-ammonia-ligase adenyltransferase	Amino acid biosynthesis	Glutamate family	MAB_1921	MMAR_3293	MAV_2245	Rv2221c	MUL_1336	MSMEG_4293	Mflv_2910	Mkms_3389	Mvan_3597
262	ML0925	glnA	glutamine synthase class I (EC 6.3.1.2).	Amino acid biosynthesis	Glutamate family	MAB_1933c	MMAR_3289	MAV_2267	Rv2220	MUL_1340	MSMEG_4290	Mflv_2928	Mkms_3382	Mvan_3585
263	ML0857	-	putative membrane protein	Hypothetical proteins	Conserved	MAB_1940c	MMAR_3287	MAV_2269	Rv2219	MUL_1342	MSMEG_4287	Mflv_2931	Mkms_3379	Mvan_3583
264	ML0859	lipB	putative lipoate-protein ligase B	Cell envelope	Biosynthesis and degradation of surface polysaccharides and lipopolysaccharides	MAB_1943c	MMAR_3285	MAV_2271	Rv2217	MUL_1344	MSMEG_4285	Mflv_2933	Mkms_3377	Mvan_3581
265	ML0860	-	conserved hypothetical protein	Hypothetical proteins	Conserved	MAB_1944c	MMAR_3261	MAV_2272	Rv2216	MUL_3576	MSMEG_4284	Mflv_2934	Mkms_3376	Mvan_3580
266	ML0864	pepA	putative aminopeptidase	Unclassified	Role category not yet assigned	MAB_1948c	MMAR_3258	MAV_2279	Rv2213	MUL_3573	MSMEG_4281	Mflv_2938	Mkms_3372	Mvan_3575
267	ML0865	gcvT	putative aminomethyltransferase	Energy metabolism	Amino acids and amines	MAB_1949	MMAR_3256	MAV_2280	Rv2211c	MUL_3571	MSMEG_4278	Mflv_2939	Mkms_3371	Mvan_3574
268	ML0866	ilvE	putative branched-chain-amino-acid transaminase	Amino acid biosynthesis	Pyruvate family	MAB_1950	MMAR_3255	MAV_2281	Rv2210c	MUL_3570	MSMEG_4276	Mflv_2940	Mkms_3370	Mvan_3573
269	ML0868	cobT	putative nicotinate-nucleotide-dimethylbenzimidazole phosphoribosyltransferase	Biosynthesis of cofactors, prosthetic groups, and carriers	Biotin	MAB_1953c	MMAR_3252	MAV_2283	Rv2207	MUL_3565	MSMEG_4275	Mflv_2942	Mkms_3367	Mvan_3571
270	ML0871	-	conserved hypothetical protein	Unclassified	Role category not yet assigned	MAB_1957	MMAR_3248	MAV_2287	Rv2204c	MUL_3561	MSMEG_4272	Mflv_2945	Mkms_3364	Mvan_3568
271	ML0873	-	putative carbohydrate kinase	Energy metabolism	Sugars	MAB_1959	MMAR_3246	MAV_2289	Rv2202c	MUL_3559	MSMEG_4270	Mflv_2947	Mkms_3362	Mvan_3566
272	ML0874	asnB	putative asparagine synthetase	Amino acid biosynthesis	Aspartate family	MAB_1960c	MMAR_3245	MAV_2290	Rv2201	MUL_3558	MSMEG_4269	Mflv_2948	Mkms_3361	Mvan_3565
273	ML0875	ctaC	putative cytochrome C oxidase chain II	Energy metabolism	Electron transport	MAB_1961	MMAR_3244	MAV_2291	Rv2200c	MUL_3557	MSMEG_4268	Mflv_2949	Mkms_3360	Mvan_3564
274	ML0876	-	putative membrane protein	Cell envelope	Other	MAB_1962	MMAR_3243	MAV_2292	Rv2199c	MUL_3556	MSMEG_4267	Mflv_2950	Mkms_3359	Mvan_3563
275	ML0879	qcrB	putative cytochrome B	Energy metabolism	Anaerobic	MAB_1966c	MMAR_3240	MAV_2296	Rv2196	MUL_3553	MSMEG_4263	Mflv_2953	Mkms_3356	Mvan_3560
276	ML0880	qcrA	putative Rieske iron-sulphur reductase component	Energy metabolism	Anaerobic	MAB_1967c	MMAR_3239	MAV_2297	Rv2195	MUL_3552	MSMEG_4262	Mflv_2954	Mkms_3355	Mvan_3559
277	ML0881	qcrC	putative cytochrome C reductase cytochrome C component	Energy metabolism	Anaerobic	MAB_1968c	MMAR_3238	MAV_2298	Rv2194	MUL_3551	MSMEG_4261	Mflv_2955	Mkms_3354	Mvan_3558
278	ML0883	trpD	putative anthranilate phosphoribosyltransferase	Amino acid biosynthesis	Aromatic amino acid family	MAB_1970	MMAR_3236	MAV_2301	Rv2192c	MUL_3549	MSMEG_4258	Mflv_2957	Mkms_3352	Mvan_3556
279	ML0886	-	possible glycosyl transferase.	Cell envelope	Biosynthesis and degradation of surface polysaccharides and lipopolysaccharides	MAB_1976	MMAR_3232	MAV_2306	Rv2188c	MUL_3543	MSMEG_4253	Mflv_2961	Mkms_3347	Mvan_3550
280	ML0890	-	possible membrane transport ATPase	Transport and binding proteins	Anions	MAB_1982	MMAR_3228	MAV_2310	Rv2184c	MUL_3539	MSMEG_4250	Mflv_2965	Mkms_3341	Mvan_3546
281	ML0892	-	possible acyltransferase	Unclassified	Role category not yet assigned	MAB_1984	MMAR_3226	MAV_2313	Rv2182c	MUL_3537	MSMEG_4248	Mflv_2967	Mkms_3339	Mvan_3544
282	ML0895	-	conserved hypothetical protein	Hypothetical proteins	Conserved	MAB_1986	MMAR_3223	MAV_2315	Rv2179c	MUL_3534	MSMEG_4245	Mflv_2970	Mkms_3336	Mvan_3541
283	ML0896	aroG	3-deoxy-D-arabino-heptulosonate 7-phosphate synthase (DAHP synthetase).	Amino acid biosynthesis	Aromatic amino acid family	MAB_1987	MMAR_3222	MAV_2317	Rv2178c	MUL_3533	MSMEG_4244	Mflv_2971	Mkms_3335	Mvan_3540
284	ML0897	-	serine-threonine protein kinase	Regulatory functions	Other	MAB_1988c	MMAR_3211	MAV_2318	Rv2176	MUL_3519	MSMEG_4243	Mflv_2972	Mkms_3334	Mvan_3539
285	ML0899	-	probable integral-membrane protein	Cell envelope	Other	MAB_1991c	MMAR_3209	MAV_2319	Rv2174	MUL_3517	MSMEG_4241	Mflv_2974	Mkms_3332	Mvan_3537
286	ML0902	-	probable lipoprotein	Energy metabolism	Electron transport	MAB_1994c	MMAR_3206	MAV_2323	Rv2171	MUL_3514	MSMEG_4239	Mflv_2976	Mkms_3330	Mvan_3535
287	ML0904	-	probable membrane protein	Cell envelope	Other	MAB_1996	MMAR_3204	MAV_2325	Rv2169c	MUL_3512	MSMEG_4237	Mflv_2978	Mkms_3328	Mvan_3533
288	ML0905	-	conserved hypothetical protein	Unclassified	Role category not yet assigned	MAB_1997	MMAR_3203	MAV_2327	Rv2166c	MUL_3511	MSMEG_4236	Mflv_2979	Mkms_3327	Mvan_3532
289	ML0906	-	conserved hypothetical protein	Unknown function	Enzymes of unknown specificity	MAB_1998	MMAR_3202	MAV_2328	Rv2165c	MUL_3510	MSMEG_4235	Mflv_2980	Mkms_3326	Mvan_3531
290	ML0908	pbpB	penicillin-binding protein 2	Cell envelope	Biosynthesis and degradation of murein sacculus and peptidoglycan	MAB_2000	MMAR_3200	MAV_2330	Rv2163c	MUL_3508	MSMEG_4233	Mflv_2982	Mkms_3324	Mvan_3529
291	ML0909	murE	UDP-N-acetylmuramoylalanyl-D-glutamate--2,6-diami nopime ligase (meso-diaminopimelate-adding enzyme).	Cell envelope	Biosynthesis and degradation of murein sacculus and peptidoglycan	MAB_2001	MMAR_3198	MAV_2331	Rv2158c	MUL_3506	MSMEG_4232	Mflv_2983	Mkms_3323	Mvan_3528
292	ML0910	murF	UDP-N-acetylmuramoylalanyl-D-glutamyl-2,6- diaminopimelate--D-alanyl-D-alanyl ligase (D-alanine:D-alanine-adding enzyme)	Unclassified	Role category not yet assigned	MAB_2002	MMAR_3197	MAV_2332	Rv2157c	MUL_3505	MSMEG_4231	Mflv_2984	Mkms_3322	Mvan_3527
293	ML0911	mraY	phospho-N-acetylmuramoyl-pentapeptidetransferase	Cell envelope	Biosynthesis and degradation of murein sacculus and peptidoglycan	MAB_2003	MMAR_3196	MAV_2333	Rv2156c	MUL_3504	MSMEG_4230	Mflv_2985	Mkms_3321	Mvan_3526
294	ML0912	murD	UDP-N-acetylmuramoylalanine-D-glutamate ligase	Cell envelope	Biosynthesis and degradation of murein sacculus and peptidoglycan	MAB_2004	MMAR_3195	MAV_2334	Rv2155c	MUL_3503	MSMEG_4229	Mflv_2986	Mkms_3320	Mvan_3525
295	ML0913	ftsW	putative cell division protein FtsW	Cellular processes	Cell division	MAB_2005	MMAR_3194	MAV_2335	Rv2154c	MUL_3502	MSMEG_4228	Mflv_2987	Mkms_3319	Mvan_3524
296	ML0914	murG	UDP-N-acetylglucosamine--N-acetylmuramyl-(pentape pt pyrophosphoryl-undecaprenol N-acetylglucosamine transferase	Cell envelope	Biosynthesis and degradation of murein sacculus and peptidoglycan	MAB_2006	MMAR_3193	MAV_2336	Rv2153c	MUL_3501	MSMEG_4227	Mflv_2988	Mkms_3318	Mvan_3523
297	ML0915	murC	UDP-N-acetyl-muramate-alanine ligase	Cell envelope	Biosynthesis and degradation of murein sacculus and peptidoglycan	MAB_2007	MMAR_3192	MAV_2337	Rv2152c	MUL_3500	MSMEG_4226	Mflv_2989	Mkms_3317	Mvan_3522
298	ML0916	-	putative FtsQ-family protein	Cellular processes	Cell division	MAB_2008	MMAR_3191	MAV_2338	Rv2151c	MUL_3499	MSMEG_4225	Mflv_2990	Mkms_3316	Mvan_3521
299	ML0917	ftsZ	cell division protein	Cellular processes	Cell division	MAB_2009	MMAR_3190	MAV_2340	Rv2150c	MUL_3498	MSMEG_4222	Mflv_2991	Mkms_3315	Mvan_3520
300	ML0920	-	hypothetical protein	Unclassified	Role category not yet assigned	MAB_2012	MMAR_3187	MAV_2343	Rv2147c	MUL_3495	MSMEG_4219	Mflv_2994	Mkms_3312	Mvan_3517
301	ML1288	-	possible peptidase	Unclassified	Role category not yet assigned	MAB_2102	MMAR_3123	MAV_2350	Rv2141c	MUL_2373	MSMEG_4200	Mflv_3037	Mkms_3226	Mvan_3489
302	ML1289	-	conserved hypothetical protein	Unclassified	Role category not yet assigned	MAB_2103	MMAR_3122	MAV_2351	Rv2140c	MUL_2372	MSMEG_4199	Mflv_3038	Mkms_3225	Mvan_3488
303	ML1293	pyrD	dihydroorotate dehydrogenase	Purines, pyrimidines, nucleosides, and nucleotides	Pyrimidine ribonucleotide biosynthesis	MAB_2104c	MMAR_3120	MAV_2353	Rv2139	MUL_2370	MSMEG_4198	Mflv_3039	Mkms_3224	Mvan_3487
304	ML1298	-	conserved hypothetical protein	Unclassified	Role category not yet assigned	MAB_2109	MMAR_3115	MAV_2357	Rv2135c	MUL_2365	MSMEG_4193	Mflv_3044	Mkms_3219	Mvan_3482
305	ML1299	-	conserved hypothetical protein	Hypothetical proteins	Conserved	MAB_2110	MMAR_3114	MAV_2358	Rv2134c	MUL_2364	MSMEG_4192	Mflv_3045	Mkms_3218	Mvan_3481
306	ML1300	-	conserved hypothetical protein	Transport and binding proteins	Carbohydrates, organic alcohols, and acids	MAB_2111	MMAR_3113	MAV_2359	Rv2133c	MUL_2363	MSMEG_4191	Mflv_3046	Mkms_3217	Mvan_3480
307	ML1302	cysS2	cysteinyl-tRNA synthase	Protein synthesis	tRNA aminoacylation	MAB_2116	MMAR_3110	MAV_2361	Rv2130c	MUL_2360	MSMEG_4189	Mflv_3049	Mkms_3215	Mvan_3478
308	ML1306	-	conserved hypothetical protein	Unknown function	General	MAB_2128c	MMAR_3107	MAV_2378	Rv2125	MUL_2357	MSMEG_4186	Mflv_3052	Mkms_3212	Mvan_3475
309	ML1309	hisE	phosphoribosyl-ATP pyrophosphatase	Amino acid biosynthesis	Histidine family	MAB_2131	MMAR_3104	MAV_2392	Rv2122c	MUL_2353	MSMEG_4181	Mflv_3056	Mkms_3208	Mvan_3471
310	ML1310	hisG	ATP phosphoribosyltransferase	Amino acid biosynthesis	Histidine family	MAB_2132	MMAR_3103	MAV_2393	Rv2121c	MUL_2352	MSMEG_4180	Mflv_3057	Mkms_3207	Mvan_3470
311	ML1312	-	conserved hypothetical protein	DNA metabolism	DNA replication, recombination, and repair	MAB_2155c	MMAR_3095	MAV_2395	Rv2119	MUL_2341	MSMEG_3907	Mflv_3064	Mkms_3199	Mvan_3463
312	ML1313	-	conserved hypothetical protein	Amino acid biosynthesis	Serine family	MAB_2159	MMAR_3094	MAV_2397	Rv2118c	MUL_2340	MSMEG_3906	Mflv_3065	Mkms_3198	Mvan_3462
313	ML1316	-	probable AAA-family ATPase	Unclassified	Role category not yet assigned	MAB_2162	MMAR_3091	MAV_2400	Rv2115c	MUL_2337	MSMEG_3902	Mflv_3069	Mkms_3194	Mvan_3458
314	ML1322	prcB	proteasome [beta]-type subunit 2	Protein fate	Degradation of proteins, peptides, and glycopeptides	MAB_2172	MMAR_3085	MAV_2404	Rv2110c	MUL_2331	MSMEG_3895	Mflv_3077	Mkms_3191	Mvan_3449
315	ML1323	prcA	proteasome [alpha]-type subunit 1	Protein fate	Protein folding and stabilization	MAB_2173	MMAR_3084	MAV_2405	Rv2109c	MUL_2330	MSMEG_3894	Mflv_3078	Mkms_3190	Mvan_3448
316	ML1328	-	possible DNA-binding protein	Protein fate	Degradation of proteins, peptides, and glycopeptides	MAB_2183	MMAR_3083	MAV_2406	Rv2097c	MUL_2329	MSMEG_3890	Mflv_3089	Mkms_2512	Mvan_3445
317	ML1332	-	membrane transport protein	Protein fate	Protein and peptide secretion and trafficking	MAB_2188	MMAR_3079	MAV_2410	Rv2093c	MUL_2325	MSMEG_3886	Mflv_3094	Mkms_2520	Mvan_3441
318	ML1439	-	conserved hypothetical protein	Hypothetical proteins	Conserved	MAB_2208c	MMAR_3027	MAV_2447	Rv2050	MUL_2268	MSMEG_3858	Mflv_3119	Mkms_2549	Mvan_3417
319	ML2537	-	conserved hypothetical protein	Energy metabolism	ATP-proton motive force interconversion	MAB_2234c	MMAR_0541	MAV_4871	Rv0282	MUL_1204	MSMEG_0615	Mflv_0329	Mkms_0380	Mvan_0411
320	ML1382	rpsA	30S ribosomal protein S1	Protein synthesis	Ribosomal proteins: synthesis and modification	MAB_2296	MMAR_2433	MAV_3152	Rv1630	MUL_1612	MSMEG_3833	Mflv_3561	Mkms_3051	Mvan_3356
321	ML1387	uvrB	excinuclease ABC subunit B	DNA metabolism	DNA replication, recombination, and repair	MAB_2308	MMAR_2437	MAV_3141	Rv1633	MUL_1616	MSMEG_3816	Mflv_3556	Mkms_3047	Mvan_3350
322	ML1390	-	conserved hypothetical protein	Cellular processes	Adaptations to atypical conditions	MAB_2312	MMAR_2440	MAV_3137	Rv1636	MUL_1619	MSMEG_3811	Mflv_3551	Mkms_3036	Mvan_3342
323	ML1391	-	conserved hypothetical protein	Unclassified	Role category not yet assigned	MAB_2314c	MMAR_2442	MAV_3136	Rv1637c	MUL_1621	MSMEG_3810	Mflv_3549	Mkms_3033	Mvan_3340
324	ML1392	uvrA	excinuclease ABC subunit A	DNA metabolism	DNA replication, recombination, and repair	MAB_2315	MMAR_2443	MAV_3135	Rv1638	MUL_1622	MSMEG_3808	Mflv_3548	Mkms_3032	Mvan_3339
325	ML1393	lysX	C-term lysyl-tRNA synthase	Protein synthesis	tRNA aminoacylation	MAB_2319c	MMAR_2447	MAV_3128	Rv1640c	MUL_1626	MSMEG_3796	Mflv_3544	Mkms_3027	Mvan_3330
326	ML1395	rpmI	50S ribosomal protein L35	Protein synthesis	Ribosomal proteins: synthesis and modification	MAB_2322	MMAR_2449	MAV_3126	Rv1642	MUL_1628	MSMEG_3792	Mflv_3541	Mkms_3024	Mvan_3327
327	ML1396	rplT	50S ribosomal protein L20	Protein synthesis	Ribosomal proteins: synthesis and modification	MAB_2323	MMAR_2450	MAV_3125	Rv1643	MUL_1629	MSMEG_3791	Mflv_3540	Mkms_3023	Mvan_3326
328	ML1401	pheS	phenylalanyl-tRNA synthase [alpha] subunit	Protein synthesis	tRNA aminoacylation	MAB_2334	MMAR_2456	MAV_3120	Rv1649	MUL_1635	MSMEG_3778	Mflv_3533	Mkms_3018	Mvan_3317
329	ML1402	pheT	phenylalanyl-tRNA synthase [beta] subunit	Protein synthesis	tRNA aminoacylation	MAB_2335	MMAR_2457	MAV_3119	Rv1650	MUL_1636	MSMEG_3777	Mflv_3532	Mkms_3017	Mvan_3316
330	ML1406	argC	N-acetyl-[gamma]-glutamyl-phosphate reductase	Amino acid biosynthesis	Glutamate family	MAB_2336	MMAR_2462	MAV_3118	Rv1652	MUL_1644	MSMEG_3776	Mflv_3530	Mkms_3016	Mvan_3314
331	ML1407	argJ	glutamate N-acetyltransferase	Amino acid biosynthesis	Glutamate family	MAB_2337	MMAR_2463	MAV_3117	Rv1653	MUL_1645	MSMEG_3775	Mflv_3529	Mkms_3015	Mvan_3313
332	ML1408	argB	acetylglutamate kinase	Amino acid biosynthesis	Glutamate family	MAB_2338	MMAR_2464	MAV_3116	Rv1654	MUL_1646	MSMEG_3774	Mflv_3528	Mkms_3014	Mvan_3312
333	ML1409	argD	acetylornithine aminotransferase	Amino acid biosynthesis	Aspartate family	MAB_2339	MMAR_2465	MAV_3115	Rv1655	MUL_1647	MSMEG_3773	Mflv_3527	Mkms_3013	Mvan_3311
334	ML1410	argF	ornithine carbamoyltransferase	Amino acid biosynthesis	Glutamate family	MAB_2340	MMAR_2466	MAV_3114	Rv1656	MUL_1648	MSMEG_3772	Mflv_3526	Mkms_3012	Mvan_3310
335	ML1411	argR	arginine repressor	Amino acid biosynthesis	Glutamate family	MAB_2341	MMAR_2467	MAV_3113	Rv1657	MUL_1649	MSMEG_3771	Mflv_3525	Mkms_3011	Mvan_3309
336	ML1412	argG	arginosuccinate synthase	Amino acid biosynthesis	Glutamate family	MAB_2342	MMAR_2468	MAV_3112	Rv1658	MUL_1650	MSMEG_3770	Mflv_3524	Mkms_3010	Mvan_3308
337	ML1413	argH	arginosuccinate lyase	Amino acid biosynthesis	Glutamate family	MAB_2343	MMAR_2469	MAV_3111	Rv1659	MUL_1651	MSMEG_3769	Mflv_3523	Mkms_3009	Mvan_3307
338	ML1346	-	possible long-chain acyl-CoA synthase	Unclassified	Role category not yet assigned	MAB_2348	MMAR_2478	MAV_3089	Rv1683	MUL_1660	MSMEG_3767	Mflv_3517	Mkms_3006	Mvan_3301
339	ML1351	-	possible 3-methylpurine DNA glycosylase	Unclassified	Role category not yet assigned	MAB_2352	MMAR_2487	MAV_3083	Rv1688	MUL_1667	MSMEG_3759	Mflv_3514	Mkms_3000	Mvan_3295
340	ML1352	tyrS	tyrosyl-tRNA synthase	Protein synthesis	tRNA aminoacylation	MAB_2354	MMAR_2488	MAV_3082	Rv1689	MUL_1668	MSMEG_3758	Mflv_3513	Mkms_2999	Mvan_3294
341	ML1358	tlyA	cytotoxin/hemolysin	Cellular processes	Toxin production and resistance	MAB_2359	MMAR_2499	MAV_3077	Rv1694	MUL_1683	MSMEG_3751	Mflv_3509	Mkms_2995	Mvan_3290
342	ML1359	-	conserved hypothetical protein	Unclassified	Role category not yet assigned	MAB_2360	MMAR_2500	MAV_3076	Rv1695	MUL_1684	MSMEG_3750	Mflv_3508	Mkms_2994	Mvan_3289
343	ML1361	-	conserved membrane protein	Cell envelope	Other	MAB_2362	MMAR_2502	MAV_3074	Rv1697	MUL_1686	MSMEG_3748	Mflv_3504	Mkms_2990	Mvan_3285
344	ML1363	pyrG	CTP synthase	Purines, pyrimidines, nucleosides, and nucleotides	Pyrimidine ribonucleotide biosynthesis	MAB_2364	MMAR_2504	MAV_3072	Rv1699	MUL_1688	MSMEG_3746	Mflv_3502	Mkms_2988	Mvan_3283
345	ML1365	-	integrase/recombinase	DNA metabolism	DNA replication, recombination, and repair	MAB_2366	MMAR_2506	MAV_3070	Rv1701	MUL_1690	MSMEG_3744	Mflv_3500	Mkms_2986	Mvan_3281
346	ML1367	-	possible regulatory protein	Unclassified	Role category not yet assigned	MAB_2367	MMAR_2523	MAV_3068	Rv1708	MUL_3237	MSMEG_3743	Mflv_3498	Mkms_2976	Mvan_3279
347	ML1368	-	conserved hypothetical protein	Hypothetical proteins	Conserved	MAB_2368	MMAR_2524	MAV_3067	Rv1709	MUL_3236	MSMEG_3742	Mflv_3497	Mkms_2975	Mvan_3278
348	ML1369	-	conserved hypothetical protein	Hypothetical proteins	Conserved	MAB_2369	MMAR_2525	MAV_3066	Rv1710	MUL_3235	MSMEG_3741	Mflv_3496	Mkms_2974	Mvan_3277
349	ML1370	-	possible pseudouridine synthase	Protein synthesis	tRNA and rRNA base modification	MAB_2370	MMAR_2526	MAV_3065	Rv1711	MUL_3234	MSMEG_3740	Mflv_3495	Mkms_2973	Mvan_3276
350	ML1371	cmk	cytidylate kinase	Purines, pyrimidines, nucleosides, and nucleotides	Nucleotide and nucleoside interconversions	MAB_2371	MMAR_2527	MAV_3064	Rv1712	MUL_3233	MSMEG_3739	Mflv_3494	Mkms_2972	Mvan_3275
351	ML1372	-	possible GTP-binding protein	Unknown function	General	MAB_2372	MMAR_2528	MAV_3063	Rv1713	MUL_3232	MSMEG_3738	Mflv_3493	Mkms_2971	Mvan_3274
352	ML2082	secA2	SecA, preprotein translocase subunit	Protein fate	Protein and peptide secretion and trafficking	MAB_2397	MMAR_2698	MAV_2894	Rv1821	MUL_3040	MSMEG_3654	Mflv_3408	Mkms_2894	Mvan_3162
353	ML2081	pgsA2	CDP-diacylglycerol-glycerol-3-phosphate	Fatty acid and phospholipid metabolism	Biosynthesis	MAB_2398	MMAR_2699	MAV_2893	Rv1822	MUL_3041	MSMEG_3652	Mflv_3407	Mkms_2893	Mvan_3140
354	ML2076	-	conserved hypothetical protein	Unclassified	Role category not yet assigned	MAB_2403	MMAR_2704	MAV_2888	Rv1827	MUL_3046	MSMEG_3647	Mflv_3402	Mkms_2888	Mvan_3135
355	ML2074	-	conserved hypothetical protein	Unclassified	Role category not yet assigned	MAB_2405	MMAR_2706	MAV_2886	Rv1829	MUL_3048	MSMEG_3645	Mflv_3400	Mkms_2886	Mvan_3133
356	ML2073	-	conserved hypothetical protein	Regulatory functions	Other	MAB_2406	MMAR_2707	MAV_2885	Rv1830	MUL_3049	MSMEG_3644	Mflv_3399	Mkms_2885	Mvan_3132
357	ML2072	gcvB	glycine decarboxylase	Energy metabolism	Amino acids and amines	MAB_2407	MMAR_2708	MAV_2884	Rv1832	MUL_3050	MSMEG_3642	Mflv_3398	Mkms_2884	Mvan_3131
358	ML2069	glcB	malate synthase	Energy metabolism	TCA cycle	MAB_2409c	MMAR_2713	MAV_2880	Rv1837c	MUL_3055	MSMEG_3640	Mflv_3367	Mkms_2861	Mvan_3097
359	ML2066	guaB1	inosine-5-monophosphate dehydrogenase	Unknown function	General	MAB_2412c	MMAR_2717	MAV_2872	Rv1843c	MUL_3036	MSMEG_3634	Mflv_3360	Mkms_2857	Mvan_3090
360	ML2065	gnd	6-phosphogluconate dehydrogenase	Energy metabolism	Pentose phosphate pathway	MAB_2413c	MMAR_2718	MAV_2871	Rv1844c	MUL_3035	MSMEG_3632	Mflv_3359	Mkms_2856	Mvan_3089
361	ML2064	-	integral membrane protein	Protein fate	Degradation of proteins, peptides, and glycopeptides	MAB_2414c	MMAR_2719	MAV_2870	Rv1845c	MUL_3034	MSMEG_3631	Mflv_3358	Mkms_2855	Mvan_3088
362	ML2063	-	possible regulator	Regulatory functions	Other	MAB_2415c	MMAR_2720	MAV_2869	Rv1846c	MUL_3033	MSMEG_3630	Mflv_3357	Mkms_2854	Mvan_3087
363	ML2061	-	possible dehydrogenase	Energy metabolism	Aerobic	MAB_2429c	MMAR_2728	MAV_2867	Rv1854c	MUL_3025	MSMEG_3621	Mflv_3348	Mkms_2845	Mvan_3078
364	ML1286	-	possible two-component response regulatory protein	Regulatory functions	Other	MAB_2627c	MMAR_2429	MAV_3158	Rv1626	MUL_1608	MSMEG_3246	Mflv_3575	Mkms_3067	Mvan_2840
365	ML1278	tesB	acyl CoA thioesterase II	Fatty acid and phospholipid metabolism	Biosynthesis	MAB_2638c	MMAR_2421	MAV_3169	Rv1618	MUL_1599	MSMEG_3228	Mflv_3590	Mkms_3100	Mvan_2825
366	ML1277	pykA	pyruvate kinase	Energy metabolism	Glycolysis/gluconeogenesis	MAB_2639c	MMAR_2420	MAV_3170	Rv1617	MUL_1598	MSMEG_3227	Mflv_3591	Mkms_3101	Mvan_2824
367	ML1273	trpA	tryptophan synthase [alpha] chain	Amino acid biosynthesis	Aromatic amino acid family	MAB_2643c	MMAR_2415	MAV_3173	Rv1613	MUL_1593	MSMEG_3221	Mflv_3598	Mkms_3108	Mvan_2818
368	ML1272	trpB	tryptophan synthase [beta] chain	Amino acid biosynthesis	Aromatic amino acid family	MAB_2644c	MMAR_2414	MAV_3174	Rv1612	MUL_1592	MSMEG_3220	Mflv_3599	Mkms_3109	Mvan_2817
369	ML1271	trpC	indole-3-glycerol phosphate synthase	Amino acid biosynthesis	Aromatic amino acid family	MAB_2645c	MMAR_2413	MAV_3175	Rv1611	MUL_1591	MSMEG_3219	Mflv_3600	Mkms_3110	Mvan_2816
370	ML1269	trpE	anthranilate synthase component I	Amino acid biosynthesis	Aromatic amino acid family	MAB_2647c	MMAR_2411	MAV_3177	Rv1609	MUL_1589	MSMEG_3217	Mflv_3602	Mkms_3112	Mvan_2814
371	ML1264	hisI	phosphoribosyl-AMP 1,6 cyclohydrolase	Amino acid biosynthesis	Histidine family	MAB_2663c	MMAR_2402	MAV_3180	Rv1606	MUL_1579	MSMEG_3212	Mflv_3606	Mkms_3115	Mvan_2811
372	ML1263	hisF	cyclase	Amino acid biosynthesis	Histidine family	MAB_2664c	MMAR_2401	MAV_3181	Rv1605	MUL_1578	MSMEG_3211	Mflv_3607	Mkms_3116	Mvan_2810
373	ML1261	hisA	phosphoribosylformimino-5-aminoimidazole carboxamide ribotide isomerase	Unclassified	Role category not yet assigned	MAB_2666c	MMAR_2399	MAV_3183	Rv1603	MUL_1576	MSMEG_3209	Mflv_3609	Mkms_3118	Mvan_2808
374	ML1260	hisH	glutamine amidotransferase	Amino acid biosynthesis	Histidine family	MAB_2667c	MMAR_2398	MAV_3184	Rv1602	MUL_1575	MSMEG_3208	Mflv_3610	Mkms_3119	Mvan_2807
375	ML1259	hisB	imidazole glycerol-phosphate dehydratase	Amino acid biosynthesis	Histidine family	MAB_2668c	MMAR_2397	MAV_3185	Rv1601	MUL_1574	MSMEG_3207	Mflv_3611	Mkms_3120	Mvan_2806
376	ML1258	hisC	histidinol-phosphate aminotransferase	Amino acid biosynthesis	Histidine family	MAB_2669c	MMAR_2396	MAV_3186	Rv1600	MUL_1573	MSMEG_3206	Mflv_3612	Mkms_3121	Mvan_2805
377	ML1227	nadC	nicotinate-nucleotide pyrophosphatase [carboxylating]	Biosynthesis of cofactors, prosthetic groups, and carriers	Pyridine nucleotides	MAB_2672c	MMAR_2393	MAV_3189	Rv1596	MUL_1570	MSMEG_3201	Mflv_3617	Mkms_3126	Mvan_2800
378	ML1226	nadB	L-aspartate oxidase	Biosynthesis of cofactors, prosthetic groups, and carriers	Pyridine nucleotides	MAB_2673c	MMAR_2392	MAV_3190	Rv1595	MUL_1569	MSMEG_3200	Mflv_3618	Mkms_3127	Mvan_2799
379	ML1225	nadA	quinolinate synthase	Biosynthesis of cofactors, prosthetic groups, and carriers	Pyridine nucleotides	MAB_2674c	MMAR_2391	MAV_3191	Rv1594	MUL_1568	MSMEG_3199	Mflv_3619	Mkms_3128	Mvan_2798
380	ML1224	-	conserved hypothetical protein	Unclassified	Role category not yet assigned	MAB_2675	MMAR_2390	MAV_3192	Rv1593c	MUL_1567	MSMEG_3198	Mflv_3620	Mkms_3129	Mvan_2797
381	ML1220	bioB	biotin synthase	Biosynthesis of cofactors, prosthetic groups, and carriers	Heme, porphyrin, and cobalamin	MAB_2684c	MMAR_2387	MAV_3196	Rv1589	MUL_1563	MSMEG_3194	Mflv_3624	Mkms_3133	Mvan_2793
382	ML1217	bioF	8-amino-7-oxononanoate synthase	Biosynthesis of cofactors, prosthetic groups, and carriers	Biotin	MAB_2687c	MMAR_2384	MAV_3205	Rv1569	MUL_1560	MSMEG_3189	Mflv_3628	Mkms_3137	Mvan_2789
383	ML1216	bioA	adenosylmethionine-8-amino-7-oxononanoate aminotransferase	Biosynthesis of cofactors, prosthetic groups, and carriers	Biotin	MAB_2688c	MMAR_2383	MAV_3206	Rv1568	MUL_1559	MSMEG_3188	Mflv_3629	Mkms_3138	Mvan_2788
384	ML1209	ilvA	threonine deaminase	Amino acid biosynthesis	Pyruvate family	MAB_2691c	MMAR_2374	MAV_3217	Rv1559	MUL_1550	MSMEG_3183	Mflv_3634	Mkms_3143	Mvan_2783
385	ML1207	dnaE	DNA polymerase III, [alpha] subunit	DNA metabolism	DNA replication, recombination, and repair	MAB_2696c	MMAR_2369	MAV_3224	Rv1547	MUL_1545	MSMEG_3178	Mflv_3636	Mkms_3147	Mvan_2777
386	ML1200	-	putative pseudouridine synthase	Protein synthesis	tRNA and rRNA base modification	MAB_2699c	MMAR_2362	MAV_3230	Rv1540	MUL_1538	MSMEG_3175	Mflv_3639	Mkms_3152	Mvan_2774
387	ML1195	ileS	isoleucyl-tRNA synthase	Protein synthesis	tRNA aminoacylation	MAB_2705c	MMAR_2356	MAV_3235	Rv1536	MUL_1532	MSMEG_3169	Mflv_3644	Mkms_3160	Mvan_2769
388	ML1798	-	putative kinase	Transport and binding proteins	Amino acids, peptides and amines	MAB_2710c	MMAR_2304	MAV_3276	Rv1496	MUL_1507	MSMEG_3160	Mflv_3648	Mkms_3182	Mvan_2764
389	ML1799	mutB	methylmalonyl-CoA mutase, [alpha] subunit	Central intermediary metabolism	Other	MAB_2711c	MMAR_2303	MAV_3277	Rv1493	MUL_1506	MSMEG_3159	Mflv_3649	Mkms_3183	Mvan_2763
390	ML1805	hemZ	ferrochelatase	Biosynthesis of cofactors, prosthetic groups, and carriers	Heme, porphyrin, and cobalamin	MAB_2721c	MMAR_2291	MAV_3293	Rv1485	MUL_1493	MSMEG_3152	Mflv_3656	Mkms_2503	Mvan_2754
391	ML1806	inhA	enoyl-[ACP] reductase	Fatty acid and phospholipid metabolism	Degradation	MAB_2722c	MMAR_2290	MAV_3294	Rv1484	MUL_1492	MSMEG_3151	Mflv_3657	Mkms_2502	Mvan_2753
392	ML1807	fabG1	3-oxoacyl-[ACP] reductase (aka MabA)	Fatty acid and phospholipid metabolism	Biosynthesis	MAB_2723c	MMAR_2289	MAV_3295	Rv1483	MUL_1491	MSMEG_3150	Mflv_3658	Mkms_2501	Mvan_2752
393	ML1808	-	possible membrane protein	Cell envelope	Other	MAB_2724c	MMAR_2288	MAV_3297	Rv1481	MUL_1490	MSMEG_3149	Mflv_3659	Mkms_2500	Mvan_2751
394	ML1809	-	conserved hypothetical protein	Hypothetical proteins	Conserved	MAB_2725c	MMAR_2287	MAV_3298	Rv1480	MUL_1489	MSMEG_3148	Mflv_3660	Mkms_2499	Mvan_2750
395	ML1810	moxR	MoxR homolog	Cell envelope	Other	MAB_2726c	MMAR_2286	MAV_3299	Rv1479	MUL_1488	MSMEG_3147	Mflv_3661	Mkms_2498	Mvan_2749
396	ML1814	acn	aconitate hydratase	Energy metabolism	TCA cycle	MAB_2730	MMAR_2282	MAV_3303	Rv1475c	MUL_1484	MSMEG_3143	Mflv_3665	Mkms_2494	Mvan_2745
397	ML1816	-	ABC transporter ATP-binding protein, possibly in EF-3 subfamily	Transport and binding proteins	Unknown substrate	MAB_2736c	MMAR_2279	MAV_3306	Rv1473	MUL_1481	MSMEG_3140	Mflv_3668	Mkms_2491	Mvan_2742
398	ML1241	-	possible enoyl-CoA hydratase/isomerase	Unclassified	Role category not yet assigned	MAB_2737c	MMAR_2278	MAV_3307	Rv1472	MUL_1480	MSMEG_3139	Mflv_3669	Mkms_2490	Mvan_2741
399	ML1818	trxB	thioredoxin	Energy metabolism	Electron transport	MAB_2739c	MMAR_2277	MAV_3308	Rv1471	MUL_1479	MSMEG_3138	Mflv_3670	Mkms_2489	Mvan_2740
400	ML0598	-	conserved hypothetical protein	Unclassified	Role category not yet assigned	MAB_2744c	MMAR_2271	MAV_3313	Rv1466	MUL_1867	MSMEG_3127	Mflv_3672	Mkms_2486	Mvan_2738
401	ML0597	-	conserved hypothetical protein	Biosynthesis of cofactors, prosthetic groups, and carriers	Other	MAB_2745c	MMAR_2270	MAV_3314	Rv1465	MUL_1866	MSMEG_3126	Mflv_3673	Mkms_2485	Mvan_2737
402	ML0596	-	putative aminotransferase	Unclassified	Role category not yet assigned	MAB_2746c	MMAR_2269	MAV_3315	Rv1464	MUL_1865	MSMEG_3125	Mflv_3674	Mkms_2484	Mvan_2736
403	ML0595	-	putative ABC transporter ATP-binding protein	Biosynthesis of cofactors, prosthetic groups, and carriers	Other	MAB_2747c	MMAR_2268	MAV_3316	Rv1463	MUL_1864	MSMEG_3124	Mflv_3675	Mkms_2483	Mvan_2735
404	ML0594	-	conserved hypothetical protein	Biosynthesis of cofactors, prosthetic groups, and carriers	Other	MAB_2748c	MMAR_2267	MAV_3317	Rv1462	MUL_1863	MSMEG_3123	Mflv_3676	Mkms_2482	Mvan_2734
405	ML0592	-	putative DNA-binding protein	Regulatory functions	Other	MAB_2750c	MMAR_2265	MAV_3319	Rv1460	MUL_1861	MSMEG_3121	Mflv_3678	Mkms_2480	Mvan_2732
406	ML0590	-	putative ABC transporter ATP-binding protein	Transport and binding proteins	Unknown substrate	MAB_2752	MMAR_2263	MAV_3321	Rv1458c	MUL_1859	MSMEG_3119	Mflv_3680	Mkms_2478	Mvan_2730
407	ML0589	-	putative membrane protein	Transport and binding proteins	Unknown substrate	MAB_2753	MMAR_2262	MAV_3322	Rv1457c	MUL_1858	MSMEG_3118	Mflv_3681	Mkms_2477	Mvan_2729
408	ML0587	-	putative membrane protein	Unclassified	Role category not yet assigned	MAB_2754	MMAR_2261	MAV_3324	Rv1456c	MUL_1857	MSMEG_3117	Mflv_3684	Mkms_2474	Mvan_2726
409	ML0584	ctaB	putative protoheme IX farnesyltransferase	Biosynthesis of cofactors, prosthetic groups, and carriers	Heme, porphyrin, and cobalamin	MAB_2758c	MMAR_2255	MAV_3326	Rv1451	MUL_1845	MSMEG_3105	Mflv_3691	Mkms_2461	Mvan_2721
410	ML0583	tkt	transketolase	Energy metabolism	Pentose phosphate pathway	MAB_2759	MMAR_2254	MAV_3327	Rv1449c	MUL_1844	MSMEG_3103	Mflv_3692	Mkms_2460	Mvan_2720
411	ML0582	tal	putative transaldolase	Energy metabolism	Pentose phosphate pathway	MAB_2760	MMAR_2253	MAV_3328	Rv1448c	MUL_1843	MSMEG_3102	Mflv_3693	Mkms_2459	Mvan_2719
412	ML0579	pgl	putative 6-phosphogluconolactonase	Energy metabolism	Pentose phosphate pathway	MAB_2763	MMAR_2250	MAV_3331	Rv1445c	MUL_1840	MSMEG_3099	Mflv_3696	Mkms_2456	Mvan_2716
413	ML0577	-	putative protein-export membrane protein	Protein fate	Protein and peptide secretion and trafficking	MAB_2774c	MMAR_2246	MAV_3338	Rv1440	MUL_1835	MSMEG_3087	Mflv_3707	Mkms_2453	Mvan_2706
414	ML0572	tpi	triosephosphate isomerase	Energy metabolism	Glycolysis/gluconeogenesis	MAB_2777c	MMAR_2241	MAV_3339	Rv1438	MUL_1830	MSMEG_3086	Mflv_3708	Mkms_2452	Mvan_2705
415	ML0571	pgk	phosphoglycerate kinase	Energy metabolism	Glycolysis/gluconeogenesis	MAB_2778c	MMAR_2240	MAV_3340	Rv1437	MUL_1829	MSMEG_3085	Mflv_3709	Mkms_2451	Mvan_2704
416	ML0570	gap	glyceraldehyde 3-phosphate dehydrogenase	Energy metabolism	Glycolysis/gluconeogenesis	MAB_2779c	MMAR_2239	MAV_3341	Rv1436	MUL_1828	MSMEG_3084	Mflv_3710	Mkms_2450	Mvan_2703
417	ML0565	-	putative transcriptional regulator	Hypothetical proteins	Conserved	MAB_2781c	MMAR_2230	MAV_3357	Rv1423	MUL_1817	MSMEG_3081	Mflv_3712	Mkms_2445	Mvan_2700
418	ML0564	-	conserved hypothetical protein	Unclassified	Role category not yet assigned	MAB_2782c	MMAR_2229	MAV_3358	Rv1422	MUL_1816	MSMEG_3080	Mflv_3713	Mkms_2444	Mvan_2699
419	ML0563	-	conserved hypothetical protein	Purines, pyrimidines, nucleosides, and nucleotides	2-Deoxyribonucleotide metabolism	MAB_2783c	MMAR_2228	MAV_3359	Rv1421	MUL_1815	MSMEG_3079	Mflv_3714	Mkms_2443	Mvan_2698
420	ML0562	uvrC	putative excinuclease ABC subunit C	DNA metabolism	DNA replication, recombination, and repair	MAB_2784c	MMAR_2227	MAV_3360	Rv1420	MUL_1814	MSMEG_3078	Mflv_3715	Mkms_2442	Mvan_2697
421	ML0560	ribH	6,7-dimethyl-8-ribityllumazine synthase	Biosynthesis of cofactors, prosthetic groups, and carriers	Riboflavin, FMN, and FAD	MAB_2795c	MMAR_2223	MAV_3364	Rv1416	MUL_1810	MSMEG_3073	Mflv_3718	Mkms_2438	Mvan_2695
422	ML0559	ribA	putative GTP cyclohydrolase II/3,4-dihydroxy-2-butanone-4-phosphate synthase	Biosynthesis of cofactors, prosthetic groups, and carriers	Riboflavin, FMN, and FAD	MAB_2796c	MMAR_2222	MAV_3365	Rv1415	MUL_1809	MSMEG_3072	Mflv_3719	Mkms_2437	Mvan_2694
423	ML0558	ribC	putative riboflavin synthase [alpha] chain	Biosynthesis of cofactors, prosthetic groups, and carriers	Riboflavin, FMN, and FAD	MAB_2797c	MMAR_2221	MAV_3366	Rv1412	MUL_1808	MSMEG_3071	Mflv_3721	Mkms_2436	Mvan_2693
424	ML0556	-	putative integral membrane drug transport protein	Cell envelope	Other	MAB_2807	MMAR_2219	MAV_3369	Rv1410c	MUL_1806	MSMEG_3069	Mflv_3725	Mkms_2434	Mvan_2691
425	ML0555	ribG	putative bifunctional riboflavin-specific deaminase/reductase	Biosynthesis of cofactors, prosthetic groups, and carriers	Riboflavin, FMN, and FAD	MAB_2808c	MMAR_2218	MAV_3368	Rv1409	MUL_1805	MSMEG_3067	Mflv_3727	Mkms_2433	Mvan_2690
426	ML0554	rpe	putatibe ribulose-phosphate 3-epimerase	Energy metabolism	Pentose phosphate pathway	MAB_2809c	MMAR_2217	MAV_3370	Rv1408	MUL_1804	MSMEG_3066	Mflv_3728	Mkms_2432	Mvan_2689
427	ML0552	fmt	putative methionyl-tRNA formyltransferase	Protein synthesis	tRNA aminoacylation	MAB_2811c	MMAR_2215	MAV_3372	Rv1406	MUL_1802	MSMEG_3064	Mflv_3730	Mkms_2430	Mvan_2687
428	ML0548	priA	putative primosomal protein N	DNA metabolism	DNA replication, recombination, and repair	MAB_2813c	MMAR_2211	MAV_3375	Rv1402	MUL_1797	MSMEG_3061	Mflv_3733	Mkms_2427	Mvan_2684
429	ML0544	metK	putative S-adenosylmethionine synthase	Central intermediary metabolism	Other	MAB_2820c	MMAR_2205	MAV_3382	Rv1392	MUL_1791	MSMEG_3055	Mflv_3737	Mkms_2420	Mvan_2670
430	ML0543	dfp	putative flavoprotein	Biosynthesis of cofactors, prosthetic groups, and carriers	Pantothenate and coenzyme A	MAB_2821c	MMAR_2204	MAV_3383	Rv1391	MUL_1790	MSMEG_3054	Mflv_3738	Mkms_2419	Mvan_2669
431	ML0542	-	conserved hypothetical protein	Transcription	DNA-dependent RNA polymerase	MAB_2822c	MMAR_2203	MAV_3384	Rv1390	MUL_1789	MSMEG_3053	Mflv_3739	Mkms_2418	Mvan_2668
432	ML0541	gmk	putative guanylate kinase	Purines, pyrimidines, nucleosides, and nucleotides	Nucleotide and nucleoside interconversions	MAB_2823c	MMAR_2202	MAV_3385	Rv1389	MUL_1788	MSMEG_3051	Mflv_3740	Mkms_2417	Mvan_2667
433	ML0540	mihF	putative integration host factor	Unclassified	Role category not yet assigned	MAB_2824c	MMAR_2201	MAV_3386	Rv1388	MUL_1787	MSMEG_3050	Mflv_3741	Mkms_2416	Mvan_2666
434	ML0537	pyrF	orotidine 5-phosphate decarboxylase	Unclassified	Role category not yet assigned	MAB_2826c	MMAR_2200	MAV_3388	Rv1385	MUL_1785	MSMEG_3048	Mflv_3742	Mkms_2415	Mvan_2665
435	ML0536	carB	putative carbamoyl-phosphate synthase subunit	Purines, pyrimidines, nucleosides, and nucleotides	Pyrimidine ribonucleotide biosynthesis	MAB_2827c	MMAR_2199	MAV_3389	Rv1384	MUL_1784	MSMEG_3047	Mflv_3743	Mkms_2414	Mvan_2664
436	ML0535	carA	putative carbamoyl-phosphate synthase subunit	Purines, pyrimidines, nucleosides, and nucleotides	Pyrimidine ribonucleotide biosynthesis	MAB_2828c	MMAR_2198	MAV_3390	Rv1383	MUL_1783	MSMEG_3046	Mflv_3744	Mkms_2413	Mvan_2663
437	ML0533	pyrC	putative dihydroorotase	Purines, pyrimidines, nucleosides, and nucleotides	Pyrimidine ribonucleotide biosynthesis	MAB_2830c	MMAR_2196	MAV_3392	Rv1381	MUL_1781	MSMEG_3044	Mflv_3746	Mkms_2411	Mvan_2661
438	ML0532	pyrB	putative aspartate carbamoyltransferase	Purines, pyrimidines, nucleosides, and nucleotides	Pyrimidine ribonucleotide biosynthesis	MAB_2831c	MMAR_2195	MAV_3393	Rv1380	MUL_1780	MSMEG_3043	Mflv_3747	Mkms_2410	Mvan_2660
439	ML0523	nusB	putative transcription termination protein	Regulatory functions	Other	MAB_2836c	MMAR_2182	MAV_3410	Rv2533c	MUL_1766	MSMEG_3036	Mflv_3751	Mkms_2406	Mvan_2652
440	ML0522	efp	elongation factor P	Protein synthesis	Translation factors	MAB_2837c	MMAR_2181	MAV_3411	Rv2534c	MUL_1765	MSMEG_3035	Mflv_3752	Mkms_2405	Mvan_2651
441	ML0521	pepQ	putative cytoplasmic peptidase	Protein fate	Degradation of proteins, peptides, and glycopeptides	MAB_2838c	MMAR_2180	MAV_3412	Rv2535c	MUL_1764	MSMEG_3034	Mflv_3753	Mkms_2404	Mvan_2650
442	ML0518	aroB	putative 3-dehydroquinate synthase	Amino acid biosynthesis	Aromatic amino acid family	MAB_2841c	MMAR_2177	MAV_3415	Rv2538c	MUL_1761	MSMEG_3033	Mflv_3756	Mkms_2401	Mvan_2647
443	ML0516	aroF	putative chorismate synthase	Amino acid biosynthesis	Aromatic amino acid family	MAB_2843c	MMAR_2175	MAV_3417	Rv2540c	MUL_1759	MSMEG_3030	Mflv_3758	Mkms_2399	Mvan_2645
444	ML0514	-	putative membrane protein	Hypothetical proteins	Conserved	MAB_2849c	MMAR_2172	MAV_3429	Rv2553c	MUL_1756	MSMEG_3027	Mflv_3761	Mkms_2395	Mvan_2642
445	ML0512	alaS	alanyl-tRNA synthetase	Protein synthesis	tRNA aminoacylation	MAB_2851c	MMAR_2170	MAV_3431	Rv2555c	MUL_1754	MSMEG_3025	Mflv_3763	Mkms_2393	Mvan_2640
446	ML0510	-	conserved hypothetical protein	Transport and binding proteins	Cations and iron carrying compounds	MAB_2853c	MMAR_2167	MAV_3435	Rv2559c	MUL_1751	MSMEG_3021	Mflv_3766	Mkms_2372	Mvan_2635
447	ML0508	-	conserved hypothetical protein	Unclassified	Role category not yet assigned	MAB_2857c	MMAR_2162	MAV_3439	Rv2569c	MUL_1746	MSMEG_3018	Mflv_3769	Mkms_2369	Mvan_2630
448	ML2679	-	conserved hypothetical protein	Unknown function	General	MAB_2858c	MMAR_2164	MAV_3438	Rv2567	MUL_1748	MSMEG_3017	Mflv_3770	Mkms_2368	Mvan_2629
449	ML0501	aspS	aspartyl-tRNA synthetase	Protein synthesis	tRNA aminoacylation	MAB_2865c	MMAR_2158	MAV_3447	Rv2572c	MUL_1743	MSMEG_3003	Mflv_3785	Mkms_2355	Mvan_2615
450	ML0494	hisS	histidyl-tRNA synthase	Protein synthesis	tRNA aminoacylation	MAB_2872c	MMAR_2127	MAV_3460	Rv2580c	MUL_1732	MSMEG_2976	Mflv_3809	Mkms_2332	Mvan_2590
451	ML0493	-	putative hydrolase	Cellular processes	Toxin production and resistance	MAB_2873c	MMAR_2126	MAV_3461	Rv2581c	MUL_1731	MSMEG_2975	Mflv_3810	Mkms_2331	Mvan_2589
452	ML0492	ppiB	putative peptidyl-prolyl cis-trans isomerase	Protein fate	Protein folding and stabilization	MAB_2874	MMAR_2125	MAV_3462	Rv2582	MUL_1730	MSMEG_2974	Mflv_3811	Mkms_2330	Mvan_2588
453	ML0491	relA	putative GTP pyrophosphokinase	Regulatory functions	Other	MAB_2876c	MMAR_2124	MAV_3464	Rv2583c	MUL_1729	MSMEG_2965	Mflv_3812	Mkms_2327	Mvan_2587
454	ML0488	secF	putative protein-export membrane protein	Protein fate	Protein and peptide secretion and trafficking	MAB_2879c	MMAR_2121	MAV_3467	Rv2586c	MUL_1726	MSMEG_2962	Mflv_3815	Mkms_2324	Mvan_2584
455	ML0483	ruvB	Holliday junction helicase component	DNA metabolism	DNA replication, recombination, and repair	MAB_2882c	MMAR_2111	MAV_3473	Rv2592c	MUL_1716	MSMEG_2945	Mflv_3824	Mkms_2314	Mvan_2575
456	ML0482	ruvA	Holliday junction DNA helicase component	DNA metabolism	DNA replication, recombination, and repair	MAB_2883c	MMAR_2110	MAV_3474	Rv2593c	MUL_1715	MSMEG_2944	Mflv_3825	Mkms_2313	Mvan_2574
457	ML0481	ruvC	crossover junction endodeoxyribonuclease	DNA metabolism	DNA replication, recombination, and repair	MAB_2884c	MMAR_2109	MAV_3475	Rv2594c	MUL_1714	MSMEG_2943	Mflv_3826	Mkms_2312	Mvan_2573
458	ML0475	-	conserved hypothetical protein	Hypothetical proteins	Conserved	MAB_2888c	MMAR_2098	MAV_3481	Rv2603c	MUL_3246	MSMEG_2940	Mflv_3828	Mkms_2298	Mvan_2570
459	ML0474	-	conserved hypothetical protein	Protein synthesis	tRNA aminoacylation	MAB_2890c	MMAR_2096	MAV_3482	Rv2604c	MUL_3248	MSMEG_2939	Mflv_3830	Mkms_2297	Mvan_2566
460	ML0450	-	putative pyridoxine biosynthesis protein	Biosynthesis of cofactors, prosthetic groups, and carriers	Pyridoxine	MAB_2892c	MMAR_2094	MAV_3484	Rv2606c	MUL_3250	MSMEG_2937	Mflv_3832	Mkms_2295	Mvan_2564
461	ML0451	-	conserved hypothetical protein	DNA metabolism	DNA replication, recombination, and repair	MAB_2893c	MMAR_2093	MAV_3485	Rv2609c	MUL_3251	MSMEG_2936	Mflv_3833	Mkms_2294	Mvan_2563
462	ML0452	-	putative glycosyltransferase	Cell envelope	Biosynthesis and degradation of surface polysaccharides and lipopolysaccharides	MAB_2894c	MMAR_2092	MAV_3486	Rv2610c	MUL_3252	MSMEG_2935	Mflv_3834	Mkms_2293	Mvan_2562
463	ML0453	-	conserved hypothetical protein	Unclassified	Role category not yet assigned	MAB_2895c	MMAR_2091	MAV_3487	Rv2611c	MUL_3253	MSMEG_2934	Mflv_3835	Mkms_2292	Mvan_2561
464	ML0454	pgsA	putative phosphatidyltransferase	Transport and binding proteins	Carbohydrates, organic alcohols, and acids	MAB_2896c	MMAR_2090	MAV_3488	Rv2612c	MUL_3254	MSMEG_2933	Mflv_3836	Mkms_2291	Mvan_2560
465	ML0455	-	conserved hypothetical protein	Purines, pyrimidines, nucleosides, and nucleotides	Other	MAB_2897c	MMAR_2089	MAV_3489	Rv2613c	MUL_3255	MSMEG_2932	Mflv_3837	Mkms_2290	Mvan_2559
466	ML0456	thrS	threonyl-tRNA synthetase	Protein synthesis	tRNA aminoacylation	MAB_2898c	MMAR_2088	MAV_3490	Rv2614c	MUL_3256	MSMEG_2931	Mflv_3838	Mkms_2289	Mvan_2558
467	ML1338	-	possible conserved integral membrane protein	Energy metabolism	Electron transport	MAB_2978	MMAR_2043	MAV_3565	Rv2673	MUL_3307	MSMEG_2785	Mflv_3915	Mkms_2263	Mvan_2488
468	ML1045	-	conserved hypothetical protein	Unclassified	Role category not yet assigned	MAB_2984c	MMAR_2040	MAV_3571	Rv2676c	MUL_3310	MSMEG_2782	Mflv_3917	Mkms_2260	Mvan_2483
469	ML1043	hemE	uroporphyrinogen decarboxylase	Biosynthesis of cofactors, prosthetic groups, and carriers	Heme, porphyrin, and cobalamin	MAB_2986c	MMAR_2038	MAV_3573	Rv2678c	MUL_3312	MSMEG_2780	Mflv_3919	Mkms_2258	Mvan_2481
470	ML1041	-	conserved hypothetical protein	Hypothetical proteins	Conserved	MAB_2987	MMAR_2036	MAV_3575	Rv2680	MUL_3314	MSMEG_2779	Mflv_3920	Mkms_2257	Mvan_2480
471	ML1040	-	conserved hypothetical protein	Transcription	RNA processing	MAB_2988	MMAR_2035	MAV_3576	Rv2681	MUL_3315	MSMEG_2778	Mflv_3921	Mkms_2256	Mvan_2479
472	ML1038	dxs	1-deoxy-D-xylulose 5-phosphate synthase (DXP synthase)	Biosynthesis of cofactors, prosthetic groups, and carriers	Other	MAB_2990c	MMAR_2032	MAV_3577	Rv2682c	MUL_3319	MSMEG_2776	Mflv_3923	Mkms_2254	Mvan_2477
473	ML1028	dut	probable deoxyuridine triphosphatase	Unclassified	Role category not yet assigned	MAB_3003c	MMAR_2017	MAV_3589	Rv2697c	MUL_3335	MSMEG_2765	Mflv_3933	Mkms_2237	Mvan_2467
474	ML1026	-	conserved hypothetical protein	Hypothetical proteins	Conserved	MAB_3005c	MMAR_2015	MAV_3591	Rv2699c	MUL_3337	MSMEG_2763	Mflv_3935	Mkms_2235	Mvan_2465
475	ML1023	ppgK	polyphosphate glucokinase	Unclassified	Role category not yet assigned	MAB_3008	MMAR_2012	MAV_3594	Rv2702	MUL_3340	MSMEG_2760	Mflv_3938	Mkms_2232	Mvan_2462
476	ML1022	rpoT	RNA polymerase sigma factor	Transcription	Transcription factors	MAB_3009	MMAR_2011	MAV_3595	Rv2703	MUL_3341	MSMEG_2758	Mflv_3939	Mkms_2231	Mvan_2461
477	ML1017	-	possible conserved integral membrane protein	Energy metabolism	Electron transport	MAB_3025	MMAR_2006	MAV_3600	Rv2707	MUL_3347	MSMEG_2755	Mflv_3945	Mkms_2226	Mvan_2454
478	ML1016	-	conserved hypothetical protein	Hypothetical proteins	Conserved	MAB_3026c	MMAR_2005	MAV_3601	Rv2708c	MUL_3348	MSMEG_2754	Mflv_3946	Mkms_2225	Mvan_2453
479	ML1014	-	RNA polymerase sigma factor	Transcription	Transcription factors	MAB_3028	MMAR_2003	MAV_3603	Rv2710	MUL_3350	MSMEG_2752	Mflv_3948	Mkms_2223	Mvan_2451
480	ML1013	-	iron dependent repressor	Regulatory functions	Other	MAB_3029	MMAR_2002	MAV_3604	Rv2711	MUL_3351	MSMEG_2750	Mflv_3949	Mkms_2222	Mvan_2450
481	ML1009	-	conserved hypothetical protein	Unknown function	General	MAB_3033	MMAR_1998	MAV_3608	Rv2714	MUL_3357	MSMEG_2746	Mflv_3951	Mkms_2219	Mvan_2446
482	ML1005	-	conserved hypothetical protein	Regulatory functions	Other	MAB_3036c	MMAR_1994	MAV_3612	Rv2718c	MUL_3361	MSMEG_2743	Mflv_3954	Mkms_2216	Mvan_2443
483	ML1003	lexA	LexA, SOS repressor protein	DNA metabolism	DNA replication, recombination, and repair	MAB_3038	MMAR_1992	MAV_3614	Rv2720	MUL_3363	MSMEG_2740	Mflv_3956	Mkms_2214	Mvan_2441
484	ML0997	-	possible ATP/GTP-binding protein	Unknown function	General	MAB_3042c	MMAR_1988	MAV_3618	Rv2725c	MUL_3368	MSMEG_2736	Mflv_3960	Mkms_2210	Mvan_2436
485	ML0996	dapF	diaminopimelate epimerase	Amino acid biosynthesis	Aspartate family	MAB_3043c	MMAR_1987	MAV_3619	Rv2726c	MUL_3369	MSMEG_2735	Mflv_3961	Mkms_2209	Mvan_2435
486	ML0995	miaA	tRNA [delta](2)-isopentenylpyrophosphate transferase	Protein synthesis	tRNA and rRNA base modification	MAB_3044c	MMAR_1986	MAV_3620	Rv2727c	MUL_3370	MSMEG_2734	Mflv_3962	Mkms_2208	Mvan_2434
487	ML0989	-	conserved hypothetical protein	Protein synthesis	tRNA and rRNA base modification	MAB_3048c	MMAR_1979	MAV_3625	Rv2733c	MUL_3378	MSMEG_2729	Mflv_3967	Mkms_2203	Mvan_2429
488	ML0986	-	conserved hypothetical protein	Hypothetical proteins	Conserved	MAB_3061c	MMAR_1975	MAV_3629	Rv2738c	MUL_3382	MSMEG_2700	Mflv_3983	Mkms_2176	Mvan_2402
489	ML0985	-	possible glycosyltransferase	Energy metabolism	Sugars	MAB_3062c	MMAR_1974	MAV_3631	Rv2739c	MUL_3383	MSMEG_2699	Mflv_3984	Mkms_2175	Mvan_2401
490	ML0979	-	CDP-diacylglycerol--glycerol-3-phosphate 3-phosphatidyltransferase (EC 2.7.8.5)(phosphatidylglycerophosphate synthase)	Fatty acid and phospholipid metabolism	Biosynthesis	MAB_3071c	MMAR_1969	MAV_3637	Rv2746c	MUL_3388	MSMEG_2692	Mflv_3989	Mkms_2169	Mvan_2395
491	ML0978	-	putative acetyltransferase	Central intermediary metabolism	Other	MAB_3072	MMAR_1968	MAV_3638	Rv2747	MUL_3389	MSMEG_2691	Mflv_3990	Mkms_2168	Mvan_2394
492	ML0977	ftsK	Cell division protein	Cellular processes	Cell division	MAB_3074c	MMAR_1967	MAV_3639	Rv2748c	MUL_3390	MSMEG_2690	Mflv_3994	Mkms_2167	Mvan_2393
493	ML1513	dapA	dihydrodipicolinate synthase	Amino acid biosynthesis	Aspartate family	MAB_3084c	MMAR_1962	MAV_3644	Rv2753c	MUL_2184	MSMEG_2684	Mflv_4000	Mkms_2162	Mvan_2387
494	ML1514	-	putative mycobacteriophage protein	Purines, pyrimidines, nucleosides, and nucleotides	2-Deoxyribonucleotide metabolism	MAB_3085c	MMAR_1961	MAV_3645	Rv2754c	MUL_2183	MSMEG_2683	Mflv_4001	Mkms_2161	Mvan_2386
495	ML1519	thyA	thymidylate synthase	Purines, pyrimidines, nucleosides, and nucleotides	2-Deoxyribonucleotide metabolism	MAB_3091c	MMAR_1956	MAV_3652	Rv2764c	MUL_2178	MSMEG_2670	Mflv_4007	Mkms_2158	Mvan_2380
496	ML1532	ald	L-alanine dehydrogenase	Energy metabolism	Amino acids and amines	MAB_3100	MMAR_1928	MAV_3674	Rv2780	MUL_2154	MSMEG_2659	Mflv_4017	Mkms_2150	Mvan_2355
497	ML0854	gpsI	putative polyribonucleotide phosphorylase / guanosine pentaphosphate synthetase	Transcription	Degradation of RNA	MAB_3106c	MMAR_1925	MAV_3676	Rv2783c	MUL_2150	MSMEG_2656	Mflv_4023	Mkms_2146	Mvan_2350
498	ML0853	rpsO	30S ribosomal protein S15	Protein synthesis	Ribosomal proteins: synthesis and modification	MAB_3108c	MMAR_1922	MAV_3677	Rv2785c	MUL_2147	MSMEG_2654	Mflv_4024	Mkms_2145	Mvan_2349
499	ML0852	ribF	putative riboflavin kinase	Biosynthesis of cofactors, prosthetic groups, and carriers	Riboflavin, FMN, and FAD	MAB_3109c	MMAR_1921	MAV_3678	Rv2786c	MUL_2146	MSMEG_2653	Mflv_4025	Mkms_2144	Mvan_2348
500	ML1546	truB	tRNA pseudouridine 55 synthase	Unclassified	Role category not yet assigned	MAB_3116c	MMAR_1917	MAV_3682	Rv2793c	MUL_2142	MSMEG_2649	Mflv_4028	Mkms_2141	Mvan_2329
501	ML1547	-	conserved hypothetical protein	Unclassified	Role category not yet assigned	MAB_3117c	MMAR_1916	MAV_3683	Rv2794c	MUL_2141	MSMEG_2648	Mflv_4029	Mkms_2140	Mvan_2328
502	ML1548	-	conserved hypothetical protein	Cell envelope	Other	MAB_3118c	MMAR_1915	MAV_3684	Rv2795c	MUL_2140	MSMEG_2647	Mflv_4030	Mkms_2139	Mvan_2327
503	ML1555	-	probable ribosome-binding factor	Transcription	RNA processing	MAB_3130c	MMAR_1895	MAV_3692	Rv2838c	MUL_2123	MSMEG_2629	Mflv_4038	Mkms_2129	Mvan_2315
504	ML1556	infB	initiation factor IF-2	Protein synthesis	Translation factors	MAB_3131c	MMAR_1894	MAV_3693	Rv2839c	MUL_2122	MSMEG_2628	Mflv_4039	Mkms_2128	Mvan_2314
505	ML1558	nusA	probable transcription termination/antitermination factor	Transcription	Transcription factors	MAB_3135c	MMAR_1892	MAV_3695	Rv2841c	MUL_2120	MSMEG_2625	Mflv_4041	Mkms_2126	Mvan_2312
506	ML1562	-	putative transmembrane efflux protein	Cell envelope	Other	MAB_3142c	MMAR_1887	MAV_3702	Rv2846c	MUL_2115	MSMEG_2619	Mflv_4046	Mkms_2121	Mvan_2306
507	ML1576	mapB	methionine aminopeptidase	Protein fate	Protein modification and repair	MAB_3164c	MMAR_1842	MAV_3721	Rv2861c	MUL_2091	MSMEG_2587	Mflv_4070	Mkms_2096	Mvan_2272
508	ML1577	-	probable penicillin binding protein	Unclassified	Role category not yet assigned	MAB_3167c	MMAR_1840	MAV_3723	Rv2864c	MUL_2089	MSMEG_2584	Mflv_4076	Mkms_2093	Mvan_2266
509	ML1581	gcpE	conserved hypothetical protein	Biosynthesis of cofactors, prosthetic groups, and carriers	Other	MAB_3169c	MMAR_1838	MAV_3725	Rv2868c	MUL_2087	MSMEG_2580	Mflv_4081	Mkms_2090	Mvan_2262
510	ML1583	-	possible 1-deoxy-D-xylulose 5-phosphate reductoisomerase	Biosynthesis of cofactors, prosthetic groups, and carriers	Other	MAB_3171c	MMAR_1836	MAV_3727	Rv2870c	MUL_2085	MSMEG_2578	Mflv_4083	Mkms_2088	Mvan_2260
511	ML1590	frr	ribosome recycling factor	Protein synthesis	Translation factors	MAB_3187c	MMAR_1827	MAV_3732	Rv2882c	MUL_2075	MSMEG_2541	Mflv_4123	Mkms_2050	Mvan_2221
512	ML1591	-	possible uridylate kinase	Purines, pyrimidines, nucleosides, and nucleotides	Pyrimidine ribonucleotide biosynthesis	MAB_3188c	MMAR_1826	MAV_3733	Rv2883c	MUL_2074	MSMEG_2540	Mflv_4124	Mkms_2049	Mvan_2220
513	ML1597	tsf	elongation factor EF-Ts	Protein synthesis	Translation factors	MAB_3195c	MMAR_1820	MAV_3743	Rv2889c	MUL_2068	MSMEG_2520	Mflv_4132	Mkms_2040	Mvan_2210
514	ML1598	rpsB	30S ribosomal protein S2	Protein synthesis	Ribosomal proteins: synthesis and modification	MAB_3196c	MMAR_1819	MAV_3744	Rv2890c	MUL_2067	MSMEG_2519	Mflv_4133	Mkms_2039	Mvan_2209
515	ML1600	xerC	integrase/recombinase	DNA metabolism	DNA replication, recombination, and repair	MAB_3204c	MMAR_1817	MAV_3746	Rv2894c	MUL_2065	MSMEG_2515	Mflv_4135	Mkms_2036	Mvan_2207
516	ML1610	-	conserved hypothetical protein	Hypothetical proteins	Conserved	MAB_3221c	MMAR_1807	MAV_3756	Rv2901c	MUL_2055	MSMEG_2443	Mflv_4167	Mkms_2019	Mvan_2195
517	ML1611	rnhB	ribonuclease HII	Transcription	Degradation of RNA	MAB_3222c	MMAR_1806	MAV_3757	Rv2902c	MUL_2054	MSMEG_2442	Mflv_4168	Mkms_2018	Mvan_2194
518	ML1613	rplS	50S ribosomal protein L19	Protein synthesis	Ribosomal proteins: synthesis and modification	MAB_3224c	MMAR_1804	MAV_3759	Rv2904c	MUL_2052	MSMEG_2440	Mflv_4170	Mkms_2016	Mvan_2192
519	ML1615	trmD	tRNA (guanine-N1)-methyltransferase	Protein synthesis	tRNA and rRNA base modification	MAB_3226c	MMAR_1802	MAV_3760	Rv2906c	MUL_2050	MSMEG_2438	Mflv_4172	Mkms_2014	Mvan_2190
520	ML1616	rimM	16S rRNA processing protein	Protein fate	Degradation of proteins, peptides, and glycopeptides	MAB_3227c	MMAR_1801	MAV_3762	Rv2907c	MUL_2049	MSMEG_2437	Mflv_4173	Mkms_2013	Mvan_2189
521	ML1617	-	conserved hypothetical protein	Unclassified	Role category not yet assigned	MAB_3228c	MMAR_1800	MAV_3763	Rv2908c	MUL_2048	MSMEG_2436	Mflv_4174	Mkms_2012	Mvan_2188
522	ML1618	rpsP	30S ribosomal protein S16	Protein synthesis	Ribosomal proteins: synthesis and modification	MAB_3229c	MMAR_1799	MAV_3764	Rv2909c	MUL_2047	MSMEG_2435	Mflv_4175	Mkms_2011	Mvan_2187
523	ML1622	ffh	signal recognition particle protein	Protein fate	Protein and peptide secretion and trafficking	MAB_3237c	MMAR_1792	MAV_3770	Rv2916c	MUL_2040	MSMEG_2430	Mflv_4182	Mkms_2005	Mvan_2181
524	ML1658	fpg	formamidopyrimidine-DNA glycosylase	DNA metabolism	DNA replication, recombination, and repair	MAB_3255c	MMAR_1783	MAV_3782	Rv2924c	MUL_2031	MSMEG_2419	Mflv_4191	Mkms_1996	Mvan_2172
525	ML1659	rnc	RNAse III	Transcription	Degradation of RNA	MAB_3256c	MMAR_1782	MAV_3783	Rv2925c	MUL_2030	MSMEG_2418	Mflv_4192	Mkms_1995	Mvan_2171
526	ML1661	-	conserved hypothetical protein	Hypothetical proteins	Conserved	MAB_3258c	MMAR_1780	MAV_3785	Rv2927c	MUL_2028	MSMEG_2416	Mflv_4194	Mkms_1993	Mvan_2169
527	ML1663	coaD	probable phosphopantetheine adenylyltransferase	Biosynthesis of cofactors, prosthetic groups, and carriers	Pantothenate and coenzyme A	MAB_3259c	MMAR_1751	MAV_3810	Rv2965c	MUL_1994	MSMEG_2414	Mflv_4196	Mkms_1991	Mvan_2167
528	ML1666	-	conserved integral membrane protein	Energy metabolism	Electron transport	MAB_3268c	MMAR_1748	MAV_3812	Rv2968c	MUL_1991	MSMEG_2411	Mflv_4201	Mkms_1988	Mvan_2164
529	ML1671	recG	ATP-dependent DNA helicase	DNA metabolism	DNA replication, recombination, and repair	MAB_3278c	MMAR_1742	MAV_3818	Rv2973c	MUL_1985	MSMEG_2403	Mflv_4212	Mkms_1982	Mvan_2155
530	ML1675	ung	uracil-DNA glycosylase	DNA metabolism	DNA replication, recombination, and repair	MAB_3283c	MMAR_1737	MAV_3828	Rv2976c	MUL_1980	MSMEG_2399	Mflv_4215	Mkms_1979	Mvan_2152
531	ML1676	thiL	probable thiamine-monophosphate kinase	Biosynthesis of cofactors, prosthetic groups, and carriers	Thiamine	MAB_3284c	MMAR_1735	MAV_3829	Rv2977c	MUL_1978	MSMEG_2398	Mflv_4216	Mkms_1978	Mvan_2151
532	ML1678	ddlA	D-alanine-D-alanine ligase A	Cell envelope	Biosynthesis and degradation of murein sacculus and peptidoglycan	MAB_3286c	MMAR_1733	MAV_3830	Rv2981c	MUL_1976	MSMEG_2395	Mflv_4219	Mkms_1975	Mvan_2143
533	ML1681	-	possible polyphosphate kinase	Central intermediary metabolism	Phosphorus compounds	MAB_3290	MMAR_1730	MAV_3834	Rv2984	MUL_1972	MSMEG_2391	Mflv_4223	Mkms_1971	Mvan_2139
534	ML1682	-	conserved hypothetical protein	Unclassified	Role category not yet assigned	MAB_3291	MMAR_1729	MAV_3835	Rv2985	MUL_1971	MSMEG_2390	Mflv_4224	Mkms_1970	Mvan_2138
535	ML1684	leuD	3-isopropylmalate dehydratase small subunit	Amino acid biosynthesis	Pyruvate family	MAB_3293c	MMAR_1727	MAV_3837	Rv2987c	MUL_1969	MSMEG_2388	Mflv_4226	Mkms_1968	Mvan_2136
536	ML1685	leuC	3-isopropylmalate dehydratase large subunit	Amino acid biosynthesis	Pyruvate family	MAB_3294c	MMAR_1726	MAV_3838	Rv2988c	MUL_1968	MSMEG_2387	Mflv_4227	Mkms_1967	Mvan_2135
537	ML1689	-	possible hydrolase	Unclassified	Role category not yet assigned	MAB_3299c	MMAR_1718	MAV_3844	Rv2993c	MUL_1956	MSMEG_2382	Mflv_4230	Mkms_1964	Mvan_2132
538	ML1691	leuB	3-isopropylmalate dehydrogenase	Unclassified	Role category not yet assigned	MAB_3303c	MMAR_1716	MAV_3845	Rv2995c	MUL_1953	MSMEG_2379	Mflv_4233	Mkms_1957	Mvan_2129
539	ML1692	serA	D-3-phosphoglycerate dehydrogenase	Amino acid biosynthesis	Serine family	MAB_3304c	MMAR_1715	MAV_3847	Rv2996c	MUL_1952	MSMEG_2378	Mflv_4234	Mkms_1956	Mvan_2128
540	ML1694	ilvC	ketol-acid reductoisomerase	Amino acid biosynthesis	Pyruvate family	MAB_3321c	MMAR_1712	MAV_3850	Rv3001c	MUL_1949	MSMEG_2374	Mflv_4237	Mkms_1954	Mvan_2124
541	ML1695	ilvN	acetolactate synthase I small subunit	Amino acid biosynthesis	Pyruvate family	MAB_3322c	MMAR_1711	MAV_3851	Rv3002c	MUL_1948	MSMEG_2373	Mflv_4238	Mkms_1953	Mvan_2123
542	ML1699	-	putative lipoprotein	Cell envelope	Other	MAB_3333	MMAR_1706	MAV_3855	Rv3006	MUL_1943	MSMEG_2369	Mflv_4242	Mkms_1949	Mvan_2119
543	ML1700	gatB	glutamyl-tRNA(Gln) amidotransferase, subunit B	Protein synthesis	tRNA aminoacylation	MAB_3334c	MMAR_1704	MAV_3856	Rv3009c	MUL_1941	MSMEG_2367	Mflv_4244	Mkms_1940	Mvan_2117
544	ML1702	gatA	glutamyl-tRNA(Gln) amidotransferase, subunit A	Protein synthesis	tRNA aminoacylation	MAB_3341c	MMAR_1702	MAV_3859	Rv3011c	MUL_1939	MSMEG_2365	Mflv_4246	Mkms_1937	Mvan_2115
545	ML1704	-	conserved hypothetical protein	Unclassified	Role category not yet assigned	MAB_3343	MMAR_1700	MAV_3861	Rv3013	MUL_1937	MSMEG_2363	Mflv_4247	Mkms_1935	Mvan_2113
546	ML1705	ligA	DNA ligase	DNA metabolism	DNA replication, recombination, and repair	MAB_3345c	MMAR_1694	MAV_3868	Rv3014c	MUL_1933	MSMEG_2362	Mflv_4248	Mkms_1927	Mvan_2112
547	ML1707	-	probable tRNA (5-methylaminomethyl-2-thiouridylate)-methyltransferase	Protein synthesis	tRNA and rRNA base modification	MAB_3356c	MMAR_1690	MAV_3871	Rv3024c	MUL_1928	MSMEG_2358	Mflv_4254	Mkms_1922	Mvan_2106
548	ML1708	-	putative aminotransferase	Energy metabolism	Electron transport	MAB_3357c	MMAR_1689	MAV_3872	Rv3025c	MUL_1927	MSMEG_2357	Mflv_4255	Mkms_1921	Mvan_2105
549	ML1711	eftA	electron transfer flavoprotein [alpha] subunit	Unclassified	Role category not yet assigned	MAB_3362c	MMAR_1685	MAV_3875	Rv3028c	MUL_1923	MSMEG_2352	Mflv_4258	Mkms_1917	Mvan_2100
550	ML1712	eftB	electron transfer flavoprotein [beta] subunit	Unclassified	Role category not yet assigned	MAB_3363c	MMAR_1684	MAV_3876	Rv3029c	MUL_1922	MSMEG_2351	Mflv_4259	Mkms_1916	Mvan_2099
551	ML1713	-	conserved hypothetical protein	Hypothetical proteins	Conserved	MAB_3364	MMAR_1683	MAV_3877	Rv3030	MUL_1921	MSMEG_2350	Mflv_4260	Mkms_1915	Mvan_2098
552	ML1714	-	conserved hypothetical protein	Cellular processes	Toxin production and resistance	MAB_3365	MMAR_1682	MAV_3878	Rv3031	MUL_1920	MSMEG_2349	Mflv_4261	Mkms_1914	Mvan_2097
553	ML0670	ftsX	putative membrane protein	Cellular processes	Cell division	MAB_3474c	MMAR_1531	MAV_4002	Rv3101c	MUL_2408	MSMEG_2090	Mflv_4447	Mkms_1637	Mvan_1915
554	ML0669	ftsE	putative cell division ATP-binding protein	Cellular processes	Cell division	MAB_3475c	MMAR_1530	MAV_4003	Rv3102c	MUL_2409	MSMEG_2089	Mflv_4448	Mkms_1636	Mvan_1914
555	ML0667	prfB	putative peptide chain release factor 2	Protein synthesis	Translation factors	MAB_3478c	MMAR_1527	MAV_4006	Rv3105c	MUL_2412	MSMEG_2086	Mflv_4451	Mkms_1633	Mvan_1911
556	ML0662	-	putative monophosphatase	Unclassified	Role category not yet assigned	MAB_3485	MMAR_1511	MAV_4017	Rv3137	MUL_2430	MSMEG_2083	Mflv_4454	Mkms_1629	Mvan_1908
557	ML0661	fadE24	putative acyl-CoA dehydrogenase	Energy metabolism	Fermentation	MAB_3486	MMAR_1510	MAV_4018	Rv3139	MUL_2431	MSMEG_2081	Mflv_4455	Mkms_1628	Mvan_1907
558	ML0660	fadE23	putative acyl-CoA dehydrogenase	Central intermediary metabolism	Other	MAB_3487	MMAR_1509	MAV_4019	Rv3140	MUL_2432	MSMEG_2080	Mflv_4456	Mkms_1627	Mvan_1906
559	ML0644	-	putative integral membrane protein	Unclassified	Role category not yet assigned	MAB_3498c	MMAR_1371	MAV_4137	Rv3193c	MUL_2505	MSMEG_1959	Mflv_4654	Mkms_1433	Mvan_1814
560	ML0643	-	putative secreted protein	Unclassified	Role category not yet assigned	MAB_3499c	MMAR_1370	MAV_4138	Rv3194c	MUL_2506	MSMEG_1958	Mflv_4655	Mkms_1432	Mvan_1813
561	ML0642	-	conserved hypothetical protein	Hypothetical proteins	Conserved	MAB_3501	MMAR_1369	MAV_4139	Rv3195	MUL_2507	MSMEG_1957	Mflv_4656	Mkms_1431	Mvan_1812
562	ML0637	uvrD2	putative ATP-dependent DNA helicase	Unclassified	Role category not yet assigned	MAB_3511c	MMAR_1364	MAV_4143	Rv3198c	MUL_2512	MSMEG_1952	Mflv_4660	Mkms_1427	Mvan_1807
563	ML0818	-	conserved hypothetical protein	Hypothetical proteins	Conserved	MAB_3524c	MMAR_1353	MAV_4151	Rv3205c	MUL_2526	MSMEG_1938	Mflv_4669	Mkms_1418	Mvan_1798
564	ML0817	moeZ	probably involved in molybdopterin biosynthesis	Biosynthesis of cofactors, prosthetic groups, and carriers	Molybdopterin	MAB_3525c	MMAR_1352	MAV_4153	Rv3206c	MUL_2527	MSMEG_1937	Mflv_4670	Mkms_1417	Mvan_1797
565	ML0816	-	conserved hypothetical protein	Hypothetical proteins	Conserved	MAB_3526c	MMAR_1351	MAV_4154	Rv3207c	MUL_2528	MSMEG_1936	Mflv_4671	Mkms_1416	Mvan_1796
566	ML0804					MAB_3539	MMAR_1338	MAV_4167	Rv3219	MUL_2541	MSMEG_1919	Mflv_4685	Mkms_1401	Mvan_1782
567	ML0803	-	putative two-component system sensor kinase	Regulatory functions	Other	MAB_3540c	MMAR_1337	MAV_4168	Rv3220c	MUL_2542	MSMEG_1918	Mflv_4686	Mkms_1400	Mvan_1781
568	ML0792	aroA	putative 3-phosphoshikimate 1-carboxyvinyl transferase	Amino acid biosynthesis	Aromatic amino acid family	MAB_3546	MMAR_1320	MAV_4182	Rv3227	MUL_2560	MSMEG_1890	Mflv_4695	Mkms_1380	Mvan_1771
569	ML0791	-	conserved hypothetical protein	Unclassified	Role category not yet assigned	MAB_3547	MMAR_1319	MAV_4184	Rv3228	MUL_2561	MSMEG_1889	Mflv_4696	Mkms_1379	Mvan_1770
570	ML0778	-	conserved hypothetical protein	Unclassified	Role category not yet assigned	MAB_3583c	MMAR_1304	MAV_4204	Rv3241c	MUL_2577	MSMEG_1878	Mflv_4706	Mkms_1370	Mvan_1761
571	ML0774	mtrB	putative two-component system sensor kinase	Regulatory functions	Other	MAB_3590c	MMAR_1300	MAV_4208	Rv3245c	MUL_2581	MSMEG_1875	Mflv_4711	Mkms_1366	Mvan_1753
572	ML0773	mtrA	putative two-component response regulator	DNA metabolism	DNA replication, recombination, and repair	MAB_3591c	MMAR_1299	MAV_4209	Rv3246c	MUL_2582	MSMEG_1874	Mflv_4712	Mkms_1365	Mvan_1752
573	ML0765	manA	putative mannose-6-phosphate isomerase	Energy metabolism	Sugars	MAB_3601c	MMAR_1287	MAV_4217	Rv3255c	MUL_2600	MSMEG_1836	Mflv_4724	Mkms_1347	Mvan_1739
574	ML0761	-	conserved hypothetical protein	Hypothetical proteins	Conserved	MAB_3605	MMAR_1283	MAV_4222	Rv3259	MUL_2604	MSMEG_1832	Mflv_4728	Mkms_1343	Mvan_1735
575	ML0760	whiB2	putative transcriptional regulator	Unclassified	Role category not yet assigned	MAB_3606c	MMAR_1282	MAV_4223	Rv3260c	MUL_2605	MSMEG_1831	Mflv_4729	Mkms_1342	Mvan_1734
576	ML0759	-	conserved hypothetical protein	Unclassified	Role category not yet assigned	MAB_3607	MMAR_1281	MAV_4224	Rv3261	MUL_2606	MSMEG_1830	Mflv_4730	Mkms_1341	Mvan_1733
577	ML0758	-	putative oxidoreductase	Unclassified	Role category not yet assigned	MAB_3608	MMAR_1280	MAV_4225	Rv3262	MUL_2607	MSMEG_1829	Mflv_4731	Mkms_1340	Mvan_1732
578	ML0752	wbbL	putative dTDP-rhamnosyl transferase	Unclassified	Role category not yet assigned	MAB_3612c	MMAR_1276	MAV_4230	Rv3265c	MUL_2611	MSMEG_1826	Mflv_4735	Mkms_1337	Mvan_1728
579	ML0750	-	conserved hypothetical protein	Regulatory functions	Other	MAB_3614	MMAR_1274	MAV_4232	Rv3267	MUL_2613	MSMEG_1824	Mflv_4737	Mkms_1335	Mvan_1726
580	ML0737	fadE25	putative acyl-CoA dehydrogenase	Central intermediary metabolism	Other	MAB_3618c	MMAR_1262	MAV_4243	Rv3274c	MUL_2626	MSMEG_1821	Mflv_4743	Mkms_1317	Mvan_1719
581	ML0736	purE	phosphoribosylaminoimidazole carboxylase	Purines, pyrimidines, nucleosides, and nucleotides	Purine ribonucleotide biosynthesis	MAB_3619c	MMAR_1261	MAV_4244	Rv3275c	MUL_2627	MSMEG_1820	Mflv_4746	Mkms_1316	Mvan_1714
582	ML0735	purK	phosphoribosylaminoimidazole carboxylase ATPase	Purines, pyrimidines, nucleosides, and nucleotides	Purine ribonucleotide biosynthesis	MAB_3620c	MMAR_1260	MAV_4245	Rv3276c	MUL_2628	MSMEG_1819	Mflv_4747	Mkms_1315	Mvan_1713
583	ML0733	-	putative membrane protein	Unclassified	Role category not yet assigned	MAB_3625c	MMAR_1258	MAV_4246	Rv3278c	MUL_2630	MSMEG_1818	Mflv_4749	Mkms_1313	Mvan_1707
584	ML0731	accD5	acetyl/propionyl CoA carboxylase [beta] subunit	Energy metabolism	Amino acids and amines	MAB_3631	MMAR_1256	MAV_4250	Rv3280	MUL_2632	MSMEG_1813	Mflv_4774	Mkms_1311	Mvan_1677
585	ML0728	sseA	putative thiosulfate sulfurtransferase	Central intermediary metabolism	Sulfur metabolism	MAB_3641	MMAR_1253	MAV_4253	Rv3283	MUL_2635	MSMEG_1809	Mflv_4780	Mkms_1308	Mvan_1669
586	ML0726	bccA	acetyl/propionyl CoA carboxylase [alpha] subunit	Fatty acid and phospholipid metabolism	Biosynthesis	MAB_3643	MMAR_1251	MAV_4255	Rv3285	MUL_2637	MSMEG_1807	Mflv_4784	Mkms_1306	Mvan_1664
587	ML0713	glpD	putative glycerol-3-phosphate dehydrogenase	Energy metabolism	Aerobic	MAB_3655c	MMAR_1225	MAV_4278	Rv3302c	MUL_2667	MSMEG_1736	Mflv_4821	Mkms_1267	Mvan_1620
588	ML0711	-	conserved hypothetical protein	Hypothetical proteins	Conserved	MAB_3657	MMAR_1223	MAV_4280	Rv3304	MUL_2669	MSMEG_1734	Mflv_4823	Mkms_1265	Mvan_1618
589	ML0707	deoD	putative purine nucleoside phosphorylase	Energy metabolism	Biosynthesis and degradation of polysaccharides	MAB_3660	MMAR_1219	MAV_4284	Rv3307	MUL_2673	MSMEG_1701	Mflv_4828	Mkms_1261	Mvan_1610
590	ML0706	pmmB	putative phospho-sugar mutase	Unclassified	Role category not yet assigned	MAB_3661	MMAR_1218	MAV_4286	Rv3308	MUL_2674	MSMEG_1695	Mflv_4831	Mkms_1258	Mvan_1607
591	ML0700	add	putative adenosine deaminase	Purines, pyrimidines, nucleosides, and nucleotides	Salvage of nucleosides and nucleotides	MAB_3670c	MMAR_1206	MAV_4294	Rv3313c	MUL_1364	MSMEG_1676	Mflv_4841	Mkms_1250	Mvan_1592
592	ML0698	sdhD	putative succinate dehydrogenase hydrophobic membrane anchor protei	Energy metabolism	TCA cycle	MAB_3674	MMAR_1202	MAV_4298	Rv3317	MUL_1368	MSMEG_1671	Mflv_4845	Mkms_1246	Mvan_1588
593	ML0697	sdhA	succinate dehydrogenase flavoprotein subunit	Energy metabolism	TCA cycle	MAB_3675	MMAR_1201	MAV_4299	Rv3318	MUL_1369	MSMEG_1670	Mflv_4846	Mkms_1245	Mvan_1587
594	ML0696	sdhB	succinate dehydrogenase iron-sulfur protein	Energy metabolism	TCA cycle	MAB_3676	MMAR_1200	MAV_4300	Rv3319	MUL_1370	MSMEG_1669	Mflv_4847	Mkms_1244	Mvan_1586
595	ML0691	-	putative D-alanyl-D-alanine carboxypeptidase	Cell envelope	Biosynthesis and degradation of murein sacculus and peptidoglycan	MAB_3681	MMAR_1192	MAV_4305	Rv3330	MUL_1445	MSMEG_1661	Mflv_4869	Mkms_1233	Mvan_1562
596	ML0686	trpS	tryptophanyl tRNA synthetase	Protein synthesis	tRNA aminoacylation	MAB_3683c	MMAR_1188	MAV_4310	Rv3336c	MUL_1441	MSMEG_1657	Mflv_4871	Mkms_1229	Mvan_1560
597	ML0682	metA	putative homoserine o-acetyltransferase	Amino acid biosynthesis	Aspartate family	MAB_3688	MMAR_1184	MAV_4316	Rv3341	MUL_1437	MSMEG_1651	Mflv_4876	Mkms_1224	Mvan_1553
598	ML0674	folD	putative methylenetetrahydrofolate dehydrogenase/methenyltetrahydrofolate cyclohydrolase	Biosynthesis of cofactors, prosthetic groups, and carriers	Folic acid	MAB_3692c	MMAR_1176	MAV_4323	Rv3356c	MUL_1428	MSMEG_1647	Mflv_4879	Mkms_1221	Mvan_1550
599	ML0418	-	putative oxidoreductase	Energy metabolism	Aerobic	MAB_3693c	MMAR_1160	MAV_4334	Rv3368c	MUL_2854	MSMEG_1635	Mflv_4892	Mkms_1201	Mvan_1532
600	ML0419	-	putative tRNA/rRNA methyltransferase	Protein synthesis	tRNA and rRNA base modification	MAB_3702	MMAR_1163	MAV_4333	Rv3366	MUL_2852	MSMEG_1636	Mflv_4891	Mkms_1203	Mvan_1533
601	ML0395	guaA	putative GMP synthase	Purines, pyrimidines, nucleosides, and nucleotides	Purine ribonucleotide biosynthesis	MAB_3718c	MMAR_1148	MAV_4348	Rv3396c	MUL_0913	MSMEG_1610	Mflv_4903	Mkms_1190	Mvan_1516
602	ML0389	choD	putative cholesterol oxidase	Energy metabolism	Electron transport	MAB_3719c	MMAR_1140	MAV_4354	Rv3409c	MUL_0903	MSMEG_1604	Mflv_4906	Mkms_1187	Mvan_1514
603	ML0388	guaB3	putative inosine-5-monophosphate dehydrogenase	Unknown function	General	MAB_3720c	MMAR_1138	MAV_4355	Rv3410c	MUL_0901	MSMEG_1603	Mflv_4908	Mkms_1185	Mvan_1512
604	ML0387	guaB2	putative inosine-5-monophosphate dehydrogenase	Purines, pyrimidines, nucleosides, and nucleotides	Purine ribonucleotide biosynthesis	MAB_3721c	MMAR_1137	MAV_4356	Rv3411c	MUL_0900	MSMEG_1602	Mflv_4909	Mkms_1184	Mvan_1511
605	ML0386	-	conserved hypothetical protein	Hypothetical proteins	Conserved	MAB_3722	MMAR_1136	MAV_4357	Rv3412	MUL_0899	MSMEG_1601	Mflv_4910	Mkms_1183	Mvan_1510
606	ML0382					MAB_3726	MMAR_1132	MAV_4361	Rv3416	MUL_0895	MSMEG_1597	Mflv_4914	Mkms_1179	Mvan_1506
607	ML0381	groEL1	60 kDa chaperonin 1	Protein fate	Protein folding and stabilization	MAB_3731c	MMAR_1126	MAV_4365	Rv3417c	MUL_0886	MSMEG_1583	Mflv_4924	Mkms_1171	Mvan_1495
608	ML0380	groES	10 kD chaperonin	Protein fate	Protein folding and stabilization	MAB_3732c	MMAR_1125	MAV_4366	Rv3418c	MUL_0885	MSMEG_1582	Mflv_4925	Mkms_1170	Mvan_1494
609	ML0379	gcp	putative O-sialoglycoprotein endopeptidase	Protein fate	Degradation of proteins, peptides, and glycopeptides	MAB_3734c	MMAR_1124	MAV_4367	Rv3419c	MUL_0884	MSMEG_1580	Mflv_4929	Mkms_1168	Mvan_1489
610	ML0377	-	Similar to M. tuberculosis Rv3422c, conserved hypothetical protein, SW:YY22_MYCTU (Q50706) (168 aa) Fasta score E(): 0, 77.4% identity in 146 aa overlap. Similar to many other bacterial hypothetical proteins. Previously sequenced as SW:YY22_MYCLE (Q49864)	Unclassified	Role category not yet assigned	MAB_3737c	MMAR_1121	MAV_4370	Rv3422c	MUL_0881	MSMEG_1577	Mflv_4932	Mkms_1165	Mvan_1486
611	ML0375	alr	putative alanine racemase	Cell envelope	Biosynthesis and degradation of murein sacculus and peptidoglycan	MAB_3739c	MMAR_1119	MAV_4372	Rv3423c	MUL_0879	MSMEG_1575	Mflv_4934	Mkms_1163	Mvan_1484
612	ML0373	-	conserved hypothetical protein	Energy metabolism	Glycolysis/gluconeogenesis	MAB_3741c	MMAR_1117	MAV_4374	Rv3433c	MUL_0877	MSMEG_1573	Mflv_4936	Mkms_1161	Mvan_1482
613	ML0371	glmS	putative glucosamine-fructose-6-phosphate aminotransferase	Central intermediary metabolism	Amino sugars	MAB_3743c	MMAR_1114	MAV_4377	Rv3436c	MUL_0872	MSMEG_1568	Mflv_4939	Mkms_1156	Mvan_1480
614	ML0366	mrsA	putative phosphoglucomutase/phosphomannomutase	Cell envelope	Biosynthesis and degradation of murein sacculus and peptidoglycan	MAB_3750c	MMAR_1108	MAV_4384	Rv3441c	MUL_0866	MSMEG_1559	Mflv_4947	Mkms_1151	Mvan_1472
615	ML0365	rpsI	30S ribosomal protein S9	Protein synthesis	Ribosomal proteins: synthesis and modification	MAB_3751c	MMAR_1107	MAV_4385	Rv3442c	MUL_0865	MSMEG_1557	Mflv_4949	Mkms_1148	Mvan_1470
616	ML0364	rplM	50S ribosomal protein L13	Protein synthesis	Ribosomal proteins: synthesis and modification	MAB_3752c	MMAR_1106	MAV_4386	Rv3443c	MUL_0864	MSMEG_1556	Mflv_4950	Mkms_1147	Mvan_1469
617	ML1955	truA	probable pseudouridylate synthase	Protein synthesis	tRNA and rRNA base modification	MAB_3768c	MMAR_1092	MAV_4395	Rv3455c	MUL_0850	MSMEG_1527	Mflv_4968	Mkms_1132	Mvan_1438
618	ML1956	rplQ	50S ribosomal protein L17	Protein synthesis	Ribosomal proteins: synthesis and modification	MAB_3769c	MMAR_1091	MAV_4397	Rv3456c	MUL_0849	MSMEG_1525	Mflv_4969	Mkms_1131	Mvan_1437
619	ML1957	rpoA	[alpha] subunit of RNA polymerase	Transcription	DNA-dependent RNA polymerase	MAB_3770c	MMAR_1090	MAV_4398	Rv3457c	MUL_0848	MSMEG_1524	Mflv_4970	Mkms_1130	Mvan_1436
620	ML1958	rpsD	30S ribosomal protein S4	Protein synthesis	Ribosomal proteins: synthesis and modification	MAB_3771c	MMAR_1089	MAV_4399	Rv3458c	MUL_0847	MSMEG_1523	Mflv_4971	Mkms_1129	Mvan_1435
621	ML1959	rpsK	30S ribosomal protein S11	Protein synthesis	Ribosomal proteins: synthesis and modification	MAB_3772c	MMAR_1088	MAV_4400	Rv3459c	MUL_0846	MSMEG_1522	Mflv_4972	Mkms_1128	Mvan_1434
622	ML1960	rpsM	30S ribosomal protein S13	Protein synthesis	Ribosomal proteins: synthesis and modification	MAB_3773c	MMAR_1087	MAV_4401	Rv3460c	MUL_0845	MSMEG_1521	Mflv_4973	Mkms_1127	Mvan_1433
623	ML1962	infA	initiation factor IF-1	Protein synthesis	Translation factors	MAB_3774c	MMAR_1085	MAV_4403	Rv3462c	MUL_0843	MSMEG_1519	Mflv_4974	Mkms_1125	Mvan_1431
624	ML1964	rmlB	dTDP-glucose 4,6-dehydratase	Cell envelope	Biosynthesis and degradation of surface polysaccharides and lipopolysaccharides	MAB_3779	MMAR_1082	MAV_4406	Rv3464	MUL_0840	MSMEG_1512	Mflv_5007	Mkms_1082	Mvan_1365
625	ML1831	mapA	probable methionine aminopeptidase	Protein fate	Protein modification and repair	MAB_3782c	MMAR_1072	MAV_4432	Rv0734	MUL_0830	MSMEG_1485	Mflv_5020	Mkms_1064	Mvan_1349
626	ML1832	adk	probable adenylate kinase	Purines, pyrimidines, nucleosides, and nucleotides	Nucleotide and nucleoside interconversions	MAB_3783c	MMAR_1071	MAV_4433	Rv0733	MUL_0829	MSMEG_1484	Mflv_5021	Mkms_1063	Mvan_1348
627	ML1833	secY	SecY subunit of preprotein translocase	Protein fate	Protein and peptide secretion and trafficking	MAB_3784c	MMAR_1070	MAV_4434	Rv0732	MUL_0828	MSMEG_1483	Mflv_5022	Mkms_1062	Mvan_1347
628	ML1839	sppA	protease IV, signal peptide peptidase	Protein fate	Degradation of proteins, peptides, and glycopeptides	MAB_3789c	MMAR_1056	MAV_4443	Rv0724	MUL_0815	MSMEG_1476	Mflv_5026	Mkms_1058	Mvan_1343
629	ML1840	rplO	50S ribosomal protein L15	Protein synthesis	Ribosomal proteins: synthesis and modification	MAB_3793c	MMAR_1054	MAV_4446	Rv0723	MUL_0813	MSMEG_1474	Mflv_5028	Mkms_1051	Mvan_1341
630	ML1841	rpmD	50S ribosomal protein L30	Protein synthesis	Ribosomal proteins: synthesis and modification	MAB_3794c	MMAR_1053	MAV_4447	Rv0722	MUL_0812	MSMEG_1473	Mflv_5029	Mkms_1050	Mvan_1340
631	ML1842	rpsE	30S ribosomal protein S5	Protein synthesis	Ribosomal proteins: synthesis and modification	MAB_3795c	MMAR_1052	MAV_4448	Rv0721	MUL_0811	MSMEG_1472	Mflv_5030	Mkms_1049	Mvan_1339
632	ML1843	rplR	50S ribosomal protein L18	Protein synthesis	Ribosomal proteins: synthesis and modification	MAB_3796c	MMAR_1051	MAV_4449	Rv0720	MUL_0810	MSMEG_1471	Mflv_5031	Mkms_1048	Mvan_1338
633	ML1844	rplF	50S ribosomal protein L6	Protein synthesis	Ribosomal proteins: synthesis and modification	MAB_3797c	MMAR_1050	MAV_4450	Rv0719	MUL_0809	MSMEG_1470	Mflv_5032	Mkms_1047	Mvan_1337
634	ML1845	rpsH	30S ribosomal protein S8	Protein synthesis	Ribosomal proteins: synthesis and modification	MAB_3798c	MMAR_1049	MAV_4451	Rv0718	MUL_0808	MSMEG_1469	Mflv_5033	Mkms_1046	Mvan_1336
635	ML1846	rpsN	30S ribosomal protein S14	Protein synthesis	Ribosomal proteins: synthesis and modification	MAB_3804c	MMAR_1048	MAV_4452	Rv0717	MUL_0807	MSMEG_1468	Mflv_5034	Mkms_1045	Mvan_1335
636	ML1847	rplE	50S ribosomal protein L5	Protein synthesis	Ribosomal proteins: synthesis and modification	MAB_3805c	MMAR_1047	MAV_4453	Rv0716	MUL_0806	MSMEG_1467	Mflv_5035	Mkms_1044	Mvan_1334
637	ML1848	rplX	50S ribosomal protein L24	Protein synthesis	Ribosomal proteins: synthesis and modification	MAB_3806c	MMAR_1046	MAV_4454	Rv0715	MUL_0805	MSMEG_1466	Mflv_5036	Mkms_1043	Mvan_1333
638	ML1849	rplN	50S ribosomal protein L14	Protein synthesis	Ribosomal proteins: synthesis and modification	MAB_3807c	MMAR_1045	MAV_4455	Rv0714	MUL_0804	MSMEG_1465	Mflv_5037	Mkms_1042	Mvan_1332
639	ML1854	rpsQ	30S ribosomal protein S17	Protein synthesis	Ribosomal proteins: synthesis and modification	MAB_3811c	MMAR_1040	MAV_4462	Rv0710	MUL_0799	MSMEG_1445	Mflv_5040	Mkms_1039	Mvan_1314
640	ML1855	rpmC	50S ribosomal protein L29	Protein synthesis	Ribosomal proteins: synthesis and modification	MAB_3812c	MMAR_1039	MAV_4463	Rv0709	MUL_0798	MSMEG_1444	Mflv_5041	Mkms_1038	Mvan_1313
641	ML1856	rplP	50S ribosomal protein L16	Protein synthesis	Ribosomal proteins: synthesis and modification	MAB_3813c	MMAR_1038	MAV_4464	Rv0708	MUL_0797	MSMEG_1443	Mflv_5042	Mkms_1037	Mvan_1312
642	ML1857	rpsC	30S ribosomal protein S3	Protein synthesis	Ribosomal proteins: synthesis and modification	MAB_3814c	MMAR_1037	MAV_4465	Rv0707	MUL_0796	MSMEG_1442	Mflv_5043	Mkms_1036	Mvan_1311
643	ML1858	rplV	50S ribosomal protein L22	Protein synthesis	Ribosomal proteins: synthesis and modification	MAB_3815c	MMAR_1036	MAV_4466	Rv0706	MUL_0795	MSMEG_1441	Mflv_5044	Mkms_1035	Mvan_1310
644	ML1859	rpsS	30S ribosomal protein S19	Protein synthesis	Ribosomal proteins: synthesis and modification	MAB_3816c	MMAR_1035	MAV_4467	Rv0705	MUL_0794	MSMEG_1440	Mflv_5045	Mkms_1034	Mvan_1309
645	ML1860	rplB	50S ribosomal protein L2	Protein synthesis	Ribosomal proteins: synthesis and modification	MAB_3817c	MMAR_1034	MAV_4468	Rv0704	MUL_0793	MSMEG_1439	Mflv_5046	Mkms_1033	Mvan_1308
646	ML1861	rplW	50S ribosomal protein L23	Protein synthesis	Ribosomal proteins: synthesis and modification	MAB_3818c	MMAR_1033	MAV_4469	Rv0703	MUL_0792	MSMEG_1438	Mflv_5047	Mkms_1032	Mvan_1307
647	ML1862	rplD	50S ribosomal protein L4	Protein synthesis	Ribosomal proteins: synthesis and modification	MAB_3819c	MMAR_1032	MAV_4470	Rv0702	MUL_0791	MSMEG_1437	Mflv_5048	Mkms_1031	Mvan_1306
648	ML1863	rplC	50S ribosomal protein L3	Protein synthesis	Ribosomal proteins: synthesis and modification	MAB_3820c	MMAR_1031	MAV_4471	Rv0701	MUL_0790	MSMEG_1436	Mflv_5049	Mkms_1030	Mvan_1305
649	ML1864	rpsJ	30S ribosomal protein S10	Protein synthesis	Ribosomal proteins: synthesis and modification	MAB_3821c	MMAR_1030	MAV_4472	Rv0700	MUL_0789	MSMEG_1435	Mflv_5050	Mkms_1029	Mvan_1304
650	ML1877	tuf	elongation factor EF-Tu	Protein synthesis	Translation factors	MAB_3848c	MMAR_1014	MAV_4489	Rv0685	MUL_0766	MSMEG_1401	Mflv_5075	Mkms_1005	Mvan_1282
651	ML1879	rpsG	30S ribosomal protein S7	Protein synthesis	Ribosomal proteins: synthesis and modification	MAB_3850c	MMAR_1012	MAV_4491	Rv0683	MUL_0764	MSMEG_1399	Mflv_5077	Mkms_1003	Mvan_1280
652	ML1880	rpsL	30S ribosomal protein S12	Protein synthesis	Ribosomal proteins: synthesis and modification	MAB_3851c	MMAR_1011	MAV_4492	Rv0682	MUL_0763	MSMEG_1398	Mflv_5078	Mkms_1002	Mvan_1279
653	ML1890	rpoC	[beta] subunit of RNA polymerase	Unclassified	Role category not yet assigned	MAB_3868c	MMAR_0996	MAV_4502	Rv0668	MUL_0747	MSMEG_1368	Mflv_5096	Mkms_0988	Mvan_1258
654	ML1891	rpoB	[beta] subunit of RNA polymerase	Transcription	DNA-dependent RNA polymerase	MAB_3869c	MMAR_0995	MAV_4503	Rv0667	MUL_0746	MSMEG_1367	Mflv_5097	Mkms_0987	Mvan_1257
655	ML1892	-	ABC transporter ATP-binding protein	Unclassified	Role category not yet assigned	MAB_3871c	MMAR_0994	MAV_4504	Rv0655	MUL_0745	MSMEG_1366	Mflv_5099	Mkms_0986	Mvan_1254
656	ML1895	rplL	50S ribosomal protein L7/L12	Protein synthesis	Ribosomal proteins: synthesis and modification	MAB_3876c	MMAR_0991	MAV_4507	Rv0652	MUL_0742	MSMEG_1365	Mflv_5100	Mkms_0985	Mvan_1253
657	ML1896	rplJ	50S ribosomal protein L10	Protein synthesis	Ribosomal proteins: synthesis and modification	MAB_3877c	MMAR_0990	MAV_4508	Rv0651	MUL_0741	MSMEG_1364	Mflv_5101	Mkms_0984	Mvan_1252
658	ML1898	-	conserved hypothetical protein	Unclassified	Role category not yet assigned	MAB_3879	MMAR_0982	MAV_4514	Rv0647c	MUL_0734	MSMEG_1353	Mflv_5111	Mkms_0972	Mvan_1241
659	ML1899	lipG	probable hydrolase	Energy metabolism	Photosynthesis	MAB_3880	MMAR_0981	MAV_4515	Rv0646c	MUL_0733	MSMEG_1352	Mflv_5112	Mkms_0971	Mvan_1240
660	ML1904	rplA	50S ribosomal protein L1	Protein synthesis	Ribosomal proteins: synthesis and modification	MAB_3892c	MMAR_0974	MAV_4520	Rv0641	MUL_0727	MSMEG_1347	Mflv_5115	Mkms_0941	Mvan_1236
661	ML1905	rplK	50S ribosomal protein L11	Protein synthesis	Ribosomal proteins: synthesis and modification	MAB_3893c	MMAR_0973	MAV_4521	Rv0640	MUL_0726	MSMEG_1346	Mflv_5116	Mkms_0940	Mvan_1235
662	ML1906	nusG	transcription antitermination protein nusG	Transcription	Transcription factors	MAB_3894c	MMAR_0972	MAV_4522	Rv0639	MUL_0725	MSMEG_1345	Mflv_5117	Mkms_0939	Mvan_1234
663	ML1909	-	conserved hypothetical protein	Unknown function	General	MAB_3897c	MMAR_0969	MAV_4526	Rv0636	MUL_0721	MSMEG_1341	Mflv_5120	Mkms_0936	Mvan_1231
664	ML1911	rpmG2	50S ribosomal protein L33 type 2	Protein synthesis	Ribosomal proteins: synthesis and modification	MAB_3899c	MMAR_0967	MAV_4528	Rv0634c	MUL_0719	MSMEG_1339	Mflv_5122	Mkms_0934	Mvan_1229
665	ML2278	htpX	putative peptidase	Protein fate	Protein folding and stabilization	MAB_3927c	MMAR_0912	MAV_4580	Rv0563	MUL_0665	MSMEG_1134	Mflv_5252	Mkms_0786	Mvan_0993
666	ML2277	-	polyprenyl diphosphate synthase component	Purines, pyrimidines, nucleosides, and nucleotides	2-Deoxyribonucleotide metabolism	MAB_3928c	MMAR_0911	MAV_4581	Rv0562	MUL_0664	MSMEG_1133	Mflv_5253	Mkms_0785	Mvan_0992
667	ML2276	-	putative FAD-linked oxidoreductase	Unclassified	Role category not yet assigned	MAB_3929	MMAR_0910	MAV_4582	Rv0561c	MUL_0663	MSMEG_1132	Mflv_5254	Mkms_0784	Mvan_0991
668	ML2273	-	putative ubiquinone/menaquinone biosynthesis methyltransferase	Biosynthesis of cofactors, prosthetic groups, and carriers	Menaquinone and ubiquinone	MAB_3930c	MMAR_0907	MAV_4584	Rv0558	MUL_0660	MSMEG_1115	Mflv_5258	Mkms_0777	Mvan_0983
669	ML2271	-	putative membrane protein.	Energy metabolism	Electron transport	MAB_3932c	MMAR_0902	MAV_4587	Rv0556	MUL_0655	MSMEG_1110	Mflv_5262	Mkms_0766	Mvan_0976
670	ML2270	menD	putative 2-succinyl-6-hydroxy-2,4-cyclohexadiene-1-carboxylate synthase / 2-oxoglutarate decarboxylase	Biosynthesis of cofactors, prosthetic groups, and carriers	Menaquinone and ubiquinone	MAB_3933c	MMAR_0901	MAV_4588	Rv0555	MUL_0654	MSMEG_1109	Mflv_5263	Mkms_0765	Mvan_0975
671	ML2268	-	putative isomerase/racemase	Energy metabolism	Other	MAB_3935c	MMAR_0899	MAV_4590	Rv0553	MUL_0652	MSMEG_1103	Mflv_5268	Mkms_0758	Mvan_0971
672	ML2263	menB	naphthoate synthase	Biosynthesis of cofactors, prosthetic groups, and carriers	Menaquinone and ubiquinone	MAB_3945	MMAR_0895	MAV_4596	Rv0548c	MUL_0648	MSMEG_1075	Mflv_0025	Mkms_0749	Mvan_0947
673	ML2261	-	conserved hypothetical protein	Unclassified	Role category not yet assigned	MAB_3948	MMAR_0892	MAV_4598	Rv0546c	MUL_0645	MSMEG_1067	Mflv_0028	Mkms_0745	Mvan_0942
674	ML2257	menE	o-succinylbenzoic acid-CoA ligase	Biosynthesis of cofactors, prosthetic groups, and carriers	Menaquinone and ubiquinone	MAB_3952	MMAR_0888	MAV_4602	Rv0542c	MUL_0641	MSMEG_1062	Mflv_0033	Mkms_0740	Mvan_0937
675	ML2406	-	probable 4-dihydroxy-2-naphthoate octaprenyltransferase	Biosynthesis of cofactors, prosthetic groups, and carriers	Menaquinone and ubiquinone	MAB_3958	MMAR_0880	MAV_4611	Rv0534c	MUL_0633	MSMEG_0988	Mflv_0038	Mkms_0716	Mvan_0880
676	ML2410	-	conserved membrane protein.	Cell envelope	Other	MAB_3974c	MMAR_0874	MAV_4617	Rv0528	MUL_0627	MSMEG_0973	Mflv_0050	Mkms_0707	Mvan_0868
677	ML2412	-	conserved hypothetical protein	Unclassified	Role category not yet assigned	MAB_3976c	MMAR_0872	MAV_4619	Rv0526	MUL_0625	MSMEG_0971	Mflv_0052	Mkms_0705	Mvan_0866
678	ML2414	hemL	glutamate-1-semialdehyde aminotransferase	Biosynthesis of cofactors, prosthetic groups, and carriers	Heme, porphyrin, and cobalamin	MAB_3978c	MMAR_0870	MAV_4621	Rv0524	MUL_0623	MSMEG_0969	Mflv_0054	Mkms_0703	Mvan_0864
679	ML2419	hemB	[delta]-aminolevulinic acid dehydratase	Biosynthesis of cofactors, prosthetic groups, and carriers	Heme, porphyrin, and cobalamin	MAB_3990c	MMAR_0845	MAV_4637	Rv0512	MUL_4601	MSMEG_0956	Mflv_0064	Mkms_0692	Mvan_0847
680	ML2420	hemD	possible uroporphyrin-III C-methyltransferase	Biosynthesis of cofactors, prosthetic groups, and carriers	Heme, porphyrin, and cobalamin	MAB_3991c	MMAR_0844	MAV_4638	Rv0511	MUL_4600	MSMEG_0954	Mflv_0065	Mkms_0691	Mvan_0846
681	ML2421	hemC	porphobilinogen deaminase	Biosynthesis of cofactors, prosthetic groups, and carriers	Heme, porphyrin, and cobalamin	MAB_3992c	MMAR_0843	MAV_4639	Rv0510	MUL_4599	MSMEG_0953	Mflv_0066	Mkms_0690	Mvan_0845
682	ML2422	hemA	glutamyl-tRNA reductase	Biosynthesis of cofactors, prosthetic groups, and carriers	Heme, porphyrin, and cobalamin	MAB_3993c	MMAR_0842	MAV_4640	Rv0509	MUL_4598	MSMEG_0952	Mflv_0067	Mkms_0689	Mvan_0844
683	ML2424	-	conserved hypothetical protein	Amino acid biosynthesis	Serine family	MAB_3995	MMAR_0833	MAV_4645	Rv0505c	MUL_4577	MSMEG_0949	Mflv_0069	Mkms_0687	Mvan_0843
684	ML2427	-	conserved hypothetical protein	Cell envelope	Biosynthesis and degradation of surface polysaccharides and lipopolysaccharides	MAB_4002c	MMAR_0830	MAV_4648	Rv0502	MUL_4574	MSMEG_0947	Mflv_0071	Mkms_0685	Mvan_0841
685	ML2428	-	possible glucose epimerase/dehydratase	Unclassified	Role category not yet assigned	MAB_4003c	MMAR_0829	MAV_4649	Rv0501	MUL_4573	MSMEG_0946	Mflv_0072	Mkms_0684	Mvan_0840
686	ML2432	-	conserved hypothetical protein	DNA metabolism	DNA replication, recombination, and repair	MAB_4011c	MMAR_0824	MAV_4654	Rv0498	MUL_4568	MSMEG_0941	Mflv_0077	Mkms_0679	Mvan_0835
687	ML2434	-	conserved hypothetical protein	Central intermediary metabolism	Phosphorus compounds	MAB_4013c	MMAR_0822	MAV_4656	Rv0496	MUL_4566	MSMEG_0939	Mflv_0079	Mkms_0677	Mvan_0833
688	ML2435	-	conserved hypothetical protein	Hypothetical proteins	Conserved	MAB_4014	MMAR_0821	MAV_4657	Rv0495c	MUL_4565	MSMEG_0938	Mflv_0080	Mkms_0676	Mvan_0832
689	ML2439	-	probable two-component system response regulator	DNA metabolism	DNA replication, recombination, and repair	MAB_4047c	MMAR_0816	MAV_4660	Rv0491	MUL_4560	MSMEG_0937	Mflv_0082	Mkms_0674	Mvan_0831
690	ML2440	-	probable two-component system sensor histidine kinase	Regulatory functions	Other	MAB_4048c	MMAR_0815	MAV_4661	Rv0490	MUL_4559	MSMEG_0936	Mflv_0083	Mkms_0673	Mvan_0830
691	ML2441	gpm	phosphoglycerate mutase	Unclassified	Role category not yet assigned	MAB_4049c	MMAR_0814	MAV_4662	Rv0489	MUL_4558	MSMEG_0935	Mflv_0084	Mkms_0672	Mvan_0829
692	ML2442	-	conserved hypothetical protein	Hypothetical proteins	Conserved	MAB_4056c	MMAR_0813	MAV_4663	Rv0487	MUL_4557	MSMEG_0934	Mflv_0085	Mkms_0671	Mvan_0828
693	ML2443	-	possible glycosyl transferase	Unclassified	Role category not yet assigned	MAB_4057c	MMAR_0812	MAV_4664	Rv0486	MUL_4556	MSMEG_0933	Mflv_0086	Mkms_0670	Mvan_0827
694	ML2446	-	possible lipoprotein	Energy metabolism	Electron transport	MAB_4061c	MMAR_0809	MAV_4666	Rv0483	MUL_4553	MSMEG_0929	Mflv_0089	Mkms_0667	Mvan_0824
695	ML2447	murB	UDP-N-acetylenolpyruvoylglucosamine reductase	Cell envelope	Biosynthesis and degradation of murein sacculus and peptidoglycan	MAB_4066c	MMAR_0808	MAV_4668	Rv0482	MUL_4552	MSMEG_0928	Mflv_0090	Mkms_0666	Mvan_0823
696	ML2449	-	putative hydrolase	Central intermediary metabolism	Other	MAB_4076	MMAR_0805	MAV_4670	Rv0480c	MUL_4548	MSMEG_0924	Mflv_0095	Mkms_0661	Mvan_0813
697	ML2451	deoC	deoxyribose-phosphate aldolase	Purines, pyrimidines, nucleosides, and nucleotides	Other	MAB_4078c	MMAR_0803	MAV_4672	Rv0478	MUL_4546	MSMEG_0922	Mflv_0097	Mkms_0659	Mvan_0811
698	ML2457	-	possible TetR-family transcriptional regulator	Regulatory functions	Other	MAB_4086	MMAR_0797	MAV_4678	Rv0472c	MUL_4540	MSMEG_0916	Mflv_0103	Mkms_0653	Mvan_0805
699	ML2461	fadB2	3-hydroxyacyl-CoA dehydrogenase	Fatty acid and phospholipid metabolism	Degradation	MAB_4094c	MMAR_0793	MAV_4681	Rv0468	MUL_4537	MSMEG_0912	Mflv_0106	Mkms_0650	Mvan_0802
700	ML2463	-	conserved hypothetical protein	Hypothetical proteins	Conserved	MAB_4096c	MMAR_0791	MAV_4683	Rv0466	MUL_4535	MSMEG_0909	Mflv_0108	Mkms_0648	Mvan_0800
701	ML2503	rfbA	glucose-1-phosphate thymidyltransferase	Cell envelope	Biosynthesis and degradation of surface polysaccharides and lipopolysaccharides	MAB_4113	MMAR_0606	MAV_4820	Rv0334	MUL_0568	MSMEG_0384	Mflv_0285	Mkms_0446	Mvan_0603
702	ML2387	lpd	dihydrolipoamide dehydrogenase	Energy metabolism	Pyruvate dehydrogenase	MAB_4127c	MMAR_0785	MAV_4687	Rv0462	MUL_2214	MSMEG_0903	Mflv_0114	Mkms_0644	Mvan_0794
703	ML2254	otsA	probable trehalose-phosphate synthase	Energy metabolism	Biosynthesis and degradation of polysaccharides	MAB_4145	MMAR_4978	MAV_0666	Rv3490	MUL_4052	MSMEG_5892	Mflv_1566	Mkms_4697	Mvan_5192
704	ML0348	-	possible coenzyme F420-dependent oxidoreductase	Energy metabolism	Aerobic	MAB_4166c	MMAR_5005	MAV_0639	Rv3520c	MUL_4079	MSMEG_5920	Mflv_1539	Mkms_4721	Mvan_5219
705	ML1925	sodC	superoxide dismutase precursor (Cu-Zn)	Cellular processes	Detoxification	MAB_4184c	MMAR_0747	MAV_4722	Rv0432	MUL_1379	MSMEG_0835	Mflv_0172	Mkms_0584	Mvan_0735
706	ML1929	def	polypeptide deformylase	Protein fate	Protein modification and repair	MAB_4187	MMAR_0744	MAV_4725	Rv0429c	MUL_1376	MSMEG_0832	Mflv_0175	Mkms_0581	Mvan_0732
707	ML0295	thiD	putative phosphomethylpyrimidine kinase	Biosynthesis of cofactors, prosthetic groups, and carriers	Thiamine	MAB_4197	MMAR_0734	MAV_4732	Rv0422c	MUL_3599	MSMEG_0825	Mflv_0181	Mkms_0576	Mvan_0724
708	ML0297	thiG	putative thiamine biosynthesis protein	Cell envelope	Biosynthesis and degradation of surface polysaccharides and lipopolysaccharides	MAB_4216c	MMAR_0720	MAV_4744	Rv0417	MUL_2803	MSMEG_0793	Mflv_0195	Mkms_0559	Mvan_0710
709	ML0299	-	putative oxidoreductase	Energy metabolism	Aerobic	MAB_4218c	MMAR_0718	MAV_4746	Rv0415	MUL_2805	MSMEG_0791	Mflv_0197	Mkms_0557	Mvan_0708
710	ML0300	thiE	putative thiamine-phosphate pyrophosphorylase	Biosynthesis of cofactors, prosthetic groups, and carriers	Thiamine	MAB_4219	MMAR_0717	MAV_4748	Rv0414c	MUL_2806	MSMEG_0789	Mflv_0198	Mkms_0556	Mvan_0707
711	ML0303	glnH	putative glutamine-binding protein	Transport and binding proteins	Amino acids, peptides and amines	MAB_4223	MMAR_0714	MAV_4750	Rv0411c	MUL_2809	MSMEG_0787	Mflv_0201	Mkms_0553	Mvan_0704
712	ML0304	pknG	putative serine-threonine protein kinase	Regulatory functions	Other	MAB_4224	MMAR_0713	MAV_4751	Rv0410c	MUL_2810	MSMEG_0786	Mflv_0202	Mkms_0552	Mvan_0703
713	ML0269	-	putative F420-dependent glucose-6-phosphate dehydrogenase	Energy metabolism	Glycolysis/gluconeogenesis	MAB_4230c	MMAR_0709	MAV_4761	Rv0407	MUL_2814	MSMEG_0777	Mflv_0211	Mkms_0544	Mvan_0698
714	ML0280	purA	putative adenylosuccinate synthase	Purines, pyrimidines, nucleosides, and nucleotides	Purine ribonucleotide biosynthesis	MAB_4249c	MMAR_0680	MAV_4777	Rv0357c	MUL_2834	MSMEG_0759	Mflv_0228	Mkms_0526	Mvan_0677
715	ML2485	-	possible RNA methyltransferase	Unclassified	Role category not yet assigned	MAB_4258c	MMAR_0651	MAV_4788	Rv0380c	MUL_0121	MSMEG_0739	Mflv_0242	Mkms_0493	Mvan_0663
716	ML2490	clpB	heat shock protein	Protein fate	Protein folding and stabilization	MAB_4265c	MMAR_0645	MAV_4793	Rv0384c	MUL_0127	MSMEG_0732	Mflv_0246	Mkms_0489	Mvan_0659
717	ML2494	dnaJ	Hsp70 cofactor	Cell envelope	Surface structures	MAB_4271c	MMAR_0639	MAV_4806	Rv0352	MUL_0595	MSMEG_0711	Mflv_0258	Mkms_0475	Mvan_0636
718	ML2496	dnaK	70 kD heat shock protein (molecular chaperone)	Unclassified	Role category not yet assigned	MAB_4273c	MMAR_0637	MAV_4808	Rv0350	MUL_0593	MSMEG_0709	Mflv_0260	Mkms_0473	Mvan_0634
719	ML2502	-	probable aspartate aminotransferase	Unclassified	Role category not yet assigned	MAB_4294	MMAR_0610	MAV_4818	Rv0337c	MUL_0573	MSMEG_0688	Mflv_0279	Mkms_0451	Mvan_0618
720	ML2507	-	probable deoxycytidine triphosphate deaminase	Purines, pyrimidines, nucleosides, and nucleotides	2-Deoxyribonucleotide metabolism	MAB_4297c	MMAR_0600	MAV_4828	Rv0321	MUL_0560	MSMEG_0678	Mflv_0291	Mkms_0440	Mvan_0589
721	ML2546	fadD2	acyl-CoA synthase	Fatty acid and phospholipid metabolism	Degradation	MAB_4340c	MMAR_0528	MAV_4891	Rv0270	MUL_1191	MSMEG_0599	Mflv_0341	Mkms_0371	Mvan_0397
722	ML2550	-	conserved hypothetical protein	Unknown function	General	MAB_4394	MMAR_0523	MAV_4897	Rv0263c	MUL_1186	MSMEG_0435	Mflv_0378	Mkms_0277	Mvan_0303
723	ML2561	-	probable oxidoreductase	Unclassified	Role category not yet assigned	MAB_4430c	MMAR_0506	MAV_4912	Rv0245	MUL_1169	MSMEG_0415	Mflv_0399	Mkms_0260	Mvan_0279
724	ML2563	fadE5	acyl-CoA dehydrogenase	Central intermediary metabolism	Other	MAB_4437	MMAR_0505	MAV_4914	Rv0244c	MUL_1168	MSMEG_0406	Mflv_0409	Mkms_0252	Mvan_0265
725	ML2564	fadA2	acetyl-CoA C-acetyltransferase	Cellular processes	Toxin production and resistance	MAB_4442c	MMAR_0504	MAV_4915	Rv0243	MUL_1167	MSMEG_0373	Mflv_0411	Mkms_0251	Mvan_0260
726	ML2565	fabG4	possible oxidoreductase	Unclassified	Role category not yet assigned	MAB_4443	MMAR_0503	MAV_4916	Rv0242c	MUL_1166	MSMEG_0372	Mflv_0412	Mkms_0250	Mvan_0259
727	ML2566	-	conserved hypothetical protein	Unclassified	Role category not yet assigned	MAB_4444	MMAR_0502	MAV_4917	Rv0241c	MUL_1165	MSMEG_0371	Mflv_0413	Mkms_0249	Mvan_0258
728	ML2568	-	possible TetR-family transcriptional regulator	Regulatory functions	Other	MAB_4449c	MMAR_0500	MAV_4919	Rv0238	MUL_1163	MSMEG_0363	Mflv_0414	Mkms_0246	Mvan_0257
729	ML2580	-	possible acyltransferase	Cell envelope	Biosynthesis and degradation of surface polysaccharides and lipopolysaccharides	MAB_4473c	MMAR_0477	MAV_4941	Rv0228	MUL_1127	MSMEG_0319	Mflv_0420	Mkms_0232	Mvan_0251
730	ML2581	-	putative integral membrane protein	Cell envelope	Other	MAB_4474	MMAR_0476	MAV_4942	Rv0227c	MUL_1126	MSMEG_0317	Mflv_0421	Mkms_0231	Mvan_0250
731	ML2583	-	putative glycosyl transferase	Unclassified	Role category not yet assigned	MAB_4480c	MMAR_0474	MAV_4943	Rv0225	MUL_1124	MSMEG_0311	Mflv_0426	Mkms_0229	Mvan_0242
732	ML2624	pckA	phosphoenolpyruvate carboxykinase	Energy metabolism	Glycolysis/gluconeogenesis	MAB_4502c	MMAR_0451	MAV_4963	Rv0211	MUL_1101	MSMEG_0255	Mflv_0451	Mkms_0185	Mvan_0201
733	ML2621	-	hypothetical protein	Hypothetical proteins	Conserved	MAB_4507	MMAR_0447	MAV_4967	Rv0207c	MUL_1097	MSMEG_0251	Mflv_0455	Mkms_0181	Mvan_0197
734	ML2618	-	probable integral membrane protein	Cell envelope	Other	MAB_4524	MMAR_0444	MAV_4970	Rv0204c	MUL_1094	MSMEG_0248	Mflv_0458	Mkms_0177	Mvan_0194
735	ML2613	-	probable zinc metalloprotease	Protein fate	Degradation of proteins, peptides, and glycopeptides	MAB_4536	MMAR_0438	MAV_4977	Rv0198c	MUL_1088	MSMEG_0234	Mflv_0472	Mkms_0166	Mvan_0184
736	ML2609	-	conserved hypothetical protein	Unclassified	Role category not yet assigned	MAB_4542c	MMAR_0433	MAV_4988	Rv0190	MUL_1083	MSMEG_0230	Mflv_0484	Mkms_0157	Mvan_0175
737	ML2608	ilvD	dihydroxy-acid dehydratase	Amino acid biosynthesis	Pyruvate family	MAB_4545	MMAR_0432	MAV_4989	Rv0189c	MUL_1082	MSMEG_0229	Mflv_0486	Mkms_0155	Mvan_0173
738	ML2604	-	conserved hypothetical protein	Hypothetical proteins	Conserved	MAB_4550c	MMAR_0428	MAV_4996	Rv0184	MUL_1078	MSMEG_0222	Mflv_0516	Mkms_0151	Mvan_0152
739	ML2603	-	hypothetical protein	Central intermediary metabolism	Phosphorus compounds	MAB_4551c	MMAR_0427	MAV_4997	Rv0183	MUL_1077	MSMEG_0220	Mflv_0518	Mkms_0149	Mvan_0150
740	ML0901	-	conserved hypothetical protein	Hypothetical proteins	Conserved	MAB_4622c	MMAR_3207	MAV_2322	Rv2172c	MUL_3515	MSMEG_6596	Mflv_1061	Mkms_5285	Mvan_5770
741	ML2682	rplI	50S ribosomal protein L9	Protein synthesis	Ribosomal proteins: synthesis and modification	MAB_4896c	MMAR_0075	MAV_0077	Rv0056	MUL_0074	MSMEG_6894	Mflv_0877	Mkms_5456	Mvan_6031
742	ML2683	rpsR	30S ribosomal protein S18	Protein synthesis	Ribosomal proteins: synthesis and modification	MAB_4897c	MMAR_0074	MAV_0076	Rv0055	MUL_0073	MSMEG_6895	Mflv_0876	Mkms_5457	Mvan_6032
743	ML2685	rpsF	30S ribosomal protein S6	Protein synthesis	Ribosomal proteins: synthesis and modification	MAB_4899c	MMAR_0072	MAV_0074	Rv0053	MUL_0071	MSMEG_6897	Mflv_0874	Mkms_5459	Mvan_6034
744	ML2687	-	conserved membrane protein	Cell envelope	Other	MAB_4900c	MMAR_0070	MAV_0072	Rv0051	MUL_0069	MSMEG_6899	Mflv_0872	Mkms_5460	Mvan_6035
745	ML2688	ponA	penicillin-bonding protein	Unclassified	Role category not yet assigned	MAB_4901c	MMAR_0069	MAV_0071	Rv0050	MUL_0068	MSMEG_6900	Mflv_0871	Mkms_5461	Mvan_6036
746	ML2689	-	conserved hypothetical protein	Hypothetical proteins	Conserved	MAB_4902c	MMAR_0068	MAV_0070	Rv0049	MUL_0067	MSMEG_6901	Mflv_0870	Mkms_5462	Mvan_6037
747	ML2691	-	conserved hypothetical protein	Regulatory functions	DNA interactions	MAB_4906	MMAR_0066	MAV_0068	Rv0047c	MUL_0065	MSMEG_6903	Mflv_0868	Mkms_5464	Mvan_6039
748	ML0396	-	conserved hypothetical protein	Unclassified	Role category not yet assigned	MAB_4907	MMAR_0065	MAV_0067	Rv0046c	MUL_0064	MSMEG_6904	Mflv_0867	Mkms_5465	Mvan_6040
749	ML0032	leuS	leucyl-tRNA synthase	Protein synthesis	tRNA aminoacylation	MAB_4923c	MMAR_0057	MAV_0055	Rv0041	MUL_0056	MSMEG_6917	Mflv_0853	Mkms_5478	Mvan_6054
750	ML0028	-	conserved hypothetical protein	Hypothetical proteins	Conserved	MAB_4928c	MMAR_0053	MAV_0052	Rv0038	MUL_0052	MSMEG_6921	Mflv_0850	Mkms_5481	Mvan_6057
751	ML2697	pcnA	pcnA	DNA metabolism	DNA replication, recombination, and repair	MAB_4934c	MMAR_5471	MAV_5294	Rv3907c	MUL_5060	MSMEG_6926	Mflv_0845	Mkms_5486	Mvan_6061
752	ML2698	-	conserved hypothetical protein	DNA metabolism	DNA replication, recombination, and repair	MAB_4935	MMAR_5472	MAV_5296	Rv3908	MUL_5061	MSMEG_6927	Mflv_0844	Mkms_5487	Mvan_6062
753	ML2703	trxB	bifunctional thioredoxin reductase/thioredoxin	Unclassified	Role category not yet assigned	MAB_4940	MMAR_5477	MAV_5301	Rv3913	MUL_5066	MSMEG_6933	Mflv_0839	Mkms_5491	Mvan_6067
754	ML2704	-	putative hydrolase	Cell envelope	Biosynthesis and degradation of murein sacculus and peptidoglycan	MAB_4942	MMAR_5479	MAV_5303	Rv3915	MUL_5068	MSMEG_6935	Mflv_0837	Mkms_5493	Mvan_6069
755	ML2705	-	conserved hypothetical protein	Hypothetical proteins	Conserved	MAB_4948c	MMAR_5480	MAV_5304	Rv3916c	MUL_5069	MSMEG_6936	Mflv_0836	Mkms_5494	Mvan_6070
756	ML2706	parB	putative cell division protein	Amino acid biosynthesis	Aspartate family	MAB_4949c	MMAR_5481	MAV_5306	Rv3917c	MUL_5070	MSMEG_6938	Mflv_0835	Mkms_0001	Mvan_6071
757	ML2707	parA	putative cell division protein	Unclassified	Role category not yet assigned	MAB_4950c	MMAR_5482	MAV_5307	Rv3918c	MUL_5071	MSMEG_6939	Mflv_0834	Mkms_0002	Mvan_6072
758	ML2709	-	conserved hypothetical protein	Cell envelope	Other	MAB_4952c	MMAR_5484	MAV_5309	Rv3920c	MUL_5073	MSMEG_6941	Mflv_0832	Mkms_0004	Mvan_6074
759	ML2710	-	putative conserved membrane protein	Protein fate	Protein and peptide secretion and trafficking	MAB_4953c	MMAR_5485	MAV_5310	Rv3921c	MUL_5074	MSMEG_6942	Mflv_0831	Mkms_0005	Mvan_6075
