# Supplementary material for: Comparative Phylogenomics of Pathogenic and Non-Pathogenic Mycobacterium
Source: PLoS One. 2013 Aug 28;8(8):e71248. doi: 10.1371/journal.pone.0071248 (PMC3756022; doi:10.1371/journal.pone.0071248)
Supplement: Table S3 — List and details of genes present in 22 blocks. Supplementary excel file shows list of genes encompassing 22 blocks in all 10 organisms. First column shows the block number and each block is shaded with different color. Gene name, annotation, role and subrole are shown for each entry based on M. smegmatis as the reference. Start coordinates, Strand and Locus for each organism are also shown. (XLSX) [file pone.0071248.s011.xlsx]

## Sheet: 22BLOCKS_Completelist
BLOCK_NO	Subrole_3	Mainrole_3	Subrole_2	Mainrole_2	Start1	Strand1	Genome1	MSMEG_GENENAME	MSMEG_COMMON NAME	MAINROLE	SUBROLE	Start2	Strand2	Genome2	Start3	Strand3	Genome3	Start4	Strand4	Genome4	Start5	Strand5	Genome5	Start6	Strand6	Genome6	Start7	Strand7	Genome7	Start8	Strand8	Genome8	Start9	Strand9	Genome9	Start10	Strand10	Genome10
1			Degradation	Fatty acid and phospholipid metabolism	994104	+	MSMEG_0909		acyl-ACP thioesterase superfamily protein	Fatty acid and phospholipid metabolism	Biosynthesis	97272	-	Mflv_0108	705959	+	Mkms_0648	837788	+	Mvan_0800	556458	+	Rv0466	2936751	-	ML2463	4812354	-	MAV_4683	948763	+	MMAR_0791	4140686	-	MAB_4096c	5035933	+	MUL_4535
1					996618	+	MSMEG_0912		3-hydroxybutyryl-CoA dehydrogenase	Fatty acid and phospholipid metabolism	Degradation	94703	-	Mflv_0106	708418	+	Mkms_0650	840465	+	Mvan_0802	558895	+	Rv0468	2934086	-	ML2461	4809655	-	MAV_4681	951315	+	MMAR_0793	4138014	-	MAB_4094c	5038485	+	MUL_4537
1					1000429	-	MSMEG_0916		transcriptional regulator, TetR family protein	Regulatory functions	DNA interactions	92134	+	Mflv_0103	711173	-	Mkms_0653	843504	-	Mvan_0805	562723	-	Rv0472c	2930178	+	ML2457	4807012	+	MAV_4678	955521	-	MMAR_0797	4129348	+	MAB_4086	5041599	-	MUL_4540
1			Other	Purines, pyrimidines, nucleosides, and nucleotides	1004646	+	MSMEG_0922	deoC	deoxyribose-phosphate aldolase	Energy metabolism	Other	87972	-	Mflv_0097	715228	+	Mkms_0659	847658	+	Mvan_0811	567222	+	Rv0478	2926556	-	ML2451	4802737	-	MAV_4672	960089	+	MMAR_0803	4123651	-	MAB_4078c	5046167	+	MUL_4546
1					1006363	-	MSMEG_0924		hydrolase, carbon-nitrogen family protein	Unknown function	Enzymes of unknown specificity	86282	+	Mflv_0095	716785	-	Mkms_0661	849250	-	Mvan_0813	568964	-	Rv0480c	2924641	+	ML2449	4800845	+	MAV_4670	961831	-	MMAR_0805	4121909	+	MAB_4076	5047909	-	MUL_4548
1					1009022	+	MSMEG_0928	murB	UDP-N-acetylenolpyruvoylglucosamine reductase	Cell envelope	Biosynthesis and degradation of murein sacculus and peptidoglycan	80851	-	Mflv_0090	721059	+	Mkms_0666	858199	+	Mvan_0823	570539	+	Rv0482	2922789	-	ML2447	4799032	-	MAV_4668	969980	+	MMAR_0808	4112486	-	MAB_4066c	5051004	+	MUL_4552
1					1010120	+	MSMEG_0929		ErfK/YbiS/YcfS/YnhG family protein	Unknown function	General	79537	-	Mflv_0089	722127	+	Mkms_0667	859252	+	Mvan_0824	571710	+	Rv0483	2921383	-	ML2446	4797619	-	MAV_4666	971116	+	MMAR_0809	4108818	-	MAB_4061c	5052114	+	MUL_4553
1					1013771	+	MSMEG_0933		hypothetical protein	Unclassified	Role category not yet assigned	75797	-	Mflv_0086	725712	+	Mkms_0670	862960	+	Mvan_0827	575348	+	Rv0486	2918000	-	ML2443	4794035	-	MAV_4664	974730	+	MMAR_0812	4104283	-	MAB_4057c	5055764	+	MUL_4556
1					1015072	+	MSMEG_0934		hypothetical protein	Hypothetical proteins	Conserved	75291	-	Mflv_0085	727028	+	Mkms_0671	864309	+	Mvan_0828	576787	+	Rv0487	2917372	-	ML2442	4793529	-	MAV_4663	976127	+	MMAR_0813	4103783	-	MAB_4056c	5057152	+	MUL_4557
1					1015609	+	MSMEG_0935		2,3-bisphosphoglycerate-dependent phosphoglycerate mutase	Energy metabolism	Glycolysis/gluconeogenesis	74514	-	Mflv_0084	727603	+	Mkms_0672	864852	+	Mvan_0829	578426	+	Rv0489	2916616	-	ML2441	4792726	-	MAV_4662	976692	+	MMAR_0814	4095105	-	MAB_4049c	5057717	+	MUL_4558
1			Two-component systems	Signal transduction	1016604	+	MSMEG_0936	senX3	sensor histidine kinase SenX3	Regulatory functions	Protein interactions	73166	-	Mflv_0083	728483	+	Mkms_0673	865743	+	Mvan_0830	579349	+	Rv0490	2915128	-	ML2440	4791332	-	MAV_4661	977583	+	MMAR_0815	4093473	-	MAB_4048c	5058614	+	MUL_4559
1			Two-component systems	Signal transduction	1017764	+	MSMEG_0937	regX3	DNA-binding response regulator RegX3	Regulatory functions	DNA interactions	72472	-	Mflv_0082	729677	+	Mkms_0674	866956	+	Mvan_0831	580809	+	Rv0491	2914489	-	ML2439	4790387	-	MAV_4660	978965	+	MMAR_0816	4092790	-	MAB_4047c	5059884	+	MUL_4560
1					1018465	-	MSMEG_0938		hypothetical protein	Unclassified	Role category not yet assigned	71294	+	Mflv_0080	730683	-	Mkms_0676	867699	-	Mvan_0832	585424	-	Rv0495c	2910195	+	ML2435	4788122	+	MAV_4657	983704	-	MMAR_0821	4057686	+	MAB_4014	5064610	-	MUL_4565
1					1019379	+	MSMEG_0939		Ppx/GppA phosphatase family protein	Unknown function	Enzymes of unknown specificity	70238	-	Mflv_0079	731554	+	Mkms_0677	868515	+	Mvan_0833	586394	+	Rv0496	2909072	-	ML2434	4786987	-	MAV_4656	984638	+	MMAR_0822	4056704	-	MAB_4013c	5065544	+	MUL_4566
1					1021461	+	MSMEG_0941		AP endonuclease, family protein 2	DNA metabolism	DNA replication, recombination, and repair	68023	-	Mflv_0077	733609	+	Mkms_0679	870758	+	Mvan_0835	588325	+	Rv0498	2907135	-	ML2432	4785164	-	MAV_4654	986750	+	MMAR_0824	4054528	-	MAB_4011c	5067656	+	MUL_4568
1					1024821	+	MSMEG_0946		NAD dependent epimerase/dehydratase family protein	Energy metabolism	Sugars	64479	-	Mflv_0072	736953	+	Mkms_0684	874085	+	Mvan_0840	591654	+	Rv0501	2903580	-	ML2428	4781583	-	MAV_4649	990066	+	MMAR_0829	4047604	-	MAB_4003c	5070972	+	MUL_4573
1					1025886	+	MSMEG_0947		acyltransferase	Central intermediary metabolism	Other	63358	-	Mflv_0071	738060	+	Mkms_0685	875242	+	Mvan_0841	592791	+	Rv0502	2902471	-	ML2427	4780513	-	MAV_4648	991205	+	MMAR_0830	4046508	-	MAB_4002c	5072087	+	MUL_4574
1					1027603	-	MSMEG_0949		HAD-superfamily protein subfamily protein IB hydrolase	Unknown function	Enzymes of unknown specificity	61842	+	Mflv_0069	739722	-	Mkms_0687	876978	-	Mvan_0843	595464	-	Rv0505c	2899999	+	ML2424	4778033	+	MAV_4645	993805	-	MMAR_0833	4040838	+	MAB_3995	5074711	-	MUL_4577
1					1029002	+	MSMEG_0952	hemA	glutamyl-tRNA reductase	Biosynthesis of cofactors, prosthetic groups, and carriers	Heme, porphyrin, and cobalamin	60036	-	Mflv_0067	741005	+	Mkms_0689	878324	+	Mvan_0844	600441	+	Rv0509	2897494	-	ML2422	4772401	-	MAV_4640	1006164	+	MMAR_0842	4039010	-	MAB_3993c	5098297	+	MUL_4598
1					1030361	+	MSMEG_0953	hemC	porphobilinogen deaminase	Biosynthesis of cofactors, prosthetic groups, and carriers	Heme, porphyrin, and cobalamin	59072	-	Mflv_0066	742352	+	Mkms_0690	879720	+	Mvan_0845	601857	+	Rv0510	2896533	-	ML2421	4771440	-	MAV_4639	1007599	+	MMAR_0843	4037984	-	MAB_3992c	5099732	+	MUL_4599
1					1031413	+	MSMEG_0954	hemD	uroporphyrinogen-III synthase	Biosynthesis of cofactors, prosthetic groups, and carriers	Heme, porphyrin, and cobalamin	57366	-	Mflv_0065	743321	+	Mkms_0691	880655	+	Mvan_0846	602819	+	Rv0511	2894835	-	ML2420	4769758	-	MAV_4638	1008565	+	MMAR_0844	4036230	-	MAB_3991c	5100701	+	MUL_4600
1					1033330	+	MSMEG_0956	hemB	delta-aminolevulinic acid dehydratase	Biosynthesis of cofactors, prosthetic groups, and carriers	Heme, porphyrin, and cobalamin	56297	-	Mflv_0064	744988	+	Mkms_0692	882448	+	Mvan_0847	604602	+	Rv0512	2893799	-	ML2419	4768771	-	MAV_4637	1010281	+	MMAR_0845	4035220	-	MAB_3990c	5102414	+	MUL_4601
2					1436204	+	MSMEG_1339	rpmG	ribosomal protein L33	Protein synthesis	Ribosomal proteins: synthesis and modification	5443686	-	Mflv_5122	1021567	+	Mkms_0934	1316668	+	Mvan_1229	730320	-	Rv0634c	2294589	-	ML1911	4657611	-	MAV_4528	1181408	+	MMAR_0967	3950542	-	MAB_3899c	754836	+	MUL_0719
2					1436845	+	MSMEG_1341		(3R)-hydroxyacyl-ACP dehydratase subunit HadB	Unknown function	General	5442724	-	Mflv_5120	1022252	+	Mkms_0936	1317370	+	Mvan_1231	732393	+	Rv0636	2293648	-	ML1909	4656668	-	MAV_4526	1182092	+	MMAR_0969	3949553	-	MAB_3897c	755520	+	MUL_0721
2					1438583	+	MSMEG_1345	nusG	transcription antitermination protein NusG	Transcription	Transcription factors	5440502	-	Mflv_5117	1024000	+	Mkms_0939	1319134	+	Mvan_1234	734254	+	Rv0639	2291604	-	ML1906	4654595	-	MAV_4522	1183920	+	MMAR_0972	3947546	-	MAB_3894c	757348	+	MUL_0725
2					1439493	+	MSMEG_1346	rplK	50S ribosomal protein L11	Protein synthesis	Ribosomal proteins: synthesis and modification	5440039	-	Mflv_5116	1024850	+	Mkms_0940	1319977	+	Mvan_1235	735022	+	Rv0640	2291148	-	ML1905	4654120	-	MAV_4521	1184680	+	MMAR_0973	3947034	-	MAB_3893c	758108	+	MUL_0726
2					1439987	+	MSMEG_1347	rplA	50S ribosomal protein L1	Protein synthesis	Ribosomal proteins: synthesis and modification	5439225	-	Mflv_5115	1025416	+	Mkms_0941	1320545	+	Mvan_1236	735517	+	Rv0641	2290309	-	ML1904	4653277	-	MAV_4520	1185196	+	MMAR_0974	3946187	-	MAB_3892c	758624	+	MUL_0727
2					1444930	-	MSMEG_1352		hydrolase, alpha/beta fold family protein	Unknown function	Enzymes of unknown specificity	5436535	+	Mflv_5112	1059794	-	Mkms_0971	1324807	-	Mvan_1240	740234	-	Rv0646c	2283634	+	ML1899	4648358	+	MAV_4515	1192061	-	MMAR_0981	3931370	+	MAB_3880	765500	-	MUL_0733
2					1445847	-	MSMEG_1353		ABC1 family protein	Unknown function	General	5435168	+	Mflv_5111	1060701	-	Mkms_0972	1325709	-	Mvan_1241	741151	-	Rv0647c	2282288	+	ML1898	4647015	+	MAV_4514	1193015	-	MMAR_0982	3929992	+	MAB_3879	766454	-	MUL_0734
2					1458668	+	MSMEG_1364	rplJ	50S ribosomal protein L10	Protein synthesis	Ribosomal proteins: synthesis and modification	5424244	-	Mflv_5101	1074917	+	Mkms_0984	1337879	+	Mvan_1252	748276	+	Rv0651	2280863	-	ML1896	4639224	-	MAV_4508	1207793	+	MMAR_0990	3928202	-	MAB_3877c	778725	+	MUL_0741
2					1459265	+	MSMEG_1365	rplL	50S ribosomal protein L7/L12	Protein synthesis	Ribosomal proteins: synthesis and modification	5423810	-	Mflv_5100	1075489	+	Mkms_0985	1338461	+	Mvan_1253	748849	+	Rv0652	2280435	-	ML1895	4638786	-	MAV_4507	1208481	+	MMAR_0991	3927757	-	MAB_3876c	779413	+	MUL_0742
2					1459848	+	MSMEG_1366		ABC transporter, ATP-binding protein	Transport and binding proteins	Unknown substrate	5422526	-	Mflv_5099	1076061	+	Mkms_0986	1339012	+	Mvan_1254	751517	+	Rv0655	2277260	-	ML1892	4635284	-	MAV_4504	1211427	+	MMAR_0994	3921849	-	MAB_3871c	782359	+	MUL_0745
2					1461630	+	MSMEG_1367	rpoB	DNA-directed RNA polymerase subunit beta	Transcription	DNA-dependent RNA polymerase	5416895	-	Mflv_5097	1077658	+	Mkms_0987	1344387	+	Mvan_1257	759807	+	Rv0667	2273269	-	ML1891	4631379	-	MAV_4503	1213006	+	MMAR_0995	3915755	-	MAB_3869c	783938	+	MUL_0746
2					1465203	+	MSMEG_1368	rpoC	DNA-directed RNA polymerase subunit beta	Transcription	DNA-dependent RNA polymerase	5412895	-	Mflv_5096	1081239	+	Mkms_0988	1347927	+	Mvan_1258	763370	+	Rv0668	2269270	-	ML1890	4627384	-	MAV_4502	1216589	+	MMAR_0996	3911746	-	MAB_3868c	787521	+	MUL_0747
2					1498302	+	MSMEG_1398	rpsL	30S ribosomal protein S12	Protein synthesis	Ribosomal proteins: synthesis and modification	5395137	-	Mflv_5078	1095879	+	Mkms_1002	1371597	+	Mvan_1279	781560	+	Rv0682	2259758	-	ML1880	4619878	-	MAV_4492	1236607	+	MMAR_1011	3899020	-	MAB_3851c	807549	+	MUL_0763
2					1498676	+	MSMEG_1399	rpsG	30S ribosomal protein S7	Protein synthesis	Ribosomal proteins: synthesis and modification	5394667	-	Mflv_5077	1096253	+	Mkms_1003	1371971	+	Mvan_1280	781934	+	Rv0683	2259288	-	ML1879	4619408	-	MAV_4491	1236981	+	MMAR_1012	3898550	-	MAB_3850c	807923	+	MUL_0764
2					1501413	+	MSMEG_1401	tuf	elongation factor Tu	Protein synthesis	Translation factors	5391139	-	Mflv_5075	1098997	+	Mkms_1005	1374740	+	Mvan_1282	784821	+	Rv0685	2255790	-	ML1877	4615870	-	MAV_4489	1239824	+	MMAR_1014	3895074	-	MAB_3848c	810766	+	MUL_0766
2					1537276	+	MSMEG_1435	rpsJ	30S ribosomal protein S10	Protein synthesis	Ribosomal proteins: synthesis and modification	5365215	-	Mflv_5050	1124433	+	Mkms_1029	1399250	+	Mvan_1304	800487	+	Rv0700	2243600	-	ML1864	4599987	-	MAV_4472	1262780	+	MMAR_1030	3868147	-	MAB_3821c	836530	+	MUL_0789
2					1537596	+	MSMEG_1436	rplC	50S ribosomal protein L3	Protein synthesis	Ribosomal proteins: synthesis and modification	5364531	-	Mflv_5049	1124751	+	Mkms_1030	1399570	+	Mvan_1305	800809	+	Rv0701	2242931	-	ML1863	4599319	-	MAV_4471	1263100	+	MMAR_1031	3867479	-	MAB_3820c	836850	+	MUL_0790
2					1538249	+	MSMEG_1437	rplD	50S ribosomal protein L4	Protein synthesis	Ribosomal proteins: synthesis and modification	5363875	-	Mflv_5048	1125405	+	Mkms_1031	1400226	+	Mvan_1306	801462	+	Rv0702	2242239	-	ML1862	4598666	-	MAV_4470	1263753	+	MMAR_1032	3866823	-	MAB_3819c	837503	+	MUL_0791
2					1538896	+	MSMEG_1438	rplW	50S ribosomal protein L23	Protein synthesis	Ribosomal proteins: synthesis and modification	5363573	-	Mflv_5047	1126064	+	Mkms_1032	1400885	+	Mvan_1307	802133	+	Rv0703	2241937	-	ML1861	4598364	-	MAV_4469	1264427	+	MMAR_1033	3866521	-	MAB_3818c	838177	+	MUL_0792
2					1539223	+	MSMEG_1439	rplB	50S ribosomal protein L2	Protein synthesis	Ribosomal proteins: synthesis and modification	5362697	-	Mflv_5046	1126399	+	Mkms_1033	1401241	+	Mvan_1308	802528	+	Rv0704	2241065	-	ML1860	4597499	-	MAV_4468	1264759	+	MMAR_1034	3865658	-	MAB_3817c	838509	+	MUL_0793
2					1540081	+	MSMEG_1440	rpsS	30S ribosomal protein S19	Protein synthesis	Ribosomal proteins: synthesis and modification	5362403	-	Mflv_5045	1127257	+	Mkms_1034	1402089	+	Mvan_1309	803411	+	Rv0705	2240760	-	ML1859	4597190	-	MAV_4467	1265623	+	MMAR_1035	3865367	-	MAB_3816c	839373	+	MUL_0794
2					1540359	+	MSMEG_1441		50S ribosomal protein L22	Protein synthesis	Ribosomal proteins: synthesis and modification	5361957	-	Mflv_5044	1127535	+	Mkms_1035	1402371	+	Mvan_1310	803689	+	Rv0706	2240236	-	ML1858	4596651	-	MAV_4466	1265933	+	MMAR_1036	3864900	-	MAB_3815c	839683	+	MUL_0795
2					1540820	+	MSMEG_1442	rpsC	30S ribosomal protein S3	Protein synthesis	Ribosomal proteins: synthesis and modification	5361121	-	Mflv_5043	1128068	+	Mkms_1036	1402838	+	Mvan_1311	804282	+	Rv0707	2239391	-	ML1857	4595809	-	MAV_4465	1266463	+	MMAR_1037	3864067	-	MAB_3814c	840213	+	MUL_0796
2					1541650	+	MSMEG_1443	rplP	50S ribosomal protein L16	Protein synthesis	Ribosomal proteins: synthesis and modification	5360702	-	Mflv_5042	1128934	+	Mkms_1037	1403683	+	Mvan_1312	805110	+	Rv0708	2238971	-	ML1856	4595389	-	MAV_4464	1267294	+	MMAR_1038	3863648	-	MAB_3813c	841044	+	MUL_0797
2					1542066	+	MSMEG_1444	rpmC	50S ribosomal protein L29	Protein synthesis	Ribosomal proteins: synthesis and modification	5360469	-	Mflv_5041	1129350	+	Mkms_1038	1404099	+	Mvan_1313	805526	+	Rv0709	2238729	-	ML1855	4595156	-	MAV_4463	1267710	+	MMAR_1039	3863412	-	MAB_3812c	841460	+	MUL_0798
2					1542299	+	MSMEG_1445		30S ribosomal protein S17	Protein synthesis	Ribosomal proteins: synthesis and modification	5360173	-	Mflv_5040	1129583	+	Mkms_1039	1404332	+	Mvan_1314	805756	+	Rv0710	2238349	-	ML1854	4594806	-	MAV_4462	1267952	+	MMAR_1040	3863098	-	MAB_3811c	841699	+	MUL_0799
2					1561939	+	MSMEG_1465	rplN	ribosomal protein L14	Protein synthesis	Ribosomal proteins: synthesis and modification	5356258	-	Mflv_5037	1133423	+	Mkms_1042	1422850	+	Mvan_1332	811373	+	Rv0714	2232811	-	ML1849	4585797	-	MAV_4455	1273687	+	MMAR_1045	3859035	-	MAB_3807c	847454	+	MUL_0804
2					1562308	+	MSMEG_1466	rplX	50S ribosomal protein L24	Protein synthesis	Ribosomal proteins: synthesis and modification	5355941	-	Mflv_5036	1133792	+	Mkms_1043	1423219	+	Mvan_1333	811742	+	Rv0715	2232493	-	ML1848	4585479	-	MAV_4454	1274056	+	MMAR_1046	3858717	-	MAB_3806c	847823	+	MUL_0805
2					1562625	+	MSMEG_1467	rplE	50S ribosomal protein L5	Protein synthesis	Ribosomal proteins: synthesis and modification	5355375	-	Mflv_5035	1134111	+	Mkms_1044	1423538	+	Mvan_1334	812059	+	Rv0716	2231929	-	ML1847	4584914	-	MAV_4453	1274376	+	MMAR_1047	3858154	-	MAB_3805c	848143	+	MUL_0806
2					1563192	+	MSMEG_1468	rpsN	ribosomal protein S14p/S29e	Protein synthesis	Ribosomal proteins: synthesis and modification	5355186	-	Mflv_5034	1134679	+	Mkms_1045	1424109	+	Mvan_1335	812627	+	Rv0717	2231738	-	ML1846	4584724	-	MAV_4452	1274953	+	MMAR_1048	3857967	-	MAB_3804c	848720	+	MUL_0807
2					1563476	+	MSMEG_1469	rpsH	30S ribosomal protein S8	Protein synthesis	Ribosomal proteins: synthesis and modification	5354711	-	Mflv_5033	1134957	+	Mkms_1046	1424389	+	Mvan_1336	812976	+	Rv0718	2231257	-	ML1845	4584305	-	MAV_4451	1275215	+	MMAR_1049	3852262	-	MAB_3798c	848982	+	MUL_0808
2					1563889	+	MSMEG_1470	rplF	50S ribosomal protein L6	Protein synthesis	Ribosomal proteins: synthesis and modification	5354158	-	Mflv_5032	1135369	+	Mkms_1047	1424803	+	Mvan_1337	813398	+	Rv0719	2230692	-	ML1844	4583755	-	MAV_4450	1275624	+	MMAR_1050	3851709	-	MAB_3797c	849391	+	MUL_0809
2					1564456	+	MSMEG_1471	rplR	50S ribosomal protein L18	Protein synthesis	Ribosomal proteins: synthesis and modification	5353744	-	Mflv_5031	1135912	+	Mkms_1048	1425346	+	Mvan_1338	813940	+	Rv0720	2230321	-	ML1843	4583345	-	MAV_4449	1276166	+	MMAR_1051	3851299	-	MAB_3796c	849972	+	MUL_0810
2					1564865	+	MSMEG_1472	rpsE	30S ribosomal protein S5	Protein synthesis	Ribosomal proteins: synthesis and modification	5353050	-	Mflv_5030	1136348	+	Mkms_1049	1425791	+	Mvan_1339	814328	+	Rv0721	2229639	-	ML1842	4582633	-	MAV_4448	1276611	+	MMAR_1052	3850596	-	MAB_3795c	850378	+	MUL_0811
2					1565512	+	MSMEG_1473	rpmD	ribosomal protein L30	Protein synthesis	Ribosomal proteins: synthesis and modification	5352861	-	Mflv_5029	1137016	+	Mkms_1050	1426472	+	Mvan_1340	814993	+	Rv0722	2229421	-	ML1841	4582421	-	MAV_4447	1277282	+	MMAR_1053	3850421	-	MAB_3794c	851049	+	MUL_0812
2					1565694	+	MSMEG_1474	rplO	50S ribosomal protein L15	Protein synthesis	Ribosomal proteins: synthesis and modification	5352418	-	Mflv_5028	1137206	+	Mkms_1051	1426654	+	Mvan_1341	815190	+	Rv0723	2228980	-	ML1840	4581984	-	MAV_4446	1277497	+	MMAR_1054	3849981	-	MAB_3793c	851264	+	MUL_0813
2					1567306	+	MSMEG_1476	sppA	signal peptide peptidase SppA, 67K type	Protein fate	Degradation of proteins, peptides, and glycopeptides	5350108	-	Mflv_5026	1143947	+	Mkms_1058	1427607	+	Mvan_1343	815663	+	Rv0724	2226936	-	ML1839	4579218	-	MAV_4443	1279018	+	MMAR_1056	3844663	-	MAB_3789c	852785	+	MUL_0815
2					1575442	+	MSMEG_1483	secY	preprotein translocase subunit SecY	Protein fate	Protein and peptide secretion and trafficking	5345691	-	Mflv_5022	1148903	+	Mkms_1062	1432436	+	Mvan_1347	824800	+	Rv0732	2220756	-	ML1833	4568860	-	MAV_4434	1293539	+	MMAR_1070	3838765	-	MAB_3784c	867306	+	MUL_0828
2					1576764	+	MSMEG_1484	adk	adenylate kinase	Purines, pyrimidines, nucleosides, and nucleotides	Nucleotide and nucleoside interconversions	5345131	-	Mflv_5021	1150245	+	Mkms_1063	1433770	+	Mvan_1348	826122	+	Rv0733	2220214	-	ML1832	4568318	-	MAV_4433	1294861	+	MMAR_1071	3838223	-	MAB_3783c	868628	+	MUL_0829
2					1577329	+	MSMEG_1485	map	methionine aminopeptidase	Protein fate	Protein modification and repair	5344330	-	Mflv_5020	1150818	+	Mkms_1064	1434316	+	Mvan_1349	826670	+	Rv0734	2219402	-	ML1831	4567515	-	MAV_4432	1295409	+	MMAR_1072	3837414	-	MAB_3782c	869176	+	MUL_0830
3					1646296	+	MSMEG_1556	rplM	50S ribosomal protein L13	Protein synthesis	Ribosomal proteins: synthesis and modification	5270214	-	Mflv_4950	1234827	+	Mkms_1147	1561408	+	Mvan_1469	3861947	-	Rv3443c	456984	+	ML0364	4523402	-	MAV_4386	1330526	+	MMAR_1106	3806586	-	MAB_3752c	904303	+	MUL_0864
3					1646736	+	MSMEG_1557	rpsI	ribosomal protein S9	Protein synthesis	Ribosomal proteins: synthesis and modification	5269702	-	Mflv_4949	1235267	+	Mkms_1148	1561848	+	Mvan_1470	3861495	-	Rv3442c	457424	+	ML0365	4522905	-	MAV_4385	1330966	+	MMAR_1107	3806062	-	MAB_3751c	904743	+	MUL_0865
3					1648164	+	MSMEG_1559	glmM	phosphoglucosamine mutase	Cell envelope	Biosynthesis and degradation of murein sacculus and peptidoglycan	5267482	-	Mflv_4947	1237301	+	Mkms_1151	1563260	+	Mvan_1472	3860024	-	Rv3441c	457992	+	ML0366	4521408	-	MAV_4384	1331575	+	MMAR_1108	3804652	-	MAB_3750c	905352	+	MUL_0866
3					1657467	+	MSMEG_1568	glmS	D-fructose-6-phosphate amidotransferase	Central intermediary metabolism	Amino sugars	5259447	-	Mflv_4939	1242351	+	Mkms_1156	1570797	+	Mvan_1480	3855015	-	Rv3436c	462979	+	ML0371	4515109	-	MAV_4377	1337246	+	MMAR_1114	3796976	-	MAB_3743c	911022	+	MUL_0872
3					1662840	+	MSMEG_1573		carbohydrate kinase family protein	Energy metabolism	Sugars	5257021	-	Mflv_4936	1246442	+	Mkms_1161	1573214	+	Mvan_1482	3851792	-	Rv3433c	465202	+	ML0373	4511824	-	MAV_4374	1340814	+	MMAR_1117	3794585	-	MAB_3741c	915978	+	MUL_0877
3					1665708	+	MSMEG_1575	alr	alanine racemase	Cell envelope	Biosynthesis and degradation of murein sacculus and peptidoglycan	5254427	-	Mflv_4934	1249955	+	Mkms_1163	1576055	+	Mvan_1484	3840194	-	Rv3423c	468132	+	ML0375	4509145	-	MAV_4372	1343756	+	MMAR_1119	3791911	-	MAB_3739c	918908	+	MUL_0879
3					1667952	+	MSMEG_1577		hypothetical protein	Hypothetical proteins	Conserved	5252885	-	Mflv_4932	1252205	+	Mkms_1165	1578305	+	Mvan_1486	3839691	-	Rv3422c	470282	+	ML0377	4507571	-	MAV_4370	1346026	+	MMAR_1121	3790363	-	MAB_3737c	921178	+	MUL_0881
3					1669530	+	MSMEG_1580		O-sialoglycoprotein endopeptidase	Protein fate	Degradation of proteins, peptides, and glycopeptides	5250779	-	Mflv_4929	1253774	+	Mkms_1168	1579844	+	Mvan_1489	3837555	-	Rv3419c	471840	+	ML0379	4505459	-	MAV_4367	1347593	+	MMAR_1124	3788232	-	MAB_3734c	922745	+	MUL_0884
3					1671178	+	MSMEG_1582	groES	co-chaperonin GroES	Protein fate	Protein folding and stabilization	5247707	-	Mflv_4925	1255343	+	Mkms_1170	1583612	+	Mvan_1494	3836986	-	Rv3418c	473177	+	ML0380	4504951	-	MAV_4366	1348938	+	MMAR_1125	3787294	-	MAB_3732c	924090	+	MUL_0885
3					1671564	+	MSMEG_1583	groEL	chaperonin GroEL	Protein fate	Protein folding and stabilization	5245994	-	Mflv_4924	1255814	+	Mkms_1171	1584003	+	Mvan_1495	3835272	-	Rv3417c	473558	+	ML0381	4503246	-	MAV_4365	1349333	+	MMAR_1126	3785567	-	MAB_3731c	924485	+	MUL_0886
3					1683664	-	MSMEG_1597		transcription factor WhiB	Unknown function	General	5239724	+	Mflv_4914	1262743	-	Mkms_1179	1593132	-	Mvan_1506	3834892	+	Rv3416	475771	-	ML0382	4500716	+	MAV_4361	1359154	-	MMAR_1132	3782608	+	MAB_3726	935655	-	MUL_0895
3					1687085	-	MSMEG_1601		hypothetical protein	Hypothetical proteins	Conserved	5236213	+	Mflv_4910	1265994	-	Mkms_1183	1596583	-	Mvan_1510	3831726	+	Rv3412	480093	-	ML0386	4497563	+	MAV_4357	1362643	-	MMAR_1136	3778963	+	MAB_3722	939260	-	MUL_0899
3					1687637	+	MSMEG_1602	guaB	inositol-5-monophosphate dehydrogenase	Purines, pyrimidines, nucleosides, and nucleotides	Purine ribonucleotide biosynthesis	5234523	-	Mflv_4909	1266535	+	Mkms_1184	1597134	+	Mvan_1511	3829930	-	Rv3411c	480661	+	ML0387	4495806	-	MAV_4356	1363220	+	MMAR_1137	3777265	-	MAB_3721c	939837	+	MUL_0900
3					1689207	+	MSMEG_1603		inositol-5-monophosphate dehydrogenase	Unknown function	General	5233345	-	Mflv_4908	1268108	+	Mkms_1185	1598719	+	Mvan_1512	3828783	-	Rv3410c	482274	+	ML0388	4494659	-	MAV_4355	1364828	+	MMAR_1138	3776102	-	MAB_3720c	941445	+	MUL_0901
3					1690403	+	MSMEG_1604		FAD dependent oxidoreductase	Energy metabolism	Electron transport	5230929	-	Mflv_4906	1270386	+	Mkms_1187	1600613	+	Mvan_1514	3826991	-	Rv3409c	483451	+	ML0389	4492771	-	MAV_4354	1368051	+	MMAR_1140	3774251	-	MAB_3719c	944668	+	MUL_0903
3					1698411	+	MSMEG_1610	guaA	bifunctional GMP synthase/glutamine amidotransferase protein	Purines, pyrimidines, nucleosides, and nucleotides	Purine ribonucleotide biosynthesis	5225988	-	Mflv_4903	1275371	+	Mkms_1190	1603470	+	Mvan_1516	3812501	-	Rv3396c	491043	+	ML0395	4484685	-	MAV_4348	1378111	+	MMAR_1148	3772615	-	MAB_3718c	955509	+	MUL_0913
4					1827076	-	MSMEG_1734		hypothetical protein	Unclassified	Role category not yet assigned	5134740	+	Mflv_4823	1355809	-	Mkms_1265	1718569	-	Mvan_1618	3691141	+	Rv3304	849828	-	ML0711	4410510	+	MAV_4280	1486014	-	MMAR_1223	3710422	+	MAB_3657	2986864	+	MUL_2669
4					1829060	+	MSMEG_1736		glycerol-3-phosphate dehydrogenase 2	Energy metabolism	Anaerobic	5131394	-	Mflv_4821	1357819	+	Mkms_1267	1720807	+	Mvan_1620	3687685	-	Rv3302c	851948	+	ML0713	4407131	-	MAV_4278	1488132	+	MMAR_1225	3707000	-	MAB_3655c	2983468	-	MUL_2667
4					1883433	-	MSMEG_1807		acetyl-/propionyl-coenzyme A carboxylase alpha chain	Fatty acid and phospholipid metabolism	Biosynthesis	5095675	+	Mflv_4784	1397868	-	Mkms_1306	1767777	-	Mvan_1664	3666357	+	Rv3285	867696	-	ML0726	4385054	+	MAV_4255	1531258	-	MMAR_1251	3692033	+	MAB_3643	2938940	+	MUL_2637
4					1886037	-	MSMEG_1809		putative thiosulfate sulfurtransferase	Central intermediary metabolism	Sulfur metabolism	5092540	+	Mflv_4780	1400238	-	Mkms_1308	1773163	-	Mvan_1669	3664928	+	Rv3283	870028	-	ML0728	4383568	+	MAV_4253	1533578	-	MMAR_1253	3690585	+	MAB_3641	2937508	+	MUL_2635
4					1888497	-	MSMEG_1813		propionyl-CoA carboxylase beta chain	Fatty acid and phospholipid metabolism	Degradation	5087554	+	Mflv_4774	1402110	-	Mkms_1311	1779361	-	Mvan_1677	3662062	+	Rv3280	872008	-	ML0731	4380895	+	MAV_4250	1535487	-	MMAR_1256	3679675	+	MAB_3631	2934864	+	MUL_2632
4					1892734	+	MSMEG_1818		membrane flanked domain-containing protein	Unclassified	Role category not yet assigned	5058065	-	Mflv_4749	1405791	+	Mkms_1313	1813274	+	Mvan_1707	3660651	-	Rv3278c	874677	+	ML0733	4377900	-	MAV_4246	1538171	+	MMAR_1258	3673655	-	MAB_3625c	2933302	-	MUL_2630
4					1893955	+	MSMEG_1819	purK	phosphoribosylaminoimidazole carboxylase ATPase subunit	Purines, pyrimidines, nucleosides, and nucleotides	Purine ribonucleotide biosynthesis	5056044	-	Mflv_4747	1407114	+	Mkms_1315	1816635	+	Mvan_1713	3658635	-	Rv3276c	875924	+	ML0735	4375876	-	MAV_4245	1539427	+	MMAR_1260	3668671	-	MAB_3620c	2931350	-	MUL_2628
4					1895208	+	MSMEG_1820	purE	phosphoribosylaminoimidazole carboxylase, catalytic subunit	Purines, pyrimidines, nucleosides, and nucleotides	Purine ribonucleotide biosynthesis	5055544	-	Mflv_4746	1408292	+	Mkms_1316	1817837	+	Mvan_1714	3658114	-	Rv3275c	877243	+	ML0736	4375358	-	MAV_4244	1540634	+	MMAR_1261	3668167	-	MAB_3619c	2930842	-	MUL_2627
4					1896033	+	MSMEG_1821		acyl-CoA dehydrogenase	Fatty acid and phospholipid metabolism	Degradation	5050746	-	Mflv_4743	1408844	+	Mkms_1317	1823328	+	Mvan_1719	3656920	-	Rv3274c	877853	+	ML0737	4374170	-	MAV_4243	1541174	+	MMAR_1262	3666946	-	MAB_3618c	2929648	-	MUL_2626
4					1898840	-	MSMEG_1824		transcriptional regulator, LytR family protein	Regulatory functions	DNA interactions	5046186	+	Mflv_4737	1429397	-	Mkms_1335	1833584	-	Mvan_1726	3647885	+	Rv3267	892063	-	ML0750	4360463	+	MAV_4232	1556304	-	MMAR_1274	3663619	+	MAB_3614	2914209	+	MUL_2613
4					1901315	+	MSMEG_1826		dTDP-RhA:a-D-GlcNAc-diphosphoryl polyprenol, a-3-L-rhamnosyl transferase	Cell envelope	Biosynthesis and degradation of surface polysaccharides and lipopolysaccharides	5044352	-	Mflv_4735	1431860	+	Mkms_1337	1836021	+	Mvan_1728	3645979	-	Rv3265c	894549	+	ML0752	4358540	-	MAV_4230	1558748	+	MMAR_1276	3661756	-	MAB_3612c	2912341	-	MUL_2611
4					1903789	-	MSMEG_1829		F420-0--gamma-glutamyl ligase	Cell envelope	Biosynthesis and degradation of murein sacculus and peptidoglycan	5040306	+	Mflv_4731	1434362	-	Mkms_1340	1839662	-	Mvan_1732	3641535	+	Rv3262	900393	-	ML0758	4353907	+	MAV_4225	1562899	-	MMAR_1280	3658268	+	MAB_3608	2907710	+	MUL_2607
4					1905150	-	MSMEG_1830	cofD	LPPG:FO 2-phospho-L-lactate transferase	Biosynthesis of cofactors, prosthetic groups, and carriers	Other	5039230	+	Mflv_4730	1435726	-	Mkms_1341	1840999	-	Mvan_1733	3640543	+	Rv3261	901763	-	ML0759	4352897	+	MAV_4224	1564260	-	MMAR_1281	3657186	+	MAB_3607	2906724	+	MUL_2606
4					1906425	+	MSMEG_1831		transcription factor WhiB	Unclassified	Role category not yet assigned	5038631	-	Mflv_4729	1437038	+	Mkms_1342	1842277	+	Mvan_1734	3639872	-	Rv3260c	903227	+	ML0760	4352161	-	MAV_4223	1565642	+	MMAR_1282	3656648	-	MAB_3606c	2905948	-	MUL_2605
4					1906855	-	MSMEG_1832		hypothetical protein	Hypothetical proteins	Conserved	5038184	+	Mflv_4728	1437458	-	Mkms_1343	1842711	-	Mvan_1735	3639425	+	Rv3259	903525	-	ML0761	4351544	+	MAV_4222	1566091	-	MMAR_1283	3656119	+	MAB_3605	2905352	+	MUL_2604
4					1910546	+	MSMEG_1836	manA	mannose-6-phosphate isomerase, class I	Energy metabolism	Sugars	5033780	-	Mflv_4724	1441000	+	Mkms_1347	1846340	+	Mvan_1739	3635041	-	Rv3255c	907183	+	ML0765	4347223	-	MAV_4217	1569794	+	MMAR_1287	3651693	-	MAB_3601c	2900953	-	MUL_2600
4			Two-component systems	Signal transduction	1950437	+	MSMEG_1874	mtrA	DNA-binding response regulator MtrA	Regulatory functions	DNA interactions	5021599	-	Mflv_4712	1461694	+	Mkms_1365	1859149	+	Mvan_1752	3626663	-	Rv3246c	915869	+	ML0773	4338796	-	MAV_4209	1583554	+	MMAR_1299	3641100	-	MAB_3591c	2883835	-	MUL_2582
4					1951266	+	MSMEG_1875		sensor histidine kinase MtrB	Regulatory functions	Other	5019894	-	Mflv_4711	1462457	+	Mkms_1366	1859952	+	Mvan_1753	3624910	-	Rv3245c	916683	+	ML0774	4337040	-	MAV_4208	1584281	+	MMAR_1300	3639373	-	MAB_3590c	2882106	-	MUL_2581
4					1955596	+	MSMEG_1878		S30AE family protein	Unknown function	General	5015047	-	Mflv_4706	1468205	+	Mkms_1370	1870502	+	Mvan_1761	3620610	-	Rv3241c	920953	+	ML0778	4333598	-	MAV_4204	1589649	+	MMAR_1304	3632680	-	MAB_3583c	2877723	-	MUL_2577
4					1968124	-	MSMEG_1889		putative ribosome small subunit-dependent GTPase RsgA	Protein synthesis	Translation factors	5002112	+	Mflv_4696	1479864	-	Mkms_1379	1882349	-	Mvan_1770	3604726	+	Rv3228	934528	-	ML0791	4312097	+	MAV_4184	1608735	-	MMAR_1319	3591367	+	MAB_3547	2858291	+	MUL_2561
4					1969128	-	MSMEG_1890	aroA	3-phosphoshikimate 1-carboxyvinyltransferase	Amino acid biosynthesis	Aromatic amino acid family	5000775	+	Mflv_4695	1480841	-	Mkms_1380	1883326	-	Mvan_1771	3603377	+	Rv3227	935508	-	ML0792	4310793	+	MAV_4182	1609724	-	MMAR_1320	3590075	+	MAB_3546	2856999	+	MUL_2560
4			Two-component systems	Signal transduction	1998476	+	MSMEG_1918		sensor histidine kinase	Regulatory functions	Protein interactions	4992957	-	Mflv_4686	1501440	+	Mkms_1400	1891870	+	Mvan_1781	3596029	-	Rv3220c	952103	+	ML0803	4297956	-	MAV_4168	1629188	+	MMAR_1337	3585619	-	MAB_3540c	2838522	-	MUL_2542
4					2000143	-	MSMEG_1919		transcription factor WhiB	Unknown function	General	4992599	+	Mflv_4685	1503083	-	Mkms_1401	1893466	-	Mvan_1782	3595713	+	Rv3219	953665	-	ML0804	4297632	+	MAV_4167	1630750	-	MMAR_1338	3585289	+	MAB_3539	2838205	+	MUL_2541
4					2012755	+	MSMEG_1936		hypothetical protein	Hypothetical proteins	Conserved	4980273	-	Mflv_4671	1515644	+	Mkms_1416	1904874	+	Mvan_1796	3583801	-	Rv3207c	964701	+	ML0816	4285643	-	MAV_4154	1641695	+	MMAR_1351	3573490	-	MAB_3526c	2826488	-	MUL_2528
4					2013931	+	MSMEG_1937		molybdopterin biosynthesis-like protein MoeZ	Biosynthesis of cofactors, prosthetic groups, and carriers	Molybdopterin	4978920	-	Mflv_4670	1516797	+	Mkms_1417	1906018	+	Mvan_1797	3582532	-	Rv3206c	965930	+	ML0817	4284356	-	MAV_4153	1642892	+	MMAR_1352	3572233	-	MAB_3525c	2825135	-	MUL_2527
4					2015158	+	MSMEG_1938		hypothetical protein	Hypothetical proteins	Conserved	4978029	-	Mflv_4669	1518088	+	Mkms_1418	1907242	+	Mvan_1798	3581627	-	Rv3205c	967172	+	ML0818	4283466	-	MAV_4151	1644139	+	MMAR_1353	3571268	-	MAB_3524c	2824215	-	MUL_2526
5					2029125	+	MSMEG_1952		ATP-dependent DNA helicase	DNA metabolism	DNA replication, recombination, and repair	4965193	-	Mflv_4660	1529285	+	Mkms_1427	1918569	+	Mvan_1807	3569109	-	Rv3198c	769118	+	ML0637	4270924	-	MAV_4143	1657523	+	MMAR_1364	3552723	-	MAB_3511c	2805302	-	MUL_2512
5					2034464	-	MSMEG_1957		hypothetical protein	Hypothetical proteins	Conserved	4960768	+	Mflv_4656	1534484	-	Mkms_1431	1923803	-	Mvan_1812	3564364	+	Rv3195	774506	-	ML0642	4266375	+	MAV_4139	1663055	-	MMAR_1369	3542882	+	MAB_3501	2800481	+	MUL_2507
5					2035981	+	MSMEG_1958		PDZ domain-containing protein	Unknown function	General	4959618	-	Mflv_4655	1535967	+	Mkms_1432	1925236	+	Mvan_1813	3563264	-	Rv3194c	776008	+	ML0643	4265231	-	MAV_4138	1664552	+	MMAR_1370	3541299	-	MAB_3499c	2799380	-	MUL_2506
5					2037115	+	MSMEG_1959		hypothetical protein	Cell envelope	Other	4956514	-	Mflv_4654	1537080	+	Mkms_1433	1926410	+	Mvan_1814	3560194	-	Rv3193c	777176	+	ML0644	4262181	-	MAV_4137	1665696	+	MMAR_1371	3538205	-	MAB_3498c	2796271	-	MUL_2505
5					2157633	-	MSMEG_2080		putative acyl-CoA dehydrogenase	Fatty acid and phospholipid metabolism	Degradation	4742100	+	Mflv_4456	1741884	-	Mkms_1627	2033857	-	Mvan_1906	3506790	+	Rv3140	796047	-	ML0660	4139803	+	MAV_4019	1823885	-	MMAR_1509	3528825	+	MAB_3487	2718044	+	MUL_2432
5					2158889	-	MSMEG_2081		putative acyl-CoA dehydrogenase	Fatty acid and phospholipid metabolism	Degradation	4740678	+	Mflv_4455	1743118	-	Mkms_1628	2035090	-	Mvan_1907	3505363	+	Rv3139	797292	-	ML0661	4138376	+	MAV_4018	1825145	-	MMAR_1510	3527370	+	MAB_3486	2716592	+	MUL_2431
5					2160404	-	MSMEG_2083		inositol monophosphatase	Amino acid biosynthesis	Histidine family	4739789	+	Mflv_4454	1744689	-	Mkms_1629	2036647	-	Mvan_1908	3503393	+	Rv3137	798766	-	ML0662	4137511	+	MAV_4017	1826624	-	MMAR_1511	3526414	+	MAB_3485	2715722	+	MUL_2430
5					2163153	+	MSMEG_2086	prfB	peptide chain release factor 2	Protein synthesis	Translation factors	4736696	-	Mflv_4451	1748903	+	Mkms_1633	2039390	+	Mvan_1911	3472768	-	Rv3105c	803526	+	ML0667	4125927	-	MAV_4006	1844156	+	MMAR_1527	3518196	-	MAB_3478c	2693694	-	MUL_2412
5					2165793	+	MSMEG_2089	ftsE	cell division ATP-binding protein FtsE	Cellular processes	Cell division	4734454	-	Mflv_4448	1751490	+	Mkms_1636	2042023	+	Mvan_1914	3470680	-	Rv3102c	805920	+	ML0669	4123711	-	MAV_4003	1846795	+	MMAR_1530	3515942	-	MAB_3475c	2691481	-	MUL_2409
5			Unknown substrate	Transport and binding proteins	2166483	+	MSMEG_2090		putative cell division protein FtsX	Cellular processes	Cell division	4733557	-	Mflv_4447	1752180	+	Mkms_1637	2042713	+	Mvan_1915	3469786	-	Rv3101c	806610	+	ML0670	4122817	-	MAV_4002	1847485	+	MMAR_1531	3515027	-	MAB_3474c	2690587	-	MUL_2408
6					2430027	-	MSMEG_2349		glycosyl hydrolase, family protein 57	Energy metabolism	Biosynthesis and degradation of polysaccharides	4524905	+	Mflv_4261	2031695	-	Mkms_1914	2237384	-	Mvan_2097	3389922	+	Rv3031	2066947	+	ML1714	4007588	+	MAV_3878	2028783	-	MMAR_1682	3415224	+	MAB_3365	2122705	-	MUL_1920
6					2431568	-	MSMEG_2350		hypothetical protein	Hypothetical proteins	Conserved	4524123	+	Mflv_4260	2033257	-	Mkms_1915	2238979	-	Mvan_2098	3389101	+	Rv3030	2066108	+	ML1713	4006767	+	MAV_3877	2030375	-	MMAR_1683	3414406	+	MAB_3364	2124297	-	MUL_1921
6					2432570	+	MSMEG_2351	etfB	electron transfer flavoprotein, beta subunit	Energy metabolism	Electron transport	4523123	-	Mflv_4259	2034243	+	Mkms_1916	2239978	+	Mvan_2099	3388070	-	Rv3029c	2065080	-	ML1712	4005748	-	MAV_3876	2031466	+	MMAR_1684	3413365	-	MAB_3363c	2125388	+	MUL_1922
6					2433444	+	MSMEG_2352	etfA	electron transfer flavoprotein, alpha subunit	Energy metabolism	Electron transport	4522117	-	Mflv_4258	2035084	+	Mkms_1917	2240811	+	Mvan_2100	3387075	-	Rv3028c	2064075	-	ML1711	4004752	-	MAV_3875	2032305	+	MMAR_1685	3412364	-	MAB_3362c	2126227	+	MUL_1923
6					2437787	+	MSMEG_2357		cysteine desulfurase	Biosynthesis of cofactors, prosthetic groups, and carriers	Other	4519010	-	Mflv_4255	2038831	+	Mkms_1921	2244985	+	Mvan_2105	3383885	-	Rv3025c	2060889	-	ML1708	4001574	-	MAV_3872	2035742	+	MMAR_1689	3405289	-	MAB_3357c	2129621	+	MUL_1927
6					2438992	+	MSMEG_2358	trmU	tRNA (5-methylaminomethyl-2-thiouridylate)-methyltransferase	Protein synthesis	tRNA and rRNA base modification	4517934	-	Mflv_4254	2040024	+	Mkms_1922	2246181	+	Mvan_2106	3382785	-	Rv3024c	2059816	-	ML1707	4000497	-	MAV_3871	2036938	+	MMAR_1690	3404222	-	MAB_3356c	2130799	+	MUL_1928
6					2443172	+	MSMEG_2362	ligA	NAD-dependent DNA ligase LigA	DNA metabolism	DNA replication, recombination, and repair	4510045	-	Mflv_4248	2045051	+	Mkms_1927	2252981	+	Mvan_2112	3372545	-	Rv3014c	2055744	-	ML1705	3996583	-	MAV_3868	2041858	+	MMAR_1694	3392662	-	MAB_3345c	2137125	+	MUL_1933
6			Unknown substrate	Transport and binding proteins	2445348	-	MSMEG_2363		amino acid-binding ACT	Transport and binding proteins	Amino acids, peptides and amines	4509380	+	Mflv_4247	2051838	-	Mkms_1935	2255152	-	Mvan_2113	3371815	+	Rv3013	2055043	+	ML1704	3989513	+	MAV_3861	2049340	-	MMAR_1700	3390022	+	MAB_3343	2143348	-	MUL_1937
6					2446404	+	MSMEG_2365	gatA	aspartyl/glutamyl-tRNA amidotransferase subunit A	Protein synthesis	tRNA aminoacylation	4507504	-	Mflv_4246	2052897	+	Mkms_1937	2256214	+	Mvan_2115	3369950	-	Rv3011c	2053117	-	ML1702	3987621	-	MAV_3859	2050450	+	MMAR_1702	3388186	-	MAB_3341c	2144458	+	MUL_1939
6					2449026	+	MSMEG_2367	gatB	aspartyl/glutamyl-tRNA amidotransferase subunit B	Protein synthesis	tRNA aminoacylation	4504799	-	Mflv_4244	2056374	+	Mkms_1940	2258861	+	Mvan_2117	3367264	-	Rv3009c	2050120	-	ML1700	3983769	-	MAV_3856	2053345	+	MMAR_1704	3380937	-	MAB_3334c	2147129	+	MUL_1941
6					2451352	-	MSMEG_2369		LppZ protein	Cell envelope	Other	4502323	+	Mflv_4242	2066280	-	Mkms_1949	2261793	-	Mvan_2119	3364709	+	Rv3006	2048060	+	ML1699	3982608	+	MAV_3855	2055515	-	MMAR_1706	3379773	+	MAB_3333	2149298	-	MUL_1943
6					2456125	+	MSMEG_2373	ilvH	acetolactate synthase 3 regulatory subunit	Amino acid biosynthesis	Pyruvate family	4498198	-	Mflv_4238	2071018	+	Mkms_1953	2266498	+	Mvan_2123	3360624	-	Rv3002c	2043774	-	ML1695	3978393	-	MAV_3851	2060286	+	MMAR_1711	3367587	-	MAB_3322c	2154069	+	MUL_1948
6					2456694	+	MSMEG_2374	ilvC	ketol-acid reductoisomerase	Amino acid biosynthesis	Pyruvate family	4497130	-	Mflv_4237	2071572	+	Mkms_1954	2267038	+	Mvan_2124	3359585	-	Rv3001c	2042720	-	ML1694	3977329	-	MAV_3850	2060838	+	MMAR_1712	3366525	-	MAB_3321c	2154651	+	MUL_1949
6					2460414	+	MSMEG_2378	serA	D-3-phosphoglycerate dehydrogenase	Amino acid biosynthesis	Serine family	4493330	-	Mflv_4234	2074251	+	Mkms_1956	2270848	+	Mvan_2128	3353483	-	Rv2996c	2038215	-	ML1692	3973620	-	MAV_3847	2064016	+	MMAR_1715	3342669	-	MAB_3304c	2157822	+	MUL_1952
6					2461997	+	MSMEG_2379	leuB	3-isopropylmalate dehydrogenase	Amino acid biosynthesis	Pyruvate family	4492323	-	Mflv_4233	2075843	+	Mkms_1957	2272431	+	Mvan_2129	3352458	-	Rv2995c	2037155	-	ML1691	3972560	-	MAV_3845	2065658	+	MMAR_1716	3341659	-	MAB_3303c	2159464	+	MUL_1953
6			Amino acids and amines	Energy metabolism	2465631	+	MSMEG_2382		5-carboxymethyl-2-hydroxymuconate delta-isomerase	Energy metabolism	Other	4489621	-	Mflv_4230	2081992	+	Mkms_1964	2275440	+	Mvan_2132	3350274	-	Rv2993c	2035089	-	ML1689	3970363	-	MAV_3844	2068184	+	MMAR_1718	3337553	-	MAB_3299c	2161955	+	MUL_1956
6					2469194	+	MSMEG_2387	leuC	isopropylmalate isomerase large subunit	Amino acid biosynthesis	Pyruvate family	4485563	-	Mflv_4227	2085446	+	Mkms_1967	2278900	+	Mvan_2135	3344654	-	Rv2988c	2030172	-	ML1685	3965656	-	MAV_3838	2078579	+	MMAR_1726	3332708	-	MAB_3294c	2175142	+	MUL_1968
6					2470672	+	MSMEG_2388	leuD	isopropylmalate isomerase small subunit	Amino acid biosynthesis	Pyruvate family	4484949	-	Mflv_4226	2086905	+	Mkms_1968	2280365	+	Mvan_2136	3344033	-	Rv2987c	2029533	-	ML1684	3965034	-	MAV_3837	2080025	+	MMAR_1727	3332079	-	MAB_3293c	2176588	+	MUL_1969
6					2472156	-	MSMEG_2390		hydrolase, NUDIX family protein	Unknown function	Enzymes of unknown specificity	4483081	+	Mflv_4224	2088437	-	Mkms_1970	2281888	-	Mvan_2138	3342165	+	Rv2985	2027713	+	ML1682	3963142	+	MAV_3835	2081570	-	MMAR_1729	3330283	+	MAB_3291	2178160	-	MUL_1971
6					2473142	-	MSMEG_2391	ppk	polyphosphate kinase	Central intermediary metabolism	Phosphorus compounds	4480886	+	Mflv_4223	2089429	-	Mkms_1971	2282860	-	Mvan_2139	3339854	+	Rv2984	2025415	+	ML1681	3960865	+	MAV_3834	2082588	-	MMAR_1730	3328098	+	MAB_3290	2179178	-	MUL_1972
6					2478371	+	MSMEG_2395	ddl	D-alanyl-alanine synthetase A	Cell envelope	Biosynthesis and degradation of murein sacculus and peptidoglycan	4476880	-	Mflv_4219	2094540	+	Mkms_1975	2287954	+	Mvan_2143	3336796	-	Rv2981c	2021819	-	ML1678	3957791	-	MAV_3830	2086827	+	MMAR_1733	3324130	-	MAB_3286c	2183417	+	MUL_1976
6					2480440	+	MSMEG_2398	thiL	thiamine monophosphate kinase	Biosynthesis of cofactors, prosthetic groups, and carriers	Thiamine	4474973	-	Mflv_4216	2096600	+	Mkms_1978	2296718	+	Mvan_2151	3332787	-	Rv2977c	2020074	-	ML1676	3956190	-	MAV_3829	2088737	+	MMAR_1735	3322532	-	MAB_3284c	2185327	+	MUL_1978
6					2481480	+	MSMEG_2399	ung	uracil-DNA glycosylase	DNA metabolism	DNA replication, recombination, and repair	4474267	-	Mflv_4215	2097585	+	Mkms_1979	2297709	+	Mvan_2152	3332071	-	Rv2976c	2019277	-	ML1675	3955454	-	MAV_3828	2090015	+	MMAR_1737	3321845	-	MAB_3283c	2186605	+	MUL_1980
6					2484645	+	MSMEG_2403	recG	ATP-dependent DNA helicase RecG	DNA metabolism	DNA replication, recombination, and repair	4469853	-	Mflv_4212	2100758	+	Mkms_1982	2300488	+	Mvan_2155	3327733	-	Rv2973c	2014723	-	ML1671	3945493	-	MAV_3818	2094666	+	MMAR_1742	3315418	-	MAB_3278c	2191253	+	MUL_1985
6					2492393	+	MSMEG_2411		integral membrane protein	Cell envelope	Other	4459823	-	Mflv_4201	2107354	+	Mkms_1988	2310734	+	Mvan_2164	3323071	-	Rv2968c	2009601	-	ML1666	3940982	-	MAV_3812	2101113	+	MMAR_1748	3307211	-	MAB_3268c	2197701	+	MUL_1991
6					2497021	+	MSMEG_2414	coaD	phosphopantetheine adenylyltransferase	Biosynthesis of cofactors, prosthetic groups, and carriers	Pantothenate and coenzyme A	4451959	-	Mflv_4196	2112042	+	Mkms_1991	2315561	+	Mvan_2167	3318330	-	Rv2965c	2005132	-	ML1663	3939813	-	MAV_3810	2105814	+	MMAR_1751	3297645	-	MAB_3259c	2202402	+	MUL_1994
6					2498281	+	MSMEG_2416		hypothetical protein	Hypothetical proteins	Conserved	4450453	-	Mflv_4194	2113313	+	Mkms_1993	2316817	+	Mvan_2169	3241222	-	Rv2927c	2002294	-	ML1661	3911196	-	MAV_3785	2173370	+	MMAR_1780	3296801	-	MAB_3258c	2272726	+	MUL_2028
7					2514582	+	MSMEG_2430	ffh	signal recognition particle protein	Protein fate	Protein and peptide secretion and trafficking	4435301	-	Mflv_4182	2127727	+	Mkms_2005	2331067	+	Mvan_2181	3224708	-	Rv2916c	1943801	-	ML1622	3893449	-	MAV_3770	2189086	+	MMAR_1792	3271230	-	MAB_3237c	2288431	+	MUL_2040
7					2519767	+	MSMEG_2435		30S ribosomal protein S16	Protein synthesis	Ribosomal proteins: synthesis and modification	4429151	-	Mflv_4175	2133566	+	Mkms_2011	2336873	+	Mvan_2187	3217155	-	Rv2909c	1940263	-	ML1618	3887735	-	MAV_3764	2197715	+	MMAR_1799	3264121	-	MAB_3229c	2297046	+	MUL_2047
7					2520258	+	MSMEG_2436		hypothetical protein	Hypothetical proteins	Conserved	4428912	-	Mflv_4174	2134081	+	Mkms_2012	2337346	+	Mvan_2188	3216905	-	Rv2908c	1939996	-	ML1617	3887484	-	MAV_3763	2198209	+	MMAR_1800	3263870	-	MAB_3228c	2297540	+	MUL_2048
7					2520523	+	MSMEG_2437	rimM	16S rRNA-processing protein	Transcription	RNA processing	4428371	-	Mflv_4173	2134340	+	Mkms_2013	2337601	+	Mvan_2189	3216361	-	Rv2907c	1939452	-	ML1616	3886947	-	MAV_3762	2198476	+	MMAR_1801	3263344	-	MAB_3227c	2297807	+	MUL_2049
7					2521059	+	MSMEG_2438	trmD	tRNA (guanine-N(1)-)-methyltransferase	Protein synthesis	tRNA and rRNA base modification	4427670	-	Mflv_4172	2134876	+	Mkms_2014	2338132	+	Mvan_2190	3215665	-	Rv2906c	1938739	-	ML1615	3886221	-	MAV_3760	2199010	+	MMAR_1802	3262605	-	MAB_3226c	2298340	+	MUL_2050
7					2523015	+	MSMEG_2440	rplS	50S ribosomal protein L19	Protein synthesis	Ribosomal proteins: synthesis and modification	4426070	-	Mflv_4170	2136802	+	Mkms_2016	2340060	+	Mvan_2192	3213912	-	Rv2904c	1937112	-	ML1613	3884570	-	MAV_3759	2201131	+	MMAR_1804	3261134	-	MAB_3224c	2300461	+	MUL_2052
7					2524304	+	MSMEG_2442	rnhB	ribonuclease HII	Transcription	Degradation of RNA	4424364	-	Mflv_4168	2138095	+	Mkms_2018	2341327	+	Mvan_2194	3212162	-	Rv2902c	1935438	-	ML1611	3882891	-	MAV_3757	2202450	+	MMAR_1806	3259131	-	MAB_3222c	2301780	+	MUL_2054
7					2525199	+	MSMEG_2443		hypothetical protein	Hypothetical proteins	Conserved	4424062	-	Mflv_4167	2138890	+	Mkms_2019	2342073	+	Mvan_2195	3211803	-	Rv2901c	1935020	-	ML1610	3882523	-	MAV_3756	2203300	+	MMAR_1807	3258815	-	MAB_3221c	2302619	+	MUL_2055
7					2601428	+	MSMEG_2515	xerC	site-specific tyrosine recombinase XerC	DNA metabolism	DNA replication, recombination, and repair	4387158	-	Mflv_4135	2159019	+	Mkms_2036	2354638	+	Mvan_2207	3203394	-	Rv2894c	1924844	-	ML1600	3872983	-	MAV_3746	2213151	+	MMAR_1817	3246865	-	MAB_3204c	2312473	+	MUL_2065
7					2604918	+	MSMEG_2519	rpsB	30S ribosomal protein S2	Protein synthesis	Ribosomal proteins: synthesis and modification	4385528	-	Mflv_4133	2161185	+	Mkms_2039	2356486	+	Mvan_2209	3199119	-	Rv2890c	1923187	-	ML1598	3871274	-	MAV_3744	2214892	+	MMAR_1819	3240124	-	MAB_3196c	2314218	+	MUL_2067
7					2605809	+	MSMEG_2520	tsf	elongation factor Ts	Protein synthesis	Translation factors	4384686	-	Mflv_4132	2162050	+	Mkms_2040	2357338	+	Mvan_2210	3198292	-	Rv2889c	1922355	-	ML1597	3870433	-	MAV_3743	2215724	+	MMAR_1820	3239290	-	MAB_3195c	2315035	+	MUL_2068
7					2624947	+	MSMEG_2540	pyrH	uridylate kinase	Purines, pyrimidines, nucleosides, and nucleotides	Nucleotide and nucleoside interconversions	4373986	-	Mflv_4124	2172816	+	Mkms_2049	2370377	+	Mvan_2220	3192373	-	Rv2883c	1915483	-	ML1591	3862655	-	MAV_3733	2221450	+	MMAR_1826	3232315	-	MAB_3188c	2320486	+	MUL_2074
7					2625741	+	MSMEG_2541	frr	ribosome recycling factor	Protein synthesis	Translation factors	4373397	-	Mflv_4123	2173725	+	Mkms_2050	2371168	+	Mvan_2221	3191644	-	Rv2882c	1914867	-	ML1590	3861976	-	MAV_3732	2222312	+	MMAR_1827	3231688	-	MAB_3187c	2321621	+	MUL_2075
7					2660026	+	MSMEG_2578	dxr	1-deoxy-D-xylulose 5-phosphate reductoisomerase	Biosynthesis of cofactors, prosthetic groups, and carriers	Other	4336141	-	Mflv_4083	2209705	+	Mkms_2088	2410125	+	Mvan_2260	3181770	-	Rv2870c	1908215	-	ML1583	3856864	-	MAV_3727	2235392	+	MMAR_1836	3218604	-	MAB_3171c	2331209	+	MUL_2085
7					2662456	+	MSMEG_2580	ispG	4-hydroxy-3-methylbut-2-en-1-yl diphosphate synthase	Biosynthesis of cofactors, prosthetic groups, and carriers	Other	4333667	-	Mflv_4081	2212103	+	Mkms_2090	2412573	+	Mvan_2262	3179368	-	Rv2868c	1905761	-	ML1581	3854422	-	MAV_3725	2237857	+	MMAR_1838	3216163	-	MAB_3169c	2333746	+	MUL_2087
7					2665920	+	MSMEG_2584		penicillin-binding protein, putative	Cell envelope	Biosynthesis and degradation of murein sacculus and peptidoglycan	4328599	-	Mflv_4076	2215007	+	Mkms_2093	2417206	+	Mvan_2266	3175454	-	Rv2864c	1901935	-	ML1577	3851543	-	MAV_3723	2240037	+	MMAR_1840	3213327	-	MAB_3167c	2335854	+	MUL_2089
7					2668898	+	MSMEG_2587	map	methionine aminopeptidase	Protein fate	Protein modification and repair	4323807	-	Mflv_4070	2217943	+	Mkms_2096	2422913	+	Mvan_2272	3173160	-	Rv2861c	1900886	-	ML1576	3850021	-	MAV_3721	2242652	+	MMAR_1842	3211172	-	MAB_3164c	2338511	+	MUL_2091
7	Cations and iron carrying compounds	Transport and binding proteins	Unknown substrate	Transport and binding proteins	2700404	+	MSMEG_2619		efflux protein	Fatty acid and phospholipid metabolism	Degradation	4298190	-	Mflv_4046	2244810	+	Mkms_2121	2462381	+	Mvan_2306	3153039	-	Rv2846c	1886294	-	ML1562	3828087	-	MAV_3702	2300189	+	MMAR_1887	3180588	-	MAB_3142c	2362367	+	MUL_2115
7					2706242	+	MSMEG_2625	nusA	transcription elongation factor NusA	Transcription	Transcription factors	4293618	-	Mflv_4041	2249975	+	Mkms_2126	2469095	+	Mvan_2312	3148385	-	Rv2841c	1883536	-	ML1558	3822060	-	MAV_3695	2305419	+	MMAR_1892	3175150	-	MAB_3135c	2367600	+	MUL_2120
7					2708747	+	MSMEG_2628	infB	translation initiation factor IF-2	Protein synthesis	Translation factors	4290293	-	Mflv_4039	2251530	+	Mkms_2128	2470630	+	Mvan_2314	3145171	-	Rv2839c	1880177	-	ML1556	3818822	-	MAV_3693	2306993	+	MMAR_1894	3169811	-	MAB_3131c	2369174	+	MUL_2122
7					2710579	+	MSMEG_2629	rbfA	ribosome-binding factor A	Transcription	RNA processing	4289784	-	Mflv_4038	2254296	+	Mkms_2129	2473457	+	Mvan_2315	3144620	-	Rv2838c	1879669	-	ML1555	3818283	-	MAV_3692	2309849	+	MMAR_1895	3169333	-	MAB_3130c	2372024	+	MUL_2123
7					2727996	+	MSMEG_2647		metallophosphoesterase	Unknown function	Enzymes of unknown specificity	4281543	-	Mflv_4030	2262280	+	Mkms_2139	2484479	+	Mvan_2327	3103937	-	Rv2795c	1872638	-	ML1548	3811650	-	MAV_3684	2330886	+	MMAR_1915	3159899	-	MAB_3118c	2389095	+	MUL_2140
7					2728958	+	MSMEG_2648		Sfp-type phosphopantetheinyl transferase	Unknown function	Enzymes of unknown specificity	4280869	-	Mflv_4029	2263239	+	Mkms_2140	2485423	+	Mvan_2328	3103257	-	Rv2794c	1871958	-	ML1547	3810976	-	MAV_3683	2331848	+	MMAR_1916	3159253	-	MAB_3117c	2390018	+	MUL_2141
7					2729620	+	MSMEG_2649	truB	tRNA pseudouridine synthase B	Protein synthesis	tRNA and rRNA base modification	4279988	-	Mflv_4028	2263907	+	Mkms_2141	2486106	+	Mvan_2329	3102364	-	Rv2793c	1870999	-	ML1546	3810050	-	MAV_3682	2332528	+	MMAR_1917	3158360	-	MAB_3116c	2390698	+	MUL_2142
7					2733807	+	MSMEG_2653	ribF	bifunctional riboflavin kinase/FMN adenylyltransferase	Biosynthesis of cofactors, prosthetic groups, and carriers	Riboflavin, FMN, and FAD	4277667	-	Mflv_4025	2266048	+	Mkms_2144	2506325	+	Mvan_2348	3093905	-	Rv2786c	1012135	+	ML0852	3805545	-	MAV_3678	2336899	+	MMAR_1921	3153252	-	MAB_3109c	2395069	+	MUL_2146
7					2734886	+	MSMEG_2654	rpsO	30S ribosomal protein S15	Protein synthesis	Ribosomal proteins: synthesis and modification	4277231	-	Mflv_4024	2267172	+	Mkms_2145	2507456	+	Mvan_2349	3093479	-	Rv2785c	1013248	+	ML0853	3805147	-	MAV_3677	2337999	+	MMAR_1922	3152889	-	MAB_3108c	2396170	+	MUL_2147
7					2735997	+	MSMEG_2656	gpsI	polynucleotide phosphorylase/polyadenylase	Transcription	Degradation of RNA	4274582	-	Mflv_4023	2267827	+	Mkms_2146	2508105	+	Mvan_2350	3090339	-	Rv2783c	1013839	+	ML0854	3802464	-	MAV_3676	2339617	+	MMAR_1925	3149848	-	MAB_3106c	2397815	+	MUL_2150
7					2740567	-	MSMEG_2659	ald	alanine dehydrogenase	Energy metabolism	Amino acids and amines	4269356	+	Mflv_4017	2272766	-	Mkms_2150	2513593	-	Mvan_2355	3086820	+	Rv2780	1846966	+	ML1532	3798879	+	MAV_3674	2344315	-	MMAR_1928	3143072	+	MAB_3100	2403862	-	MUL_2154
7					2749543	+	MSMEG_2670	thyA	thymidylate synthase	Purines, pyrimidines, nucleosides, and nucleotides	2-Deoxyribonucleotide metabolism	4262227	-	Mflv_4007	2278930	+	Mkms_2158	2536978	+	Mvan_2380	3073680	-	Rv2764c	1833026	-	ML1519	3777875	-	MAV_3652	2375214	+	MMAR_1956	3134847	-	MAB_3091c	2430948	+	MUL_2178
7					2760518	+	MSMEG_2683	thyX	FAD-dependent thymidylate synthase	Purines, pyrimidines, nucleosides, and nucleotides	2-Deoxyribonucleotide metabolism	4257688	-	Mflv_4001	2281457	+	Mkms_2161	2542627	+	Mvan_2386	3067193	-	Rv2754c	1825645	-	ML1514	3773068	-	MAV_3645	2380277	+	MMAR_1961	3131072	-	MAB_3085c	2436003	+	MUL_2183
7					2761296	+	MSMEG_2684	dapA	dihydrodipicolinate synthase	Amino acid biosynthesis	Aspartate family	4256735	-	Mflv_4000	2282238	+	Mkms_2162	2543424	+	Mvan_2387	3066222	-	Rv2753c	1824627	-	ML1513	3772122	-	MAV_3644	2381147	+	MMAR_1962	3130088	-	MAB_3084c	2436882	+	MUL_2184
8					2765524	+	MSMEG_2690		DNA translocase FtsK	Protein fate	Protein and peptide secretion and trafficking	4248962	-	Mflv_3994	2286582	+	Mkms_2167	2549329	+	Mvan_2393	3059855	-	Rv2748c	1144496	+	ML0977	3765604	-	MAV_3639	2385969	+	MMAR_1967	3119810	-	MAB_3074c	3757928	-	MUL_3390
8					2768315	-	MSMEG_2691		N-acetylglutamate synthase	Unknown function	Enzymes of unknown specificity	4245417	+	Mflv_3990	2289198	-	Mkms_2168	2551972	-	Mvan_2394	3059262	+	Rv2747	1147166	-	ML0978	3764991	+	MAV_3638	2388590	-	MMAR_1968	3118571	+	MAB_3072	3757392	+	MUL_3389
8					2768903	+	MSMEG_2692	pgsA	CDP-diacylglycerol--glycerol-3-phosphate 3-phosphatidyltransferase	Fatty acid and phospholipid metabolism	Biosynthesis	4244742	-	Mflv_3989	2289773	+	Mkms_2169	2552530	+	Mvan_2395	3058602	-	Rv2746c	1147775	+	ML0979	3764335	-	MAV_3637	2389199	+	MMAR_1969	3117929	-	MAB_3071c	3756738	-	MUL_3388
8					2773253	+	MSMEG_2699		hypothetical protein	Hypothetical proteins	Conserved	4240887	-	Mflv_3984	2293586	+	Mkms_2175	2556415	+	Mvan_2401	3052023	-	Rv2739c	1151510	+	ML0985	3760075	-	MAV_3631	2392584	+	MMAR_1974	3111127	-	MAB_3062c	3752755	-	MUL_3383
8					2774435	+	MSMEG_2700		hypothetical protein	Hypothetical proteins	Conserved	4240702	-	Mflv_3983	2294759	+	Mkms_2176	2557597	+	Mvan_2402	3051806	-	Rv2738c	1152702	+	ML0986	3759525	-	MAV_3629	2393774	+	MMAR_1975	3110928	-	MAB_3061c	3752525	-	MUL_3382
8					2797337	+	MSMEG_2729	miaB	tRNA-I(6)A37 thiotransferase enzyme MiaB	Protein synthesis	tRNA and rRNA base modification	4226374	-	Mflv_3967	2316343	+	Mkms_2203	2581661	+	Mvan_2429	3044986	-	Rv2733c	1155731	+	ML0989	3754984	-	MAV_3625	2396413	+	MMAR_1979	3100640	-	MAB_3048c	3748494	-	MUL_3378
8					2802586	+	MSMEG_2734	miaA	tRNA delta(2)-isopentenylpyrophosphate transferase	Protein synthesis	tRNA and rRNA base modification	4221665	-	Mflv_3962	2321703	+	Mkms_2208	2586972	+	Mvan_2434	3039825	-	Rv2727c	1163315	+	ML0995	3749161	-	MAV_3620	2405310	+	MMAR_1986	3096905	-	MAB_3044c	3740251	-	MUL_3370
8					2803499	+	MSMEG_2735	dapF	diaminopimelate epimerase	Amino acid biosynthesis	Aspartate family	4220779	-	Mflv_3961	2322625	+	Mkms_2209	2587903	+	Mvan_2435	3038931	-	Rv2726c	1164317	+	ML0996	3748272	-	MAV_3619	2406259	+	MMAR_1987	3096021	-	MAB_3043c	3739374	-	MUL_3369
8					2804420	+	MSMEG_2736		GTP-binding protein	Unknown function	General	4219272	-	Mflv_3960	2323516	+	Mkms_2210	2588858	+	Mvan_2436	3037427	-	Rv2725c	1165270	+	ML0997	3746798	-	MAV_3618	2407178	+	MMAR_1988	3094580	-	MAB_3042c	3737813	-	MUL_3368
8			DNA interactions	Regulatory functions	2812637	-	MSMEG_2740	lexA	LexA repressor	DNA metabolism	DNA replication, recombination, and repair	4212327	+	Mflv_3956	2331197	-	Mkms_2214	2597656	-	Mvan_2441	3031845	+	Rv2720	1175021	-	ML1003	3742391	+	MAV_3614	2413842	-	MMAR_1992	3089783	+	MAB_3038	3730550	+	MUL_3363
8					2814351	+	MSMEG_2743	nrdR	transcriptional regulator NrdR	Regulatory functions	DNA interactions	4211049	-	Mflv_3954	2332685	+	Mkms_2216	2599222	+	Mvan_2443	3030413	-	Rv2718c	1176664	+	ML1005	3740968	-	MAV_3612	2415436	+	MMAR_1994	3088433	-	MAB_3036c	3729072	-	MUL_3361
8					2816586	-	MSMEG_2746		hypothetical protein	Cell envelope	Biosynthesis and degradation of murein sacculus and peptidoglycan	4208221	+	Mflv_3951	2334952	-	Mkms_2219	2601467	-	Mvan_2446	3027065	+	Rv2714	1179519	-	ML1009	3737669	+	MAV_3608	2418383	-	MMAR_1998	3085514	+	MAB_3033	3725766	+	MUL_3357
8	Cations and iron carrying compounds	Transport and binding proteins	DNA interactions	Regulatory functions	2821344	-	MSMEG_2750		iron-dependent repressor IdeR	Regulatory functions	Other	4206165	+	Mflv_3949	2338042	-	Mkms_2222	2606123	-	Mvan_2450	3023565	+	Rv2711	1183481	-	ML1013	3733274	+	MAV_3604	2423029	-	MMAR_2002	3081214	+	MAB_3029	3720029	+	MUL_3351
8					2822265	-	MSMEG_2752		RNA polymerase sigma factor SigB	Transcription	Transcription factors	4205017	+	Mflv_3948	2338891	-	Mkms_2223	2606953	-	Mvan_2451	3022461	+	Rv2710	1184330	-	ML1014	3732185	+	MAV_3603	2423873	-	MMAR_2003	3080141	+	MAB_3028	3718906	+	MUL_3350
8					2823878	+	MSMEG_2754		hypothetical protein	Hypothetical proteins	Conserved	4204158	-	Mflv_3946	2340486	+	Mkms_2225	2608551	+	Mvan_2453	3021548	-	Rv2708c	1185903	+	ML1016	3731253	-	MAV_3601	2425474	+	MMAR_2005	3079342	-	MAB_3026c	3718028	-	MUL_3348
8					2824118	-	MSMEG_2755		hypothetical protein	Hypothetical proteins	Conserved	4203197	+	Mflv_3945	2340712	-	Mkms_2226	2608786	-	Mvan_2454	3020573	+	Rv2707	1186213	-	ML1017	3730251	+	MAV_3600	2425723	-	MMAR_2006	3078383	+	MAB_3025	3717053	+	MUL_3347
8					2826225	-	MSMEG_2758		RNA polymerase sigma factor	Transcription	Transcription factors	4198579	+	Mflv_3939	2343928	-	Mkms_2231	2614695	-	Mvan_2461	3017835	+	Rv2703	1189185	-	ML1022	3726468	+	MAV_3595	2430106	-	MMAR_2011	3067302	+	MAB_3009	3712248	+	MUL_3341
8			Glycolysis/gluconeogenesis	Energy metabolism	2827821	-	MSMEG_2760		polyphosphate glucokinase	Central intermediary metabolism	Phosphorus compounds	4197572	+	Mflv_3938	2345600	-	Mkms_2232	2616352	-	Mvan_2462	3016858	+	Rv2702	1190920	-	ML1023	3725445	+	MAV_3594	2431790	-	MMAR_2012	3066336	+	MAB_3008	3711275	+	MUL_3340
8					2830449	+	MSMEG_2763		hypothetical protein	Hypothetical proteins	Conserved	4195447	-	Mflv_3935	2348176	+	Mkms_2235	2619021	+	Mvan_2465	3014663	-	Rv2699c	1193568	+	ML1026	3723311	-	MAV_3591	2434418	+	MMAR_2015	3064188	-	MAB_3005c	3709139	-	MUL_3337
8					2831277	+	MSMEG_2765	dut	deoxyuridine 5-triphosphate nucleotidohydrolase	Purines, pyrimidines, nucleosides, and nucleotides	2-Deoxyribonucleotide metabolism	4194462	-	Mflv_3933	2349044	+	Mkms_2237	2619850	+	Mvan_2467	3013683	-	Rv2697c	1194374	+	ML1028	3722331	-	MAV_3589	2435230	+	MMAR_2017	3063170	-	MAB_3003c	3708165	-	MUL_3335
8	Other	Biosynthesis of cofactors, prosthetic groups, and carriers	Thiamine	Biosynthesis of cofactors, prosthetic groups, and carriers	2841956	+	MSMEG_2776	dxs	1-deoxy-D-xylulose-5-phosphate synthase	Biosynthesis of cofactors, prosthetic groups, and carriers	Pyridoxine	4183581	-	Mflv_3923	2364425	+	Mkms_2254	2629227	+	Mvan_2477	2998052	-	Rv2682c	1201215	+	ML1038	3709513	-	MAV_3577	2449148	+	MMAR_2032	3050123	-	MAB_2990c	3692791	-	MUL_3319
8					2844852	-	MSMEG_2778		ribonuclease D	Transcription	RNA processing	4181124	+	Mflv_3921	2368076	-	Mkms_2256	2632348	-	Mvan_2479	2996739	+	Rv2681	1205247	-	ML1040	3708187	+	MAV_3576	2456511	-	MMAR_2035	3048199	+	MAB_2988	3686518	+	MUL_3315
8					2846102	-	MSMEG_2779		hypothetical protein	Hypothetical proteins	Conserved	4180537	+	Mflv_3920	2369364	-	Mkms_2257	2633634	-	Mvan_2480	2996105	+	Rv2680	1206538	-	ML1041	3707604	+	MAV_3575	2457820	-	MMAR_2036	3047649	+	MAB_2987	3685935	+	MUL_3314
8					2846805	+	MSMEG_2780	hemE	uroporphyrinogen decarboxylase	Biosynthesis of cofactors, prosthetic groups, and carriers	Heme, porphyrin, and cobalamin	4179398	-	Mflv_3919	2370059	+	Mkms_2258	2634301	+	Mvan_2481	2993989	-	Rv2678c	1208217	+	ML1043	3705498	-	MAV_3573	2459472	+	MMAR_2038	3046421	-	MAB_2986c	3683803	-	MUL_3312
8					2849229	+	MSMEG_2782		hypothetical protein	Unclassified	Role category not yet assigned	4177331	-	Mflv_3917	2372491	+	Mkms_2260	2636763	+	Mvan_2483	2991933	-	Rv2676c	1210648	+	ML1045	3703444	-	MAV_3571	2461903	+	MMAR_2040	3044340	-	MAB_2984c	3681738	-	MUL_3310
9					3024998	+	MSMEG_2962	secF	preprotein translocase subunit SecF	Protein fate	Protein and peptide secretion and trafficking	4076095	-	Mflv_3815	2434317	+	Mkms_2324	2726056	+	Mvan_2584	2912683	-	Rv2586c	591834	+	ML0488	3614394	-	MAV_3467	2557292	+	MMAR_2121	2933453	-	MAB_2879c	1906345	+	MUL_1726
9					3028533	+	MSMEG_2965	relA	GTP pyrophosphokinase	Cellular processes	Adaptations to atypical conditions	4071496	-	Mflv_3812	2437802	+	Mkms_2327	2729583	+	Mvan_2587	2907826	-	Rv2583c	595607	+	ML0491	3609756	-	MAV_3464	2560978	+	MMAR_2124	2928850	-	MAB_2876c	1910022	+	MUL_1729
9					3039885	-	MSMEG_2974		peptidyl-prolyl cis-trans isomerase, cyclophilin-type	Protein fate	Protein folding and stabilization	4070525	+	Mflv_3811	2442563	-	Mkms_2330	2732028	-	Mvan_2588	2906814	+	Rv2582	598029	-	ML0492	3607182	+	MAV_3462	2563398	-	MMAR_2125	2926954	+	MAB_2874	1912451	-	MUL_1730
9					3040917	+	MSMEG_2975		metallo-beta-lactamase family protein	Unknown function	Enzymes of unknown specificity	4069728	-	Mflv_3810	2443573	+	Mkms_2331	2733037	+	Mvan_2589	2906089	-	Rv2581c	599080	+	ML0493	3606416	-	MAV_3461	2564426	+	MMAR_2126	2926169	-	MAB_2873c	1913479	+	MUL_1731
9					3041591	+	MSMEG_2976	hisS	histidyl-tRNA synthetase	Protein synthesis	tRNA aminoacylation	4068469	-	Mflv_3809	2444238	+	Mkms_2332	2733711	+	Mvan_2590	2904821	-	Rv2580c	599740	+	ML0494	3605150	-	MAV_3460	2565097	+	MMAR_2127	2924898	-	MAB_2872c	1914150	+	MUL_1732
9					3070138	+	MSMEG_3003	aspS	aspartyl-tRNA synthetase	Protein synthesis	tRNA aminoacylation	4039098	-	Mflv_3785	2467989	+	Mkms_2355	2763600	+	Mvan_2615	2896013	-	Rv2572c	606839	+	ML0501	3592533	-	MAV_3447	2598725	+	MMAR_2158	2918006	-	MAB_2865c	1926132	+	MUL_1743
9					3088091	+	MSMEG_3017		hypothetical protein	Hypothetical proteins	Conserved	4020543	-	Mflv_3770	2488427	+	Mkms_2368	2780411	+	Mvan_2629	2889795	+	Rv2567	3225401	+	ML2679	3582819	+	MAV_3438	2604570	-	MMAR_2164	2908088	-	MAB_2858c	1931800	-	MUL_1748
9					3090802	+	MSMEG_3018		transglutaminase domain-containing protein	Unknown function	General	4019614	-	Mflv_3769	2491081	+	Mkms_2369	2783041	+	Mvan_2630	2893464	-	Rv2569c	617501	+	ML0508	3586494	-	MAV_3439	2602488	+	MMAR_2162	2907177	-	MAB_2857c	1929718	+	MUL_1746
9					3093797	+	MSMEG_3021		recombination factor protein RarA	Unknown function	General	4016194	-	Mflv_3766	2493996	+	Mkms_2372	2789461	+	Mvan_2635	2878571	-	Rv2559c	619666	+	ML0510	3580272	-	MAV_3435	2612104	+	MMAR_2167	2902454	-	MAB_2853c	1937621	+	MUL_1751
9					3096983	+	MSMEG_3025	alaS	alanyl-tRNA synthetase	Protein synthesis	tRNA aminoacylation	4012438	-	Mflv_3763	2509964	+	Mkms_2393	2792681	+	Mvan_2640	2873771	-	Rv2555c	622159	+	ML0512	3575901	-	MAV_3431	2614864	+	MMAR_2170	2899157	-	MAB_2851c	1940382	+	MUL_1754
9					3100185	+	MSMEG_3027		hypothetical protein	Hypothetical proteins	Conserved	4010666	-	Mflv_3761	2513164	+	Mkms_2395	2795902	+	Mvan_2642	2872012	-	Rv2553c	625433	+	ML0514	3574157	-	MAV_3429	2618075	+	MMAR_2172	2897368	-	MAB_2849c	1943593	+	MUL_1756
9					3102792	+	MSMEG_3030	aroC	chorismate synthase	Amino acid biosynthesis	Aromatic amino acid family	4008142	-	Mflv_3758	2516785	+	Mkms_2399	2798539	+	Mvan_2645	2863207	-	Rv2540c	627741	+	ML0516	3561868	-	MAV_3417	2620693	+	MMAR_2175	2892118	-	MAB_2843c	1946212	+	MUL_1759
9					3104730	+	MSMEG_3033	aroB	3-dehydroquinate synthase	Amino acid biosynthesis	Aromatic amino acid family	4006404	-	Mflv_3756	2518703	+	Mkms_2401	2800421	+	Mvan_2647	2861588	-	Rv2538c	629568	+	ML0518	3560244	-	MAV_3415	2622476	+	MMAR_2177	2890360	-	MAB_2841c	1947995	+	MUL_1761
9					3106451	+	MSMEG_3034		metallopeptidase, M24 family protein	Protein fate	Degradation of proteins, peptides, and glycopeptides	4003787	-	Mflv_3753	2520818	+	Mkms_2404	2803027	+	Mvan_2650	2859300	-	Rv2535c	631821	+	ML0521	3558005	-	MAV_3412	2624790	+	MMAR_2180	2888233	-	MAB_2838c	1950309	+	MUL_1764
10					3115629	+	MSMEG_3043	pyrB	aspartate carbamoyltransferase catalytic subunit	Purines, pyrimidines, nucleosides, and nucleotides	Pyrimidine ribonucleotide biosynthesis	3998477	-	Mflv_3747	2526202	+	Mkms_2410	2811435	+	Mvan_2660	1553232	+	Rv1380	645581	+	ML0532	3539548	-	MAV_3393	2641183	+	MMAR_2195	2883029	-	MAB_2831c	1966699	+	MUL_1780
10					3116582	+	MSMEG_3044	pyrC	dihydroorotase	Purines, pyrimidines, nucleosides, and nucleotides	Pyrimidine ribonucleotide biosynthesis	3997197	-	Mflv_3746	2527149	+	Mkms_2411	2812379	+	Mvan_2661	1554188	+	Rv1381	646543	+	ML0533	3538259	-	MAV_3392	2642142	+	MMAR_2196	2881698	-	MAB_2830c	1967658	+	MUL_1781
10					3118410	+	MSMEG_3046	carA	carbamoyl phosphate synthase small subunit	Purines, pyrimidines, nucleosides, and nucleotides	Pyrimidine ribonucleotide biosynthesis	3995537	-	Mflv_3744	2528938	+	Mkms_2413	2814204	+	Mvan_2663	1555971	+	Rv1383	648422	+	ML0535	3536567	-	MAV_3390	2643949	+	MMAR_2198	2880032	-	MAB_2828c	1969453	+	MUL_1783
10					3119664	+	MSMEG_3047	carB	carbamoyl phosphate synthase large subunit	Purines, pyrimidines, nucleosides, and nucleotides	Pyrimidine ribonucleotide biosynthesis	3992199	-	Mflv_3743	2530101	+	Mkms_2414	2815463	+	Mvan_2664	1557101	+	Rv1384	649632	+	ML0536	3533214	-	MAV_3389	2645096	+	MMAR_2199	2876694	-	MAB_2827c	1970672	+	MUL_1784
10					3123008	+	MSMEG_3048	pyrF	orotidine 5-phosphate decarboxylase	Purines, pyrimidines, nucleosides, and nucleotides	Pyrimidine ribonucleotide biosynthesis	3991384	-	Mflv_3742	2533442	+	Mkms_2415	2818804	+	Mvan_2665	1560445	+	Rv1385	652994	+	ML0537	3532393	-	MAV_3388	2648530	+	MMAR_2200	2875820	-	MAB_2826c	1974034	+	MUL_1785
10					3124973	+	MSMEG_3050		integration host factor	DNA metabolism	Other	3990675	-	Mflv_3741	2534721	+	Mkms_2416	2820020	+	Mvan_2666	1563694	+	Rv1388	656895	+	ML0540	3531172	-	MAV_3386	2650323	+	MMAR_2201	2873645	-	MAB_2824c	1975835	+	MUL_1787
10					3125301	+	MSMEG_3051	gmk	guanylate kinase	Purines, pyrimidines, nucleosides, and nucleotides	Nucleotide and nucleoside interconversions	3990053	-	Mflv_3740	2535049	+	Mkms_2417	2820348	+	Mvan_2667	1564401	+	Rv1389	657266	+	ML0541	3530415	-	MAV_3385	2650788	+	MMAR_2202	2873065	-	MAB_2823c	1976249	+	MUL_1788
10					3126019	+	MSMEG_3053	rpoZ	DNA-directed RNA polymerase subunit omega	Transcription	DNA-dependent RNA polymerase	3989699	-	Mflv_3739	2535704	+	Mkms_2418	2821016	+	Mvan_2668	1565093	+	Rv1390	657980	+	ML0542	3530012	-	MAV_3384	2651468	+	MMAR_2203	2872688	-	MAB_2822c	1976962	+	MUL_1789
10					3126361	+	MSMEG_3054	coaBC	bifunctional phosphopantothenoylcysteine decarboxylase/phosphopantothenate synthase	Biosynthesis of cofactors, prosthetic groups, and carriers	Pantothenate and coenzyme A	3988442	-	Mflv_3738	2536043	+	Mkms_2419	2821348	+	Mvan_2669	1565441	+	Rv1391	658333	+	ML0543	3528716	-	MAV_3383	2651816	+	MMAR_2204	2871386	-	MAB_2821c	1977310	+	MUL_1790
10			One-carbon metabolism	Central intermediary metabolism	3127746	+	MSMEG_3055	metK	S-adenosylmethionine synthetase	Central intermediary metabolism	Other	3987083	-	Mflv_3737	2537435	+	Mkms_2420	2822715	+	Mvan_2670	1566825	+	Rv1392	659721	+	ML0544	3527410	-	MAV_3382	2653186	+	MMAR_2205	2870101	-	MAB_2820c	1978680	+	MUL_1791
10					3133436	+	MSMEG_3061	priA	primosome assembly protein PriA	DNA metabolism	DNA replication, recombination, and repair	3981895	-	Mflv_3733	2544932	+	Mkms_2427	2841433	+	Mvan_2684	1577613	+	Rv1402	664260	+	ML0548	3519396	-	MAV_3375	2659594	+	MMAR_2211	2861242	-	MAB_2813c	1985089	+	MUL_1797
10					3137866	+	MSMEG_3064	fmt	methionyl-tRNA formyltransferase	Protein synthesis	tRNA aminoacylation	3978566	-	Mflv_3730	2549327	+	Mkms_2430	2845812	+	Mvan_2687	1582166	+	Rv1406	669003	+	ML0552	3516845	-	MAV_3372	2664238	+	MMAR_2215	2859561	-	MAB_2811c	1991108	+	MUL_1802
10					3140241	+	MSMEG_3066	rpe	ribulose-phosphate 3-epimerase	Energy metabolism	Pentose phosphate pathway	3976479	-	Mflv_3728	2551623	+	Mkms_2432	2848111	+	Mvan_2689	1584499	+	Rv1408	671416	+	ML0554	3514646	-	MAV_3370	2666685	+	MMAR_2217	2857443	-	MAB_2809c	1993546	+	MUL_1804
10					3140915	+	MSMEG_3067	ribD	riboflavin biosynthesis protein RibD	Biosynthesis of cofactors, prosthetic groups, and carriers	Riboflavin, FMN, and FAD	3975481	-	Mflv_3727	2552297	+	Mkms_2433	2848812	+	Mvan_2690	1585194	+	Rv1409	672087	+	ML0555	3513624	-	MAV_3368	2667382	+	MMAR_2218	2856415	-	MAB_2808c	1994252	+	MUL_1805
10					3142257	-	MSMEG_3069		aminoglycosides/tetracycline-transport integral membrane protein	Cell envelope	Other	3973579	+	Mflv_3725	2553604	-	Mkms_2434	2850066	-	Mvan_2691	1586210	-	Rv1410c	673150	-	ML0556	3512071	+	MAV_3369	2668406	-	MMAR_2219	2854903	+	MAB_2807	1995276	-	MUL_1806
10					3144739	+	MSMEG_3071	ribE	riboflavin synthase subunit alpha	Biosynthesis of cofactors, prosthetic groups, and carriers	Riboflavin, FMN, and FAD	3969464	-	Mflv_3721	2556065	+	Mkms_2436	2852521	+	Mvan_2693	1588567	+	Rv1412	675552	+	ML0558	3510649	-	MAV_3366	2670770	+	MMAR_2221	2846629	-	MAB_2797c	1997640	+	MUL_1808
10					3145459	+	MSMEG_3072		bifunctional 3,4-dihydroxy-2-butanone 4-phosphate synthase/GTP cyclohydrolase II protein	Biosynthesis of cofactors, prosthetic groups, and carriers	Riboflavin, FMN, and FAD	3966458	-	Mflv_3719	2556786	+	Mkms_2437	2853240	+	Mvan_2694	1590397	+	Rv1415	676302	+	ML0559	3509250	-	MAV_3365	2671532	+	MMAR_2222	2845189	-	MAB_2796c	1998402	+	MUL_1809
10					3146775	+	MSMEG_3073	ribH	riboflavin synthase subunit beta	Biosynthesis of cofactors, prosthetic groups, and carriers	Riboflavin, FMN, and FAD	3965956	-	Mflv_3718	2558102	+	Mkms_2438	2854508	+	Mvan_2695	1591689	+	Rv1416	677606	+	ML0560	3508718	-	MAV_3364	2672806	+	MMAR_2223	2844710	-	MAB_2795c	1999676	+	MUL_1810
10					3150228	+	MSMEG_3078	uvrC	excinuclease ABC subunit C	DNA metabolism	DNA replication, recombination, and repair	3961490	-	Mflv_3715	2561565	+	Mkms_2442	2855478	+	Mvan_2697	1594042	+	Rv1420	678870	+	ML0562	3504709	-	MAV_3360	2675963	+	MMAR_2227	2831551	-	MAB_2784c	2002891	+	MUL_1814
10					3152446	+	MSMEG_3079		hypothetical protein	Unclassified	Role category not yet assigned	3960510	-	Mflv_3714	2563592	+	Mkms_2443	2857511	+	Mvan_2698	1595979	+	Rv1421	680810	+	ML0563	3503780	-	MAV_3359	2677903	+	MMAR_2228	2830674	-	MAB_2783c	2004774	+	MUL_1815
10					3153318	+	MSMEG_3080		hypothetical protein	Hypothetical proteins	Conserved	3959483	-	Mflv_3713	2564535	+	Mkms_2444	2858525	+	Mvan_2699	1596881	+	Rv1422	681703	+	ML0564	3502707	-	MAV_3358	2678820	+	MMAR_2229	2829583	-	MAB_2782c	2005691	+	MUL_1816
10					3154391	+	MSMEG_3081		hypothetical protein	Hypothetical proteins	Conserved	3958509	-	Mflv_3712	2565554	+	Mkms_2445	2859556	+	Mvan_2700	1597906	+	Rv1423	682779	+	ML0565	3501733	-	MAV_3357	2679893	+	MMAR_2230	2828609	-	MAB_2781c	2006764	+	MUL_1817
10					3157277	+	MSMEG_3084	gap	glyceraldehyde-3-phosphate dehydrogenase, type I	Energy metabolism	Glycolysis/gluconeogenesis	3956459	-	Mflv_3710	2570562	+	Mkms_2450	2863161	+	Mvan_2703	1613307	+	Rv1436	694889	+	ML0570	3484309	-	MAV_3341	2692597	+	MMAR_2239	2826128	-	MAB_2779c	2020646	+	MUL_1828
10					3158305	+	MSMEG_3085	pgk	phosphoglycerate kinase	Energy metabolism	Glycolysis/gluconeogenesis	3955219	-	Mflv_3709	2571621	+	Mkms_2451	2864213	+	Mvan_2704	1614329	+	Rv1437	695911	+	ML0571	3483058	-	MAV_3340	2693629	+	MMAR_2240	2824887	-	MAB_2778c	2021678	+	MUL_1829
10					3159535	+	MSMEG_3086	tpiA	triosephosphate isomerase	Energy metabolism	Glycolysis/gluconeogenesis	3954424	-	Mflv_3708	2572848	+	Mkms_2452	2865466	+	Mvan_2705	1615564	+	Rv1438	697158	+	ML0572	3482276	-	MAV_3339	2694876	+	MMAR_2241	2824090	-	MAB_2777c	2022925	+	MUL_1830
10					3160365	+	MSMEG_3087	secG	preprotein translocase subunit SecG	Protein fate	Protein and peptide secretion and trafficking	3954156	-	Mflv_3707	2573665	+	Mkms_2453	2866282	+	Mvan_2706	1617837	+	Rv1440	699950	+	ML0577	3482012	-	MAV_3338	2701527	-	MMAR_2246	2820934	-	MAB_2774c	2029580	-	MUL_1835
10					3173171	-	MSMEG_3099	pgl	6-phosphogluconolactonase	Energy metabolism	Pentose phosphate pathway	3943740	+	Mflv_3696	2577674	-	Mkms_2456	2876446	-	Mvan_2716	1623714	-	Rv1445c	703242	-	ML0579	3474080	+	MAV_3331	2706521	-	MMAR_2250	2811773	+	MAB_2763	2035525	-	MUL_1840
10					3176377	-	MSMEG_3102	tal	transaldolase	Energy metabolism	Pentose phosphate pathway	3940139	+	Mflv_3693	2580895	-	Mkms_2459	2879628	-	Mvan_2719	1626959	-	Rv1448c	706461	-	ML0582	3470533	+	MAV_3328	2709825	-	MMAR_2253	2808140	+	MAB_2760	2038776	-	MUL_1843
10					3177527	-	MSMEG_3103	tkt	transketolase	Energy metabolism	Pentose phosphate pathway	3938035	+	Mflv_3692	2582041	-	Mkms_2460	2880769	-	Mvan_2720	1628097	-	Rv1449c	707605	-	ML0583	3468366	+	MAV_3327	2710962	-	MMAR_2254	2805984	+	MAB_2759	2039913	-	MUL_1844
10					3179862	+	MSMEG_3105	cyoE	protoheme IX farnesyltransferase	Biosynthesis of cofactors, prosthetic groups, and carriers	Heme, porphyrin, and cobalamin	3936884	-	Mflv_3691	2584348	+	Mkms_2461	2883052	+	Mvan_2721	1635029	+	Rv1451	709904	+	ML0584	3467183	-	MAV_3326	2713352	+	MMAR_2255	2804821	-	MAB_2758c	2042303	+	MUL_1845
10					3191877	-	MSMEG_3117		cytochrome aa3 controlling protein	Energy metabolism	Electron transport	3931772	+	Mflv_3684	2596663	-	Mkms_2474	2888719	-	Mvan_2726	1641493	-	Rv1456c	712668	-	ML0587	3464471	+	MAV_3324	2723143	-	MMAR_2261	2801547	+	MAB_2754	2058010	-	MUL_1857
10			Unknown substrate	Transport and binding proteins	3192884	-	MSMEG_3118		ABC transporter efflux protein, DrrB family protein	Transport and binding proteins	Amino acids, peptides and amines	3929686	+	Mflv_3681	2599003	-	Mkms_2477	2890993	-	Mvan_2729	1642537	-	Rv1457c	714234	-	ML0589	3463517	+	MAV_3322	2724143	-	MMAR_2262	2800680	+	MAB_2753	2059010	-	MUL_1858
10					3193666	-	MSMEG_3119		ABC transporter, ATP-binding subunit	Transport and binding proteins	Unknown substrate	3928730	+	Mflv_3680	2599776	-	Mkms_2478	2891769	-	Mvan_2730	1643319	-	Rv1458c	715031	-	ML0590	3462612	+	MAV_3321	2724928	-	MMAR_2263	2799823	+	MAB_2752	2059795	-	MUL_1859
10					3196382	+	MSMEG_3121		DNA-binding protein	Unknown function	General	3926229	-	Mflv_3678	2602568	+	Mkms_2480	2894543	+	Mvan_2732	1646186	+	Rv1460	717872	+	ML0592	3460037	-	MAV_3319	2727782	+	MMAR_2265	2797170	-	MAB_2750c	2062649	+	MUL_1861
11					3683996	+	MSMEG_3621	ndh	NADH dehydrogenase	Energy metabolism	Electron transport	3533770	+	Mflv_3348	2966043	+	Mkms_2845	3245683	+	Mvan_3078	2101651	-	Rv1854c	2448422	+	ML2061	2893405	+	MAV_2867	3328163	-	MMAR_2728	2485493	-	MAB_2429c	3350490	+	MUL_3025
11					3691404	+	MSMEG_3630		transcriptional repressor, CopY family protein	Regulatory functions	DNA interactions	3541143	+	Mflv_3357	2973374	+	Mkms_2854	3253231	+	Mvan_3087	2096183	-	Rv1846c	2450656	+	ML2063	2895746	+	MAV_2869	3322445	-	MMAR_2720	2475670	-	MAB_2415c	3357177	+	MUL_3033
11					3691826	+	MSMEG_3631		integral membrane protein	Cell envelope	Other	3541574	+	Mflv_3358	2973805	+	Mkms_2855	3253662	+	Mvan_3088	2095218	-	Rv1845c	2451089	+	ML2064	2896180	+	MAV_2870	3321480	-	MMAR_2719	2474690	-	MAB_2414c	3357608	+	MUL_3034
11					3692833	+	MSMEG_3632	gnd	6-phosphogluconate dehydrogenase	Energy metabolism	Pentose phosphate pathway	3542584	+	Mflv_3359	2974804	+	Mkms_2856	3254653	+	Mvan_3089	2093731	-	Rv1844c	2452179	+	ML2065	2897206	+	MAV_2871	3319919	-	MMAR_2718	2473091	-	MAB_2413c	3358668	+	MUL_3035
11					3694314	+	MSMEG_3634		inositol-5-monophosphate dehydrogenase	Unknown function	General	3544140	+	Mflv_3360	2976348	+	Mkms_2857	3256145	+	Mvan_3090	2092259	-	Rv1843c	2453700	+	ML2066	2898730	+	MAV_2872	3318451	-	MMAR_2717	2471629	-	MAB_2412c	3360151	+	MUL_3036
11					3703284	+	MSMEG_3640	glcB	malate synthase G	Energy metabolism	TCA cycle	3552882	+	Mflv_3367	2981438	+	Mkms_2861	3264890	+	Mvan_3097	2084756	-	Rv1837c	2457996	+	ML2069	2906905	+	MAV_2880	3311551	-	MMAR_2713	2466805	-	MAB_2409c	3382802	-	MUL_3055
11					3707851	-	MSMEG_3642	gcvP	glycine dehydrogenase	Energy metabolism	Amino acids and amines	3612641	-	Mflv_3398	3022132	-	Mkms_2884	3327511	-	Mvan_3131	2075877	+	Rv1832	2463419	-	ML2072	2913237	-	MAV_2884	3302763	+	MMAR_2708	2461602	+	MAB_2407	3374383	+	MUL_3050
11					3711023	-	MSMEG_3644		transcriptional regulator, MerR family protein	Regulatory functions	DNA interactions	3615816	-	Mflv_3399	3025378	-	Mkms_2885	3330988	-	Mvan_3132	2074841	+	Rv1830	2466445	-	ML2073	2916396	-	MAV_2885	3301702	+	MMAR_2707	2460894	+	MAB_2406	3373388	+	MUL_3049
11					3711891	-	MSMEG_3645		hypothetical protein	Hypothetical proteins	Conserved	3616698	-	Mflv_3400	3026227	-	Mkms_2886	3331811	-	Mvan_3133	2073943	+	Rv1829	2467373	-	ML2074	2917309	-	MAV_2886	3300996	+	MMAR_2706	2460151	+	MAB_2405	3372616	+	MUL_3048
11					3713279	-	MSMEG_3647		forkhead-associated protein	Mobile and extrachromosomal element functions	Other	3618036	-	Mflv_3402	3027615	-	Mkms_2888	3333108	-	Mvan_3135	2072596	+	Rv1827	2468736	-	ML2076	2918668	-	MAV_2888	3299615	+	MMAR_2704	2458874	+	MAB_2403	3371235	+	MUL_3046
11					3716506	-	MSMEG_3652		CDP-diacylglycerol-glycerol-3-phosphate	Fatty acid and phospholipid metabolism	Biosynthesis	3621087	-	Mflv_3407	3030755	-	Mkms_2893	3336175	-	Mvan_3140	2069080	+	Rv1822	2472087	-	ML2081	2922037	-	MAV_2893	3296067	+	MMAR_2699	2455444	+	MAB_2398	3367687	+	MUL_3041
11					3717156	-	MSMEG_3654		preprotein translocase subunit SecA	Transport and binding proteins	Cations and iron carrying compounds	3621687	-	Mflv_3408	3031368	-	Mkms_2894	3361325	-	Mvan_3162	2066457	+	Rv1821	2472769	-	ML2082	2922721	-	MAV_2894	3293525	+	MMAR_2698	2453069	+	MAB_2397	3365146	+	MUL_3040
12					3966564	-	MSMEG_3894		proteasome alpha subunit	Protein fate	Degradation of proteins, peptides, and glycopeptides	3257097	+	Mflv_3078	3349549	-	Mkms_3190	3665810	-	Mvan_3448	2368983	-	Rv2109c	1576553	+	ML1323	2426476	+	MAV_2405	3735230	-	MMAR_3084	2187544	+	MAB_2173	2608436	-	MUL_2330
12					3967301	-	MSMEG_3895		proteasome beta subunit	Protein fate	Degradation of proteins, peptides, and glycopeptides	3256189	+	Mflv_3077	3350298	-	Mkms_3191	3666571	-	Mvan_3449	2369726	-	Rv2110c	1575681	+	ML1322	2425568	+	MAV_2404	3736030	-	MMAR_3085	2186669	+	MAB_2172	2609236	-	MUL_2331
12					3974235	-	MSMEG_3902		ATPase, AAA family protein	Unknown function	General	3248558	+	Mflv_3069	3353128	-	Mkms_3194	3673862	-	Mvan_3458	2374461	-	Rv2115c	1568244	+	ML1316	2420772	+	MAV_2400	3742222	-	MMAR_3091	2175990	+	MAB_2162	2615204	-	MUL_2337
12					3977602	-	MSMEG_3906		tRNA (adenine-N(1)-)-methyltransferase	Protein synthesis	tRNA and rRNA base modification	3246157	+	Mflv_3065	3356461	-	Mkms_3198	3677192	-	Mvan_3462	2377470	-	Rv2118c	1566111	+	ML1313	2418783	+	MAV_2397	3745332	-	MMAR_3094	2173762	+	MAB_2159	2618093	-	MUL_2340
12					3978534	+	MSMEG_3907		RecB family protein exonuclease	DNA metabolism	DNA replication, recombination, and repair	3245240	-	Mflv_3064	3357401	+	Mkms_3199	3678075	+	Mvan_3463	2378386	+	Rv2119	1565153	-	ML1312	2417802	-	MAV_2395	3746248	+	MMAR_3095	2168065	-	MAB_2155c	2619231	+	MUL_2341
12					4257530	-	MSMEG_4180	hisG	ATP phosphoribosyltransferase	Amino acid biosynthesis	Histidine family	3239450	+	Mflv_3057	3363233	-	Mkms_3207	3683920	-	Mvan_3470	2379806	-	Rv2121c	1562244	+	ML1310	2414894	+	MAV_2393	3785360	-	MMAR_3103	2144529	+	MAB_2132	2639255	-	MUL_2352
12					4258399	-	MSMEG_4181	hisE	phosphoribosyl-ATP pyrophosphatase	Amino acid biosynthesis	Histidine family	3239166	+	Mflv_3056	3364090	-	Mkms_3208	3684787	-	Mvan_3471	2380663	-	Rv2122c	1561966	+	ML1309	2414610	+	MAV_2392	3786217	-	MMAR_3104	2144264	+	MAB_2131	2640112	-	MUL_2353
12					4265484	+	MSMEG_4186		hypothetical protein	Unclassified	Role category not yet assigned	3231940	-	Mflv_3052	3370961	+	Mkms_3212	3691673	+	Mvan_3475	2386293	+	Rv2125	1555819	-	ML1306	2396849	-	MAV_2378	3791355	+	MMAR_3107	2138593	-	MAB_2128c	2644847	+	MUL_2357
12					4268754	-	MSMEG_4189	cysS	cysteinyl-tRNA synthetase	Protein synthesis	tRNA aminoacylation	3228054	+	Mflv_3049	3374163	-	Mkms_3215	3695131	-	Mvan_3478	2391215	-	Rv2130c	1550230	+	ML1302	2362692	+	MAV_2361	3794433	-	MMAR_3110	2113948	+	MAB_2116	2647923	-	MUL_2360
12					4271019	-	MSMEG_4191		hypothetical protein	Unclassified	Role category not yet assigned	3224785	+	Mflv_3046	3376261	-	Mkms_3217	3697243	-	Mvan_3480	2393851	-	Rv2133c	1548392	+	ML1300	2360518	+	MAV_2359	3798419	-	MMAR_3113	2110034	+	MAB_2111	2651976	-	MUL_2363
12					4271851	-	MSMEG_4192		hypothetical protein	Hypothetical proteins	Conserved	3224214	+	Mflv_3045	3377081	-	Mkms_3218	3698054	-	Mvan_3481	2394650	-	Rv2134c	1547791	+	ML1299	2359947	+	MAV_2358	3799218	-	MMAR_3114	2109463	+	MAB_2110	2652775	-	MUL_2364
12					4272474	-	MSMEG_4193		phosphoglycerate mutase family protein	Unknown function	Enzymes of unknown specificity	3223458	+	Mflv_3044	3377697	-	Mkms_3219	3698676	-	Mvan_3482	2395301	-	Rv2135c	1546961	+	ML1298	2359090	+	MAV_2357	3799894	-	MMAR_3115	2108751	+	MAB_2109	2653451	-	MUL_2365
12					4275837	+	MSMEG_4198	pyrD	dihydroorotate dehydrogenase 2	Purines, pyrimidines, nucleosides, and nucleotides	Pyrimidine ribonucleotide biosynthesis	3219766	-	Mflv_3039	3381010	+	Mkms_3224	3702013	+	Mvan_3487	2398720	+	Rv2139	1543264	-	ML1293	2356157	-	MAV_2353	3803305	+	MMAR_3120	2105078	-	MAB_2104c	2656876	+	MUL_2370
12					4276933	-	MSMEG_4199		hypothetical protein	Hypothetical proteins	Conserved	3219222	+	Mflv_3038	3382163	-	Mkms_3225	3703139	-	Mvan_3488	2399798	-	Rv2140c	1537584	+	ML1289	2354088	+	MAV_2351	3805913	-	MMAR_3122	2104545	+	MAB_2103	2659485	-	MUL_2372
12					4277491	-	MSMEG_4200		hypothetical protein	Protein fate	Degradation of proteins, peptides, and glycopeptides	3217840	+	Mflv_3037	3382727	-	Mkms_3226	3703700	-	Mvan_3489	2400376	-	Rv2141c	1536149	+	ML1288	2352696	+	MAV_2350	3806467	-	MMAR_3123	2103182	+	MAB_2102	2660039	-	MUL_2373
13					4301451	-	MSMEG_4219		hypothetical protein	Hypothetical proteins	Conserved	3167324	+	Mflv_2994	3472941	-	Mkms_3312	3740296	-	Mvan_3517	2406118	-	Rv2147c	1090054	+	ML0920	2348722	+	MAV_2343	3886118	-	MMAR_3187	2012448	+	MAB_2012	3873636	-	MUL_3495
13					4303689	-	MSMEG_4222	ftsZ	cell division protein FtsZ	Cellular processes	Cell division	3164583	+	Mflv_2991	3475157	-	Mkms_3315	3742474	-	Mvan_3520	2408385	-	Rv2150c	1087296	+	ML0917	2345899	+	MAV_2340	3888435	-	MMAR_3190	2009746	+	MAB_2009	3875953	-	MUL_3498
13					4305093	-	MSMEG_4225		putative cell division protein FtsQ	Cellular processes	Cell division	3163477	+	Mflv_2990	3476515	-	Mkms_3316	3743834	-	Mvan_3521	2409697	-	Rv2151c	1086005	+	ML0916	2344684	+	MAV_2338	3889845	-	MMAR_3191	2008544	+	MAB_2008	3877363	-	MUL_3499
13					4306091	-	MSMEG_4226	murC	UDP-N-acetylmuramate--L-alanine ligase	Cell envelope	Biosynthesis and degradation of murein sacculus and peptidoglycan	3162053	+	Mflv_2989	3477441	-	Mkms_3317	3744730	-	Mvan_3522	2410638	-	Rv2152c	1084521	+	ML0915	2343197	+	MAV_2337	3890798	-	MMAR_3192	2007075	+	MAB_2007	3878316	-	MUL_3500
13					4307536	-	MSMEG_4227	murG	N-acetylglucosaminyl transferase	Cell envelope	Biosynthesis and degradation of murein sacculus and peptidoglycan	3160914	+	Mflv_2988	3478892	-	Mkms_3318	3746163	-	Mvan_3523	2412119	-	Rv2153c	1083301	+	ML0914	2341974	+	MAV_2336	3892261	-	MMAR_3193	2005930	+	MAB_2006	3879779	-	MUL_3501
13			Biosynthesis and degradation of murein sacculus and peptidoglycan	Cell envelope	4308690	-	MSMEG_4228	ftsW	cell division protein FtsW	Cellular processes	Cell division	3159397	+	Mflv_2987	3480010	-	Mkms_3319	3747365	-	Mvan_3524	2413348	-	Rv2154c	1081700	+	ML0913	2340145	+	MAV_2335	3893457	-	MMAR_3194	2004311	+	MAB_2005	3880975	-	MUL_3502
13					4310401	-	MSMEG_4229	murD	UDP-N-acetylmuramoyl-L-alanyl-D-glutamate synthetase	Cell envelope	Biosynthesis and degradation of murein sacculus and peptidoglycan	3157921	+	Mflv_2986	3481551	-	Mkms_3320	3748884	-	Mvan_3525	2414934	-	Rv2155c	1080221	+	ML0912	2338667	+	MAV_2334	3895095	-	MMAR_3195	2002833	+	MAB_2004	3882613	-	MUL_3503
13					4311875	-	MSMEG_4230	mraY	phospho-N-acetylmuramoyl-pentapeptide-transferase	Cell envelope	Biosynthesis and degradation of murein sacculus and peptidoglycan	3156780	+	Mflv_2985	3483040	-	Mkms_3321	3750337	-	Mvan_3526	2416396	-	Rv2156c	1079140	+	ML0911	2337588	+	MAV_2333	3896563	-	MMAR_3196	2001747	+	MAB_2003	3884081	-	MUL_3504
13					4312951	-	MSMEG_4231		UDP-N-acetylmuramoyl-tripeptide--D-alanyl-D-alanine ligase	Cell envelope	Biosynthesis and degradation of murein sacculus and peptidoglycan	3155269	+	Mflv_2984	3484116	-	Mkms_3322	3751413	-	Mvan_3527	2417472	-	Rv2157c	1077590	+	ML0910	2335990	+	MAV_2332	3897639	-	MMAR_3197	2000275	+	MAB_2002	3885157	-	MUL_3505
13					4314477	-	MSMEG_4232	murE	UDP-N-acetylmuramoylalanyl-D-glutamate--2,6-diaminopimelate ligase	Cell envelope	Biosynthesis and degradation of murein sacculus and peptidoglycan	3153734	+	Mflv_2983	3485606	-	Mkms_3323	3752990	-	Mvan_3528	2419001	-	Rv2158c	1076001	+	ML0909	2334431	+	MAV_2331	3899213	-	MMAR_3198	1998726	+	MAB_2001	3886731	-	MUL_3506
13					4316086	-	MSMEG_4233		penicillin binding protein transpeptidase domain-containing protein	Cell envelope	Biosynthesis and degradation of murein sacculus and peptidoglycan	3151771	+	Mflv_2982	3487170	-	Mkms_3324	3754589	-	Mvan_3529	2425048	-	Rv2163c	1073832	+	ML0908	2332409	+	MAV_2330	3903227	-	MMAR_3200	1996666	+	MAB_2000	3890728	-	MUL_3508
13					4319171	-	MSMEG_4235	mraW	S-adenosyl-methyltransferase MraW	Unknown function	Enzymes of unknown specificity	3149640	+	Mflv_2980	3490204	-	Mkms_3326	3757554	-	Mvan_3531	2428235	-	Rv2165c	1071587	+	ML0906	2330059	+	MAV_2328	3906573	-	MMAR_3202	1994706	+	MAB_1998	3894068	-	MUL_3510
13					4320309	-	MSMEG_4236	mraZ	cell division protein MraZ	Unknown function	General	3149231	+	Mflv_2979	3491291	-	Mkms_3327	3758665	-	Mvan_3532	2429427	-	Rv2166c	1071028	+	ML0905	2329500	+	MAV_2327	3907762	-	MMAR_3203	1994129	+	MAB_1997	3895257	-	MUL_3511
13					4321263	-	MSMEG_4237		transmembrane protein	Cell envelope	Other	3148512	+	Mflv_2978	3492021	-	Mkms_3328	3759403	-	Mvan_3533	2431565	-	Rv2169c	1070251	+	ML0904	2328662	+	MAV_2325	3908602	-	MMAR_3204	1993364	+	MAB_1996	3896097	-	MUL_3512
13					4322593	+	MSMEG_4239		LppM protein	Unclassified	Role category not yet assigned	3146984	-	Mflv_2976	3493277	+	Mkms_3330	3760681	+	Mvan_3535	2432951	+	Rv2171	1068511	-	ML0902	2326867	-	MAV_2323	3910016	+	MMAR_3206	1991713	-	MAB_1994c	3897592	+	MUL_3514
13					4324544	+	MSMEG_4241		integral membrane protein	Cell envelope	Other	3144231	-	Mflv_2974	3495066	+	Mkms_3332	3762540	+	Mvan_3537	2435909	+	Rv2174	1064744	-	ML0899	2323133	-	MAV_2319	3913035	+	MMAR_3209	1988017	-	MAB_1991c	3900662	+	MUL_3517
13					4326578	+	MSMEG_4243		serine/threonine-protein kinase PK-1	Regulatory functions	Protein interactions	3142646	-	Mflv_2972	3497056	+	Mkms_3334	3764516	+	Mvan_3539	2437941	+	Rv2176	1062988	-	ML0897	2321369	-	MAV_2318	3915148	+	MMAR_3211	1985749	-	MAB_1988c	3902643	+	MUL_3519
13					4327868	-	MSMEG_4244		3-deoxy-7-phosphoheptulonate synthase	Amino acid biosynthesis	Aromatic amino acid family	3141243	+	Mflv_2971	3498266	-	Mkms_3335	3765724	-	Mvan_3540	2440332	-	Rv2178c	1061587	+	ML0896	2318404	+	MAV_2317	3927931	-	MMAR_3222	1984351	+	MAB_1987	3919269	-	MUL_3533
13					4329267	-	MSMEG_4245		hypothetical protein	Hypothetical proteins	Conserved	3140750	+	Mflv_2970	3499678	-	Mkms_3336	3767276	-	Mvan_3541	2441811	-	Rv2179c	1061008	+	ML0895	2317824	+	MAV_2315	3929368	-	MMAR_3223	1983828	+	MAB_1986	3920706	-	MUL_3534
13			Biosynthesis	Fatty acid and phospholipid metabolism	4332098	-	MSMEG_4248		1-acylglycerol-3-phosphate O-acyltransferase	Cell envelope	Biosynthesis and degradation of surface polysaccharides and lipopolysaccharides	3137762	+	Mflv_2967	3502363	-	Mkms_3339	3770091	-	Mvan_3544	2444586	-	Rv2182c	1057963	+	ML0892	2314816	+	MAV_2313	3932099	-	MMAR_3226	1981659	+	MAB_1984	3923437	-	MUL_3537
13	Other	Cell envelope	Unknown substrate	Transport and binding proteins	4333334	-	MSMEG_4250		putative membrane transport ATPase	Transport and binding proteins	Amino acids, peptides and amines	3136118	+	Mflv_2965	3503553	-	Mkms_3341	3771321	-	Mvan_3546	2445807	-	Rv2184c	1056241	+	ML0890	2313164	+	MAV_2310	3933304	-	MMAR_3228	1979682	+	MAB_1982	3924642	-	MUL_3539
13					4337414	-	MSMEG_4253		glycosyl transferase, group 1 family protein	Cell envelope	Biosynthesis and degradation of surface polysaccharides and lipopolysaccharides	3132051	+	Mflv_2961	3510107	-	Mkms_3347	3775409	-	Mvan_3550	2449993	-	Rv2188c	1052132	+	ML0886	2308856	+	MAV_2306	3937803	-	MMAR_3232	1974542	+	MAB_1976	3928911	-	MUL_3543
13					4343055	-	MSMEG_4258	trpD	anthranilate phosphoribosyltransferase	Amino acid biosynthesis	Aromatic amino acid family	3126779	+	Mflv_2957	3515507	-	Mkms_3352	3782393	-	Mvan_3556	2455631	-	Rv2192c	1047664	+	ML0883	2303182	+	MAV_2301	3943544	-	MMAR_3236	1968040	+	MAB_1970	3934890	-	MUL_3549
13			Anaerobic	Energy metabolism	4344911	+	MSMEG_4261		ubiquinol-cytochrome c reductase cytochrome c subunit	Energy metabolism	Electron transport	3125238	-	Mflv_2955	3517336	+	Mkms_3354	3784222	+	Mvan_3558	2457553	+	Rv2194	1045988	-	ML0881	2301686	-	MAV_2298	3945462	+	MMAR_3238	1966341	-	MAB_1968c	3936808	+	MUL_3551
13			Electron transport	Energy metabolism	4345696	+	MSMEG_4262		ubiquinol-cytochrome c reductase iron-sulfur subunit	Energy metabolism	Aerobic	3124021	-	Mflv_2954	3518151	+	Mkms_3355	3785040	+	Mvan_3559	2458392	+	Rv2195	1044807	-	ML0880	2300398	-	MAV_2297	3946364	+	MMAR_3239	1965169	-	MAB_1967c	3937710	+	MUL_3552
13					4346919	+	MSMEG_4263		ubiquinol-cytochrome c reductase cytochrome b subunit	Energy metabolism	Electron transport	3122351	-	Mflv_2953	3519392	+	Mkms_3356	3786245	+	Mvan_3560	2459678	+	Rv2196	1043155	-	ML0879	2298701	-	MAV_2296	3947545	+	MMAR_3240	1963532	-	MAB_1966c	3938891	+	MUL_3553
13					4350770	-	MSMEG_4267		cytochrome c oxidase polypeptide 4	Energy metabolism	Electron transport	3120052	+	Mflv_2950	3522954	-	Mkms_3359	3789735	-	Mvan_3563	2463233	-	Rv2199c	1040896	+	ML0876	2295999	+	MAV_2292	3951444	-	MMAR_3243	1960784	+	MAB_1962	3942790	-	MUL_3556
13					4351209	-	MSMEG_4268		cytochrome c oxidase subunit 2	Energy metabolism	Electron transport	3119008	+	Mflv_2949	3523383	-	Mkms_3360	3790164	-	Mvan_3564	2463660	-	Rv2200c	1039782	+	ML0875	2294975	+	MAV_2291	3951872	-	MMAR_3244	1959719	+	MAB_1961	3943218	-	MUL_3557
13					4352394	+	MSMEG_4269	asnB	asparagine synthase (glutamine-hydrolyzing)	Amino acid biosynthesis	Aspartate family	3116940	-	Mflv_2948	3524601	+	Mkms_3361	3791334	+	Mvan_3565	2464997	+	Rv2201	1037606	-	ML0874	2292850	-	MAV_2290	3953372	+	MMAR_3245	1957618	-	MAB_1960c	3944718	+	MUL_3558
13					4354392	-	MSMEG_4270		adenosine kinase	Regulatory functions	Other	3115925	+	Mflv_2947	3526565	-	Mkms_3362	3793302	-	Mvan_3566	2467053	-	Rv2202c	1036449	+	ML0873	2291854	+	MAV_2289	3955379	-	MMAR_3246	1956650	+	MAB_1959	3946725	-	MUL_3559
13					4356255	-	MSMEG_4272		HesB/YadR/YfhF family protein	Unknown function	General	3114681	+	Mflv_2945	3528375	-	Mkms_3364	3795128	-	Mvan_3568	2468931	-	Rv2204c	1035224	+	ML0871	2290614	+	MAV_2287	3957275	-	MMAR_3248	1955571	+	MAB_1957	3948620	-	MUL_3561
13					4358088	+	MSMEG_4275	cobT	nicotinate-nucleotide--dimethylbenzimidazole phosphoribosyltransferase	Biosynthesis of cofactors, prosthetic groups, and carriers	Heme, porphyrin, and cobalamin	3111715	-	Mflv_2942	3530112	+	Mkms_3367	3797448	+	Mvan_3571	2471411	+	Rv2207	1032056	-	ML0868	2286943	-	MAV_2283	3960245	+	MMAR_3252	1952138	-	MAB_1953c	3951592	+	MUL_3565
13					4359885	-	MSMEG_4276	ilvE	branched-chain amino acid aminotransferase	Amino acid biosynthesis	Pyruvate family	3109859	+	Mflv_2940	3532305	-	Mkms_3370	3799237	-	Mvan_3573	2474864	-	Rv2210c	1030181	+	ML0866	2284903	+	MAV_2281	3963754	-	MMAR_3255	1948485	+	MAB_1950	3956476	-	MUL_3570
13					4361041	-	MSMEG_4278	gcvT	glycine cleavage system aminomethyltransferase T	Energy metabolism	Amino acids and amines	3108703	+	Mflv_2939	3533435	-	Mkms_3371	3800392	-	Mvan_3574	2476042	-	Rv2211c	1029021	+	ML0865	2283745	+	MAV_2280	3964915	-	MMAR_3256	1947348	+	MAB_1949	3957636	-	MUL_3571
13					4363291	+	MSMEG_4281		leucyl aminopeptidase	Protein fate	Degradation of proteins, peptides, and glycopeptides	3107139	-	Mflv_2938	3534555	+	Mkms_3372	3801547	+	Mvan_3575	2478338	+	Rv2213	1027286	-	ML0864	2282147	-	MAV_2279	3967220	+	MMAR_3258	1945756	-	MAB_1948c	3959940	+	MUL_3573
14					4381934	-	MSMEG_4295		hydrolase, alpha/beta fold family protein	Unknown function	Enzymes of unknown specificity	3073851	+	Mflv_2906	3557210	-	Mkms_3391	3831622	-	Mvan_3599	2493837	-	Rv2223c	1964373	-	ML1632	2249782	+	MAV_2243	4064445	-	MMAR_3295	1919062	+	MAB_1919	1434619	+	MUL_1334
14					4383565	-	MSMEG_4296		protease	Protein fate	Degradation of proteins, peptides, and glycopeptides	3071865	+	Mflv_2904	3558802	-	Mkms_3392	3833218	-	Mvan_3600	2495461	-	Rv2224c	1965983	-	ML1633	2248060	+	MAV_2241	4067951	-	MMAR_3297	1917497	+	MAB_1918	1431122	+	MUL_1332
14					4386689	+	MSMEG_4298	panB	3-methyl-2-oxobutanoate hydroxymethyltransferase	Biosynthesis of cofactors, prosthetic groups, and carriers	Pantothenate and coenzyme A	3070777	-	Mflv_2903	3561915	+	Mkms_3394	3836361	+	Mvan_3602	2497742	+	Rv2225	1969128	+	ML1635	2245609	-	MAV_2239	4071106	+	MMAR_3299	1915040	-	MAB_1916c	1428631	-	MUL_1330
14					4395335	-	MSMEG_4305		bifunctional RNase H/acid phosphatase	Energy metabolism	Glycolysis/gluconeogenesis	3059178	+	Mflv_2892	3570310	-	Mkms_3404	3850381	-	Mvan_3618	2501644	-	Rv2228c	1974010	-	ML1637	2215244	+	MAV_2211	4079095	-	MMAR_3304	1902019	+	MAB_1905	1420851	+	MUL_1324
14					4397147	-	MSMEG_4307		hypothetical protein	Hypothetical proteins	Conserved	3057321	+	Mflv_2890	3572131	-	Mkms_3406	3852226	-	Mvan_3620	2503469	-	Rv2230c	1975866	-	ML1639	2213377	+	MAV_2209	4080976	-	MMAR_3306	1900164	+	MAB_1903	1418958	+	MUL_1322
14					4399749	+	MSMEG_4311		hypothetical protein	Hypothetical proteins	Conserved	3055231	-	Mflv_2887	3575539	+	Mkms_3410	3854600	+	Mvan_3623	2507637	+	Rv2235	1978961	+	ML1644	2210279	-	MAV_2204	4084558	+	MMAR_3310	1897164	-	MAB_1899c	1415688	-	MUL_1318
14					4406378	-	MSMEG_4321		hypothetical protein	Hypothetical proteins	Conserved	2931288	+	Mflv_2783	3587920	-	Mkms_3422	3989258	-	Mvan_3750	2511176	-	Rv2239c	1987829	-	ML1649	2205508	+	MAV_2198	4112384	-	MMAR_3332	1884774	+	MAB_1886	1409851	+	MUL_1310
14					4407679	+	MSMEG_4323	aceE	pyruvate dehydrogenase subunit E1	Energy metabolism	Pyruvate dehydrogenase	2927674	-	Mflv_2781	3589188	+	Mkms_3424	3990551	+	Mvan_3752	2512539	+	Rv2241	1989164	+	ML1651	2201862	-	MAV_2196	4113674	+	MMAR_3334	1881176	-	MAB_1884c	1406218	-	MUL_1308
14					4410564	+	MSMEG_4324		hypothetical protein	Hypothetical proteins	Conserved	2926346	-	Mflv_2780	3592096	+	Mkms_3425	3993485	+	Mvan_3753	2515304	+	Rv2242	1992060	+	ML1652	2200253	-	MAV_2195	4116597	+	MMAR_3335	1878166	-	MAB_1880c	1404774	-	MUL_1307
14					4412068	+	MSMEG_4325		malonyl CoA-acyl carrier protein transacylase	Fatty acid and phospholipid metabolism	Biosynthesis	2925286	-	Mflv_2779	3593511	+	Mkms_3426	3994900	+	Mvan_3754	2516787	+	Rv2243	1993515	+	ML1653	2199204	-	MAV_2194	4118069	+	MMAR_3336	1877074	-	MAB_1879c	1403704	-	MUL_1306
14					4413021	+	MSMEG_4326	acpP	acyl carrier protein	Fatty acid and phospholipid metabolism	Biosynthesis	2924908	-	Mflv_2778	3594543	+	Mkms_3427	3995913	+	Mvan_3755	2517771	+	Rv2244	1994529	+	ML1654	2198780	-	MAV_2193	4119050	+	MMAR_3337	1876647	-	MAB_1878c	1403284	-	MUL_1305
14					4413317	+	MSMEG_4327		3-oxoacyl-(acyl carrier protein) synthase II	Fatty acid and phospholipid metabolism	Biosynthesis	2923661	-	Mflv_2777	3594833	+	Mkms_3428	3996209	+	Mvan_3756	2518115	+	Rv2245	1994873	+	ML1655	2197533	-	MAV_2192	4119394	+	MMAR_3338	1875397	-	MAB_1877c	1402037	-	MUL_1304
14					4415919	+	MSMEG_4329		propionyl-CoA carboxylase beta chain	Fatty acid and phospholipid metabolism	Degradation	2920907	-	Mflv_2775	3597442	+	Mkms_3430	3998782	+	Mvan_3758	2520743	+	Rv2247	1997444	+	ML1657	2194729	-	MAV_2190	4122017	+	MMAR_3340	1873957	-	MAB_1876c	1399243	-	MUL_1302
15					4993740	-	MSMEG_4899	rdgB	non-canonical purine NTP pyrophosphatase, RdgB/HAM1 family protein	DNA metabolism	DNA replication, recombination, and repair	2460604	+	Mflv_2359	4123779	-	Mkms_3917	4593796	-	Mvan_4286	1507573	+	Rv1341	1371782	+	ML1175	1520032	+	MAV_1558	4981491	-	MMAR_4040	1495815	+	MAB_1485	4363309	-	MUL_3906
15					4994349	-	MSMEG_4901	rph	ribonuclease PH	Transcription	RNA processing	2459777	+	Mflv_2358	4124378	-	Mkms_3918	4594410	-	Mvan_4287	1506755	+	Rv1340	1370968	+	ML1174	1518775	+	MAV_1557	4983081	-	MMAR_4042	1495025	+	MAB_1484	4364899	-	MUL_3908
15					4995163	-	MSMEG_4902		metal-dependent hydrolase of the beta-lactamase superfamily protein III	Cellular processes	Toxin production and resistance	2458968	+	Mflv_2357	4125186	-	Mkms_3919	4595252	-	Mvan_4288	1505917	+	Rv1339	1370096	+	ML1173	1517977	+	MAV_1556	4983962	-	MMAR_4043	1494214	+	MAB_1483	4365780	-	MUL_3909
15					4995984	-	MSMEG_4903	murI	glutamate racemase	Cell envelope	Biosynthesis and degradation of murein sacculus and peptidoglycan	2458073	+	Mflv_2356	4126036	-	Mkms_3920	4596084	-	Mvan_4289	1505075	+	Rv1338	1369205	+	ML1172	1517059	+	MAV_1555	5000899	-	MMAR_4058	1493312	+	MAB_1482	4382690	-	MUL_3925
15					5000844	-	MSMEG_4910	clpS	ATP-dependent Clp protease adaptor protein ClpS	Protein fate	Degradation of proteins, peptides, and glycopeptides	2453710	+	Mflv_2349	4130907	-	Mkms_3927	4600906	-	Mvan_4296	1500661	+	Rv1331	1364612	+	ML1165	1514360	+	MAV_1551	5007236	-	MMAR_4067	1489028	+	MAB_1475	4386757	-	MUL_3931
15					5015379	-	MSMEG_4920		acetyl-CoA acetyltransferase	Fatty acid and phospholipid metabolism	Other	2438914	+	Mflv_2340	4146205	-	Mkms_3938	4614861	-	Mvan_4305	1485862	+	Rv1323	1352912	+	ML1158	1501385	+	MAV_1544	5020297	-	MMAR_4075	1471680	+	MAB_1463	4398727	-	MUL_3938
15					5017466	-	MSMEG_4923		hypothetical protein	Unclassified	Role category not yet assigned	2437366	+	Mflv_2337	4148269	-	Mkms_3941	4616923	-	Mvan_4308	1484279	+	Rv1321	1351359	+	ML1155	1499846	+	MAV_1541	5022341	-	MMAR_4077	1470132	+	MAB_1460	4400771	-	MUL_3940
15					5029849	-	MSMEG_4932	murA	UDP-N-acetylglucosamine 1-carboxyvinyltransferase	Cell envelope	Biosynthesis and degradation of murein sacculus and peptidoglycan	2413003	+	Mflv_2322	4160279	-	Mkms_3946	4639671	-	Mvan_4324	1470321	+	Rv1315	1339580	+	ML1150	1485921	+	MAV_1531	5035745	-	MMAR_4083	1460413	+	MAB_1457	4415229	-	MUL_3950
15					5032225	-	MSMEG_4935	atpC	F0F1 ATP synthase subunit epsilon	Energy metabolism	ATP-proton motive force interconversion	2411534	+	Mflv_2319	4162653	-	Mkms_3949	4642081	-	Mvan_4327	1467315	+	Rv1311	1337565	+	ML1146	1484420	+	MAV_1528	5038204	-	MMAR_4086	1458868	+	MAB_1454	4417688	-	MUL_3953
15					5032627	-	MSMEG_4936	atpD	F0F1 ATP synthase subunit beta	Energy metabolism	ATP-proton motive force interconversion	2410046	+	Mflv_2318	4163021	-	Mkms_3950	4642609	-	Mvan_4328	1465841	+	Rv1310	1336075	+	ML1145	1482923	+	MAV_1527	5038606	-	MMAR_4087	1457404	+	MAB_1453	4418105	-	MUL_3954
15					5034092	-	MSMEG_4937	atpG	F0F1 ATP synthase subunit gamma	Energy metabolism	ATP-proton motive force interconversion	2409075	+	Mflv_2317	4164594	-	Mkms_3951	4644062	-	Mvan_4329	1464884	+	Rv1309	1335152	+	ML1144	1481980	+	MAV_1526	5040086	-	MMAR_4088	1456457	+	MAB_1452	4419585	-	MUL_3955
15					5035023	-	MSMEG_4938	atpA	F0F1 ATP synthase subunit alpha	Energy metabolism	ATP-proton motive force interconversion	2407404	+	Mflv_2316	4165538	-	Mkms_3952	4645016	-	Mvan_4330	1463228	+	Rv1308	1333458	+	ML1143	1480309	+	MAV_1525	5041019	-	MMAR_4089	1454801	+	MAB_1451	4420518	-	MUL_3956
15					5038938	-	MSMEG_4942	atpB	F0F1 ATP synthase subunit A	Energy metabolism	ATP-proton motive force interconversion	2404369	+	Mflv_2312	4169429	-	Mkms_3956	4648903	-	Mvan_4334	1460244	+	Rv1304	1330420	+	ML1139	1477259	+	MAV_1521	5044964	-	MMAR_4093	1451775	+	MAB_1447	4424463	-	MUL_3960
15					5042722	-	MSMEG_4947		glycosyl trasferase	Cell envelope	Biosynthesis and degradation of surface polysaccharides and lipopolysaccharides	2402425	+	Mflv_2310	4170877	-	Mkms_3958	4650449	-	Mvan_4336	1458295	+	Rv1302	1328500	+	ML1137	1475345	+	MAV_1519	5046460	-	MMAR_4095	1449855	+	MAB_1445	4425958	-	MUL_3962
15					5043950	-	MSMEG_4948		Sua5/YciO/YrdC/YwlC family protein	Unknown function	General	2401748	+	Mflv_2309	4172087	-	Mkms_3959	4651678	-	Mvan_4337	1457558	+	Rv1301	1327807	+	ML1136	1474659	+	MAV_1518	5047720	-	MMAR_4096	1449159	+	MAB_1444	4427218	-	MUL_3963
15					5045509	-	MSMEG_4950	prfA	peptide chain release factor 1	Protein synthesis	Translation factors	2399812	+	Mflv_2307	4173648	-	Mkms_3961	4653205	-	Mvan_4339	1455495	+	Rv1299	1325819	+	ML1134	1472625	+	MAV_1516	5049268	-	MMAR_4098	1447237	+	MAB_1442	4428766	-	MUL_3965
15					5046684	-	MSMEG_4951	rpmE	ribosomal protein L31	Protein synthesis	Ribosomal proteins: synthesis and modification	2399504	+	Mflv_2306	4174809	-	Mkms_3962	4654373	-	Mvan_4340	1455163	+	Rv1298	1325474	+	ML1133	1472286	+	MAV_1515	5050429	-	MMAR_4099	1446918	+	MAB_1441	4429927	-	MUL_3966
15					5049428	-	MSMEG_4954	rho	transcription termination factor Rho	Transcription	Transcription factors	2393813	+	Mflv_2301	4178628	-	Mkms_3967	4658253	-	Mvan_4345	1453204	+	Rv1297	1323331	+	ML1132	1470394	+	MAV_1514	5050866	-	MMAR_4100	1443495	+	MAB_1438	4430364	-	MUL_3967
15					5051708	-	MSMEG_4955	thrB	homoserine kinase	Amino acid biosynthesis	Aspartate family	2392578	+	Mflv_2300	4180912	-	Mkms_3968	4660605	-	Mvan_4346	1451997	+	Rv1296	1322114	+	ML1131	1469128	+	MAV_1511	5052998	-	MMAR_4101	1442246	+	MAB_1437	4432496	-	MUL_3968
15					5052675	-	MSMEG_4956	thrC	threonine synthase	Amino acid biosynthesis	Aspartate family	2391491	+	Mflv_2299	4181869	-	Mkms_3969	4661561	-	Mvan_4347	1450697	+	Rv1295	1320964	+	ML1130	1468004	+	MAV_1510	5053998	-	MMAR_4102	1441182	+	MAB_1436	4433496	-	MUL_3969
15					5053754	-	MSMEG_4957		homoserine dehydrogenase	Amino acid biosynthesis	Aspartate family	2390178	+	Mflv_2298	4182948	-	Mkms_3970	4662637	-	Mvan_4348	1449375	+	Rv1294	1319642	+	ML1129	1466682	+	MAV_1509	5055077	-	MMAR_4103	1439881	+	MAB_1435	4434575	-	MUL_3970
15					5055070	-	MSMEG_4958	lysA	diaminopimelate decarboxylase	Amino acid biosynthesis	Aspartate family	2388755	+	Mflv_2297	4184282	-	Mkms_3971	4663950	-	Mvan_4349	1448028	+	Rv1293	1318220	+	ML1128	1465260	+	MAV_1508	5056406	-	MMAR_4104	1438472	+	MAB_1434	4435904	-	MUL_3971
15					5102136	-	MSMEG_5004		DNA repair exonuclease	DNA metabolism	DNA replication, recombination, and repair	2338822	+	Mflv_2255	4228589	-	Mkms_4009	4764649	-	Mvan_4436	1426164	+	Rv1277	1294763	+	ML1119	1395385	+	MAV_1427	5102709	-	MMAR_4143	1422347	+	MAB_1420	4475604	-	MUL_4006
15					5103902	-	MSMEG_5005		LprC protein	Unclassified	Role category not yet assigned	2337653	+	Mflv_2253	4231516	-	Mkms_4012	4766446	-	Mvan_4438	1424751	+	Rv1275	1292138	+	ML1116	1392577	+	MAV_1424	5104709	-	MMAR_4145	1420581	+	MAB_1417	4477604	-	MUL_4008
16					5492439	-	MSMEG_5413		exopolyphosphatase	Central intermediary metabolism	Phosphorus compounds	2037398	+	Mflv_1957	4539231	-	Mkms_4323	5105091	-	Mvan_4768	1147019	+	Rv1026	336305	+	ML0258	1111870	+	MAV_1167	5477886	-	MMAR_4459	1184031	+	MAB_1168	5126982	-	MUL_4628
16					5494583	-	MSMEG_5415	eno	phosphopyruvate hydratase	Energy metabolism	Glycolysis/gluconeogenesis	2034896	+	Mflv_1954	4541350	-	Mkms_4326	5107278	-	Mvan_4771	1144564	+	Rv1023	333751	+	ML0255	1109424	+	MAV_1164	5480072	-	MMAR_4462	1181599	+	MAB_1165	5129164	-	MUL_4631
16					5509565	+	MSMEG_5426	glmU	UDP-N-acetylglucosamine pyrophosphorylase	Cell envelope	Biosynthesis and degradation of surface polysaccharides and lipopolysaccharides	2021014	-	Mflv_1944	4553308	+	Mkms_4334	5122092	+	Mvan_4782	1136573	-	Rv1018c	324556	-	ML0249	1099659	-	MAV_1157	5488427	+	MMAR_4467	1163187	-	MAB_1148c	5137519	+	MUL_4637
16					5511115	+	MSMEG_5427		ribose-phosphate pyrophosphokinase	Purines, pyrimidines, nucleosides, and nucleotides	Purine ribonucleotide biosynthesis	2019930	-	Mflv_1943	4554903	+	Mkms_4335	5123674	+	Mvan_4783	1135501	-	Rv1017c	323462	-	ML0248	1098566	-	MAV_1156	5490018	+	MMAR_4468	1162044	-	MAB_1147c	5139110	+	MUL_4638
16					5514158	+	MSMEG_5431		50S ribosomal protein L25/general stress protein Ctc	Protein synthesis	Ribosomal proteins: synthesis and modification	2017215	-	Mflv_1939	4557945	+	Mkms_4339	5126762	+	Mvan_4787	1133921	-	Rv1015c	320577	-	ML0245	1095854	-	MAV_1152	5493105	+	MMAR_4472	1159010	-	MAB_1143c	5143598	+	MUL_4643
16					5514818	+	MSMEG_5432	pth	peptidyl-tRNA hydrolase	Protein synthesis	Other	2016624	-	Mflv_1938	4558620	+	Mkms_4340	5127431	+	Mvan_4788	1133333	-	Rv1014c	319965	-	ML0244	1095266	-	MAV_1151	5493762	+	MMAR_4473	1158407	-	MAB_1142c	5144255	+	MUL_4644
16			Degradation	Fatty acid and phospholipid metabolism	5517344	-	MSMEG_5435		acyl-CoA synthetase	Fatty acid and phospholipid metabolism	Other	2012970	+	Mflv_1935	4565530	-	Mkms_4347	5136458	-	Mvan_4798	1131625	+	Rv1013	318220	+	ML0243	1093557	+	MAV_1150	5497211	-	MMAR_4476	1155607	+	MAB_1140	5147613	-	MUL_4648
16					5519402	-	MSMEG_5436	ispE	4-diphosphocytidyl-2-C-methyl-D-erythritol kinase	Biosynthesis of cofactors, prosthetic groups, and carriers	Other	2011681	+	Mflv_1934	4567493	-	Mkms_4348	5138411	-	Mvan_4799	1130191	+	Rv1011	317042	+	ML0242	1092247	+	MAV_1149	5499211	-	MMAR_4477	1154427	+	MAB_1139	5149613	-	MUL_4649
16			tRNA and rRNA base modification	Protein synthesis	5521390	-	MSMEG_5438	ksgA	dimethyladenosine transferase	Cellular processes	Toxin production and resistance	2010621	+	Mflv_1933	4568521	-	Mkms_4349	5139464	-	Mvan_4800	1129152	+	Rv1010	316048	+	ML0241	1091219	+	MAV_1148	5500232	-	MMAR_4478	1142716	+	MAB_1131	5150634	-	MUL_4650
16			Transcription factors	Transcription	5522319	-	MSMEG_5439		resuscitation-promoting factor RpfB	Protein synthesis	Translation factors	2009497	+	Mflv_1932	4569402	-	Mkms_4350	5140396	-	Mvan_4801	1128091	+	Rv1009	314948	+	ML0240	1090233	+	MAV_1147	5501161	-	MMAR_4479	1141634	+	MAB_1130	5151563	-	MUL_4651
16					5523539	-	MSMEG_5440		deoxyribonuclease	DNA metabolism	Degradation of DNA	2008538	+	Mflv_1931	4570625	-	Mkms_4351	5141606	-	Mvan_4802	1127089	+	Rv1008	313910	+	ML0239	1089111	+	MAV_1146	5502459	-	MMAR_4480	1140651	+	MAB_1129	5152861	-	MUL_4653
16					5524418	+	MSMEG_5441	metG	methionyl-tRNA synthetase	Protein synthesis	tRNA aminoacylation	2006973	-	Mflv_1930	4571490	+	Mkms_4352	5142484	+	Mvan_4803	1125444	-	Rv1007c	312208	-	ML0238	1087532	-	MAV_1145	5503341	+	MMAR_4481	1139038	-	MAB_1128c	5153743	+	MUL_4654
17	Other	Regulatory functions	Electron transport	Energy metabolism	5536101	+	MSMEG_5451		alkylated DNA repair protein	DNA metabolism	DNA replication, recombination, and repair	1997313	-	Mflv_1921	4585194	+	Mkms_4364	5153049	+	Mvan_4812	1116531	-	Rv1000c	255125	-	ML0190	1061681	-	MAV_1124	5519934	+	MMAR_4493	1130407	-	MAB_1120c	5167043	+	MUL_4665
17					5551581	-	MSMEG_5469		acetyltransferase, GNAT family protein	Unknown function	Enzymes of unknown specificity	1978009	+	Mflv_1899	4595260	-	Mkms_4374	5169491	-	Mvan_4831	1111612	+	Rv0995	249407	+	ML0184	1046874	+	MAV_1104	5548725	-	MMAR_4519	1100712	+	MAB_1088	5195805	-	MUL_4691
17					5552239	-	MSMEG_5470		molybdopterin biosynthesis protein MoeA 1	Biosynthesis of cofactors, prosthetic groups, and carriers	Molybdopterin	1976704	+	Mflv_1898	4595935	-	Mkms_4375	5170164	-	Mvan_4832	1110269	+	Rv0994	248102	+	ML0183	1045567	+	MAV_1103	5549401	-	MMAR_4520	1099312	+	MAB_1087	5196481	-	MUL_4692
17			Other	Energy metabolism	5553543	-	MSMEG_5471	galU	UTP-glucose-1-phosphate uridylyltransferase	Cell envelope	Biosynthesis and degradation of surface polysaccharides and lipopolysaccharides	1975719	+	Mflv_1897	4597236	-	Mkms_4376	5171525	-	Mvan_4833	1109272	+	Rv0993	247094	+	ML0182	1044546	+	MAV_1102	5550742	-	MMAR_4521	1098371	+	MAB_1086	5197822	-	MUL_4693
17					5565920	-	MSMEG_5485		molybdopterin biosynthesis protein	Biosynthesis of cofactors, prosthetic groups, and carriers	Molybdopterin	1970737	+	Mflv_1890	4604488	-	Mkms_4384	5177626	-	Mvan_4841	1100460	+	Rv0984	244225	+	ML0177	1041641	+	MAV_1097	5554018	-	MMAR_4526	1093298	+	MAB_1079	5201113	-	MUL_4698
17			Two-component systems	Signal transduction	5568015	-	MSMEG_5487		sensor histidine kinase	Regulatory functions	Protein interactions	1967608	+	Mflv_1888	4606469	-	Mkms_4386	5179841	-	Mvan_4843	1097508	+	Rv0982	241217	+	ML0175	1038545	+	MAV_1095	5556099	-	MMAR_4528	1090384	+	MAB_1077	5203195	-	MUL_4700
17			Two-component systems	Signal transduction	5569498	-	MSMEG_5488		DNA-binding response regulator	Regulatory functions	DNA interactions	1966913	+	Mflv_1887	4608016	-	Mkms_4387	5181295	-	Mvan_4844	1096816	+	Rv0981	240531	+	ML0174	1037761	+	MAV_1094	5557634	-	MMAR_4529	1089686	+	MAB_1076	5204730	-	MUL_4701
17					5570348	-	MSMEG_5489	rpmF	50S ribosomal protein L32	Protein synthesis	Ribosomal proteins: synthesis and modification	1966673	+	Mflv_1886	4608769	-	Mkms_4388	5182057	-	Mvan_4845	1094670	-	Rv0979c	240237	+	ML0173	1037472	+	MAV_1093	5558599	-	MMAR_4530	1089452	+	MAB_1075	5205695	-	MUL_4702
17					5602692	-	MSMEG_5515	purH	bifunctional phosphoribosylaminoimidazolecarboxamide formyltransferase/IMP cyclohydrolase	Purines, pyrimidines, nucleosides, and nucleotides	Purine ribonucleotide biosynthesis	1951525	+	Mflv_1875	4630563	-	Mkms_4405	5195923	-	Mvan_4856	1068205	+	Rv0957	224616	+	ML0161	1021296	+	MAV_1081	5572239	-	MMAR_4542	1073939	+	MAB_1064	5219128	-	MUL_4712
17					5604926	-	MSMEG_5517		hypothetical protein	Hypothetical proteins	Conserved	1949426	+	Mflv_1873	4632792	-	Mkms_4407	5198169	-	Mvan_4858	1066078	+	Rv0955	222650	+	ML0159	1019054	+	MAV_1079	5574507	-	MMAR_4544	1071976	+	MAB_1062	5221396	-	MUL_4714
17					5613938	-	MSMEG_5524	sucD	succinyl-CoA synthetase subunit alpha	Energy metabolism	TCA cycle	1940690	+	Mflv_1866	4639127	-	Mkms_4412	5213061	-	Mvan_4869	1063140	+	Rv0952	219659	+	ML0156	1014466	+	MAV_1075	5581063	-	MMAR_4549	1066920	+	MAB_1057	5227878	-	MUL_4719
17					5614853	-	MSMEG_5525	sucC	succinyl-CoA synthetase subunit beta	Energy metabolism	TCA cycle	1939510	+	Mflv_1865	4640040	-	Mkms_4413	5213976	-	Mvan_4870	1061964	+	Rv0951	218458	+	ML0155	1013290	+	MAV_1074	5581980	-	MMAR_4550	1065715	+	MAB_1056	5228796	-	MUL_4720
17					5622802	-	MSMEG_5534	pcrA	ATP-dependent DNA helicase PcrA	DNA metabolism	DNA replication, recombination, and repair	1933593	+	Mflv_1861	4643190	-	Mkms_4416	5216962	-	Mvan_4873	1058260	+	Rv0949	214272	+	ML0153	1008924	+	MAV_1071	5585153	-	MMAR_4553	1061713	+	MAB_1054	5231960	-	MUL_4723
18					5725931	-	MSMEG_5639		enoyl-CoA hydratase	Fatty acid and phospholipid metabolism	Degradation	1826285	+	Mflv_1755	4751649	-	Mkms_4518	5337240	-	Mvan_4992	1008207	+	Rv0905	2518770	-	ML2118	965590	+	MAV_1028	5674538	-	MMAR_4625	966667	+	MAB_0959	244795	-	MUL_0236
18			Two-component systems	Signal transduction	5755451	+	MSMEG_5662	prrA	DNA-binding response regulator PrrA	Regulatory functions	DNA interactions	1811380	-	Mflv_1744	4770839	+	Mkms_4535	5361967	+	Mvan_5009	1005852	-	Rv0903c	2524150	+	ML2123	958145	-	MAV_1022	5685539	+	MMAR_4633	964126	-	MAB_0956c	255802	+	MUL_0248
18					5766819	-	MSMEG_5675	pdxH	pyridoxamine 5-phosphate oxidase	Biosynthesis of cofactors, prosthetic groups, and carriers	Pyridoxine	1796884	+	Mflv_1727	4779648	-	Mkms_4545	5374381	-	Mvan_5024	2934198	+	Rv2607	2533158	-	ML2131	952789	+	MAV_1017	5694900	-	MMAR_4642	925989	+	MAB_0933	265165	-	MUL_0257
18					5772279	-	MSMEG_5682		hypothetical protein	Hypothetical proteins	Conserved	1786797	+	Mflv_1719	4784362	-	Mkms_4550	5386981	-	Mvan_5032	982762	+	Rv0885	2537496	-	ML2135	948228	+	MAV_1013	5702034	-	MMAR_4647	921360	+	MAB_0929	275376	-	MUL_0265
18					5774274	+	MSMEG_5684		phosphoserine aminotransferase	Amino acid biosynthesis	Serine family	1785487	-	Mflv_1718	4785546	+	Mkms_4551	5388238	+	Mvan_5033	981424	-	Rv0884c	2538735	+	ML2136	946848	-	MAV_1012	5703266	+	MMAR_4648	920044	-	MAB_0928c	276608	+	MUL_0266
18					5779698	+	MSMEG_5693		transporter, major facilitator family protein	Transport and binding proteins	Unknown substrate	1779916	-	Mflv_1711	4790877	+	Mkms_4559	5393090	+	Mvan_5040	974291	-	Rv0876c	2543926	+	ML2143	940758	-	MAV_1005	5708785	+	MMAR_4656	871169	-	MAB_0875c	282124	+	MUL_0274
18					5782812	-	MSMEG_5696		cold-shock DNA-binding domain-containing protein	Cellular processes	Adaptations to atypical conditions	1776907	+	Mflv_1707	4794175	-	Mkms_4562	5400151	-	Mvan_5045	967898	+	Rv0871	2552011	-	ML2147	935704	+	MAV_1000	5715096	-	MMAR_4661	869538	+	MAB_0872	288432	-	MUL_0279
18					5788729	+	MSMEG_5705		hypothetical protein	Hypothetical proteins	Conserved	1769185	-	Mflv_1699	4799848	+	Mkms_4571	5405923	+	Mvan_5054	960342	-	Rv0862c	2557038	+	ML2156	928446	-	MAV_0991	5720789	+	MMAR_4670	861051	-	MAB_0862c	293836	+	MUL_0288
18					5791025	+	MSMEG_5706		DNA or RNA helicase of superfamily protein II	DNA metabolism	DNA replication, recombination, and repair	1764015	-	Mflv_1697	4802170	+	Mkms_4572	5411709	+	Mvan_5056	958523	-	Rv0861c	2559336	+	ML2157	926756	-	MAV_0990	5723130	+	MMAR_4671	858907	-	MAB_0860c	296198	+	MUL_0289
18					5803163	-	MSMEG_5720		putative 3-hydroxyacyl-CoA dehydrogenase	Unclassified	Role category not yet assigned	1757144	+	Mflv_1692	4809380	-	Mkms_4579	5433513	-	Mvan_5066	956293	+	Rv0860	2569161	-	ML2161	917989	+	MAV_0981	5728932	-	MMAR_4676	845430	+	MAB_0851	301919	-	MUL_0295
18					5805343	-	MSMEG_5721		acetyl-CoA acetyltransferase	Fatty acid and phospholipid metabolism	Other	1755927	+	Mflv_1691	4811537	-	Mkms_4580	5435688	-	Mvan_5067	955077	+	Rv0859	2571310	-	ML2162	916773	+	MAV_0980	5731081	-	MMAR_4677	844202	+	MAB_0850	304068	-	MUL_0296
19					5845595	+	MSMEG_5774		tRNA-dihydrouridine synthase, putative	Transcription	RNA processing	1733368	-	Mflv_1667	4828244	+	Mkms_4599	5451345	+	Mvan_5086	916477	-	Rv0823c	2600276	+	ML2186	740057	-	MAV_0771	5910977	+	MMAR_4857	754360	-	MAB_0753c	456174	-	MUL_0444
19			Anions	Transport and binding proteins	5849446	+	MSMEG_5776	phoU	phosphate transport system regulatory protein PhoU	Regulatory functions	Other	1730419	-	Mflv_1665	4831748	+	Mkms_4601	5454866	+	Mvan_5088	913558	-	Rv0821c	2603578	+	ML2188	737019	-	MAV_0768	5914558	+	MMAR_4859	751137	-	MAB_0751c	453058	-	MUL_0441
19					5851717	-	MSMEG_5779	pstB	phosphate ABC transporter, ATP-binding protein	Transport and binding proteins	Anions	1729572	+	Mflv_1664	4833217	-	Mkms_4603	5455611	-	Mvan_5089	912726	+	Rv0820	2604273	-	ML2189	736056	+	MAV_0767	5915262	-	MMAR_4860	749370	+	MAB_0749	452247	+	MUL_0440
19			Other	Cell envelope	5857658	+	MSMEG_5785		hypothetical protein	Unknown function	General	1716963	-	Mflv_1649	4842040	+	Mkms_4613	5465352	+	Mvan_5098	910030	-	Rv0817c	2609965	+	ML2195	730039	-	MAV_0759	5921424	+	MMAR_4866	743356	-	MAB_0743c	446048	-	MUL_0434
19					5859664	+	MSMEG_5789		putative thiosulfate sulfurtransferase	Central intermediary metabolism	Sulfur metabolism	1715020	-	Mflv_1646	4843966	+	Mkms_4616	5467273	+	Mvan_5101	908485	-	Rv0815c	2612061	+	ML2198	728060	-	MAV_0756	5923044	+	MMAR_4868	741391	-	MAB_0740c	444401	-	MUL_0432
19					5860529	+	MSMEG_5790		SseC protein	Unclassified	Role category not yet assigned	1714716	-	Mflv_1645	4844804	+	Mkms_4617	5468108	+	Mvan_5102	908181	-	Rv0814c	2612896	+	ML2199	727756	-	MAV_0755	5923888	+	MMAR_4869	741083	-	MAB_0739c	444097	-	MUL_0431
19					5861038	+	MSMEG_5792		hypothetical protein	Unclassified	Role category not yet assigned	1713256	-	Mflv_1642	4845784	+	Mkms_4620	5469152	+	Mvan_5105	907338	-	Rv0813c	2613457	+	ML2200	726825	-	MAV_0753	5924342	+	MMAR_4871	736294	-	MAB_0732c	443275	-	MUL_0429
19					5865211	-	MSMEG_5798	purM	phosphoribosylaminoimidazole synthetase	Purines, pyrimidines, nucleosides, and nucleotides	Purine ribonucleotide biosynthesis	1707984	+	Mflv_1636	4849284	-	Mkms_4625	5473538	-	Mvan_5111	903725	+	Rv0809	2619421	-	ML2205	721876	+	MAV_0748	5934100	-	MMAR_4880	732525	+	MAB_0728	433065	+	MUL_0418
19					5867744	-	MSMEG_5800	purF	amidophosphoribosyltransferase	Purines, pyrimidines, nucleosides, and nucleotides	Purine ribonucleotide biosynthesis	1705311	+	Mflv_1634	4852006	-	Mkms_4628	5476349	-	Mvan_5114	902111	+	Rv0808	2620615	-	ML2206	720289	+	MAV_0747	5935267	-	MMAR_4881	715278	+	MAB_0713	431421	+	MUL_0417
19					5889558	-	MSMEG_5824	purL	phosphoribosylformylglycinamidine synthase II	Purines, pyrimidines, nucleosides, and nucleotides	Purine ribonucleotide biosynthesis	1699772	+	Mflv_1630	4857635	-	Mkms_4633	5481287	-	Mvan_5119	895820	+	Rv0803	2626953	-	ML2211	716782	+	MAV_0744	5943278	-	MMAR_4888	708070	+	MAB_0707	422754	+	MUL_0410
19					5904831	-	MSMEG_5839		protease 2	Protein fate	Degradation of proteins, peptides, and glycopeptides	1688096	+	Mflv_1617	4871845	-	Mkms_4647	5497649	-	Mvan_5137	874732	+	Rv0782	2642860	-	ML2226	699500	+	MAV_0727	5962285	-	MMAR_4908	692207	+	MAB_0690	515027	+	MUL_0498
19					5906984	-	MSMEG_5841	purC	phosphoribosylaminoimidazole-succinocarboxamide synthase	Purines, pyrimidines, nucleosides, and nucleotides	Purine ribonucleotide biosynthesis	1687206	+	Mflv_1616	4873962	-	Mkms_4648	5499784	-	Mvan_5138	873343	+	Rv0780	2645031	-	ML2227	698613	+	MAV_0725	5964399	-	MMAR_4909	691317	+	MAB_0689	514155	+	MUL_0497
19					5912178	-	MSMEG_5847	purB	adenylosuccinate lyase	Purines, pyrimidines, nucleosides, and nucleotides	Purine ribonucleotide biosynthesis	1684341	+	Mflv_1613	4881774	-	Mkms_4654	5508429	-	Mvan_5145	870008	+	Rv0777	2647523	-	ML2230	695239	+	MAV_0722	5972977	-	MMAR_4916	689144	+	MAB_0687	505043	+	MUL_0490
19					5918416	-	MSMEG_5852	purD	phosphoribosylamine--glycine ligase	Purines, pyrimidines, nucleosides, and nucleotides	Purine ribonucleotide biosynthesis	1678202	+	Mflv_1608	4886996	-	Mkms_4659	5514784	-	Mvan_5150	864586	+	Rv0772	2653337	-	ML2235	689855	+	MAV_0718	5983965	-	MMAR_4924	684178	+	MAB_0682	493030	+	MUL_0481
20					6152971	-	MSMEG_6091		negative regulator of genetic competence ClpC/mecB	Cellular processes	DNA transformation	1491983	+	Mflv_1430	5069435	-	Mkms_4842	5732997	-	Mvan_5358	4038158	-	Rv3596c	306003	+	ML0235	538716	+	MAV_0556	6178578	-	MMAR_5100	546836	+	MAB_0546	4648646	-	MUL_4178
20			Protein folding and stabilization	Protein fate	6155786	-	MSMEG_6092		Lsr2 protein	Cellular processes	Pathogenesis	1491368	+	Mflv_1429	5072263	-	Mkms_4843	5735836	-	Mvan_5359	4040981	-	Rv3597c	305368	+	ML0234	537990	+	MAV_0555	6181502	-	MMAR_5101	546212	+	MAB_0545	4652949	-	MUL_4180
20					6156246	-	MSMEG_6094	lysS	lysyl-tRNA synthetase	Protein synthesis	tRNA aminoacylation	1489755	+	Mflv_1428	5072720	-	Mkms_4844	5736285	-	Mvan_5360	4041423	-	Rv3598c	303740	+	ML0233	536335	+	MAV_0554	6181958	-	MMAR_5102	544546	+	MAB_0544	4653405	-	MUL_4181
20					6159032	-	MSMEG_6096		pantothenate kinase	Protein fate	Protein modification and repair	1487647	+	Mflv_1426	5075588	-	Mkms_4846	5739092	-	Mvan_5362	4043041	-	Rv3600c	302835	+	ML0232	535473	+	MAV_0553	6183576	-	MMAR_5103	543666	+	MAB_0543	4655023	-	MUL_4182
20					6159923	-	MSMEG_6097	panC	pantoate--beta-alanine ligase	Biosynthesis of cofactors, prosthetic groups, and carriers	Pantothenate and coenzyme A	1486294	+	Mflv_1424	5076862	-	Mkms_4848	5740319	-	Mvan_5364	4044281	-	Rv3602c	301463	+	ML0230	534113	+	MAV_0551	6184828	-	MMAR_5105	542296	+	MAB_0541	4656275	-	MUL_4184
20					6164962	-	MSMEG_6103	folP	dihydropteroate synthase	Biosynthesis of cofactors, prosthetic groups, and carriers	Folic acid	1481835	+	Mflv_1418	5081595	-	Mkms_4854	5744913	-	Mvan_5370	4049138	-	Rv3608c	296696	+	ML0224	529404	+	MAV_0544	6189644	-	MMAR_5111	537152	+	MAB_0535	4661091	-	MUL_4190
20					6165816	-	MSMEG_6104	folE	GTP cyclohydrolase I	Biosynthesis of cofactors, prosthetic groups, and carriers	Folic acid	1481218	+	Mflv_1417	5082419	-	Mkms_4855	5745764	-	Mvan_5371	4049977	-	Rv3609c	296082	+	ML0223	528761	+	MAV_0543	6190483	-	MMAR_5112	536541	+	MAB_0534	4661930	-	MUL_4191
20					6166447	-	MSMEG_6105		cell division protein	Cellular processes	Cell division	1478811	+	Mflv_1416	5083047	-	Mkms_4856	5746392	-	Mvan_5372	4050601	-	Rv3610c	293693	+	ML0222	526345	+	MAV_0542	6191108	-	MMAR_5113	534287	+	MAB_0533	4662555	-	MUL_4192
20					6172888	-	MSMEG_6110	hpt	hypoxanthine phosphoribosyltransferase	Purines, pyrimidines, nucleosides, and nucleotides	Salvage of nucleosides and nucleotides	1474015	+	Mflv_1412	5089520	-	Mkms_4861	5754622	-	Mvan_5377	4063254	-	Rv3624c	285584	+	ML0214	517399	+	MAV_0532	6202948	-	MMAR_5124	524750	+	MAB_0523	4671603	-	MUL_4200
20					6175537	-	MSMEG_6113	dacB	D-alanyl-D-alanine carboxypeptidase/D-alanyl-D-alanine-endopeptidase	Cell envelope	Biosynthesis and degradation of murein sacculus and peptidoglycan	1470597	+	Mflv_1409	5092169	-	Mkms_4864	5757230	-	Mvan_5380	4065900	-	Rv3627c	282157	+	ML0211	513985	+	MAV_0529	6205615	-	MMAR_5127	519729	+	MAB_0519	4674270	-	MUL_4203
20					6177063	+	MSMEG_6114	ppa	inorganic pyrophosphatase	Central intermediary metabolism	Phosphorus compounds	1469993	-	Mflv_1408	5093687	+	Mkms_4865	5758751	+	Mvan_5381	4067423	+	Rv3628	281543	-	ML0210	513342	-	MAV_0527	6207141	+	MMAR_5128	519150	-	MAB_0518c	4675796	+	MUL_4204
20					6209977	+	MSMEG_6143		hypothetical protein	Hypothetical proteins	Conserved	1458184	-	Mflv_1400	5107959	+	Mkms_4876	5770327	+	Mvan_5390	4073634	+	Rv3635	273290	-	ML0203	507099	-	MAV_0522	6212233	+	MMAR_5134	499563	-	MAB_0502c	4682334	+	MUL_4211
20					6221127	-	MSMEG_6153		DNA polymerase III subunit delta	DNA metabolism	DNA replication, recombination, and repair	1454390	+	Mflv_1396	5113444	-	Mkms_4880	5774207	-	Mvan_5394	4081516	-	Rv3644c	270605	+	ML0202	505735	+	MAV_0520	6216373	-	MMAR_5136	489621	+	MAB_0491	4690966	-	MUL_4220
20	Small molecule interactions	Regulatory functions	Other	Regulatory functions	6222417	+	MSMEG_6154		adenylate cyclase, family protein 3	Purines, pyrimidines, nucleosides, and nucleotides	Nucleotide and nucleoside interconversions	1452697	-	Mflv_1395	5114734	+	Mkms_4881	5775513	+	Mvan_5395	4082807	+	Rv3645	268857	-	ML0201	503936	-	MAV_0518	6217734	+	MMAR_5137	487968	-	MAB_0490c	4692327	+	MUL_4221
20					6226360	-	MSMEG_6157	topA	DNA topoisomerase I	DNA metabolism	DNA replication, recombination, and repair	1449866	+	Mflv_1394	5116324	-	Mkms_4882	5777114	-	Mvan_5396	4084453	-	Rv3646c	266033	+	ML0200	501141	+	MAV_0519	6219334	-	MMAR_5138	485179	+	MAB_0489	4693927	-	MUL_4222
20					6229274	-	MSMEG_6158		hypothetical protein	Hypothetical proteins	Conserved	1449128	+	Mflv_1393	5119293	-	Mkms_4883	5780117	-	Mvan_5397	4087610	-	Rv3647c	265213	+	ML0199	500346	+	MAV_0517	6222342	-	MMAR_5139	484354	+	MAB_0488	4696935	-	MUL_4223
20					6229963	-	MSMEG_6159		hypothetical protein	Hypothetical proteins	Domain	1448815	+	Mflv_1392	5120022	-	Mkms_4884	5780840	-	Mvan_5398	4088328	-	Rv3648c	264898	+	ML0198	499954	+	MAV_0516	6223065	-	MMAR_5140	484045	+	MAB_0487	4697658	-	MUL_4224
21					6250558	-	MSMEG_6180		secreted protein	Protein fate	Degradation of proteins, peptides, and glycopeptides	1433807	+	Mflv_1379	5133133	-	Mkms_4896	5807833	-	Mvan_5427	4109783	-	Rv3668c	2720556	-	ML2295	449175	+	MAV_0461	6241808	-	MMAR_5156	423027	+	MAB_0424	4716365	-	MUL_4242
21					6251920	+	MSMEG_6184		hydrolase, alpha/beta fold family protein	Unknown function	Enzymes of unknown specificity	1432052	-	Mflv_1377	5134485	+	Mkms_4898	5809185	+	Mvan_5429	4111346	+	Rv3670	2722010	+	ML2297	447449	-	MAV_0458	6243251	+	MMAR_5158	421261	-	MAB_0422c	4717808	+	MUL_4244
21					6252860	-	MSMEG_6183		serine protease	Protein fate	Degradation of proteins, peptides, and glycopeptides	1430842	+	Mflv_1376	5135440	-	Mkms_4899	5810141	-	Mvan_5430	4112322	-	Rv3671c	2722977	-	ML2298	446248	+	MAV_0459	6244209	-	MMAR_5159	420022	+	MAB_0421	4718766	-	MUL_4245
21					6255512	-	MSMEG_6187	nth	endonuclease III	DNA metabolism	DNA replication, recombination, and repair	1428620	+	Mflv_1373	5138066	-	Mkms_4902	5812777	-	Mvan_5433	4115157	-	Rv3674c	2725723	-	ML2301	444012	+	MAV_0455	6246887	-	MMAR_5162	417805	+	MAB_0418	4721442	-	MUL_4248
21					6256824	+	MSMEG_6189		transcriptional regulator, Crp/Fnr family protein	Regulatory functions	DNA interactions	1427409	-	Mflv_1371	5139338	+	Mkms_4904	5814092	+	Mvan_5435	4116478	+	Rv3676	2726910	+	ML2302	442682	-	MAV_0453	6248208	+	MMAR_5164	416506	-	MAB_0416c	4722763	+	MUL_4250
21					6257583	-	MSMEG_6190		metallo-beta-lactamase family protein	Unknown function	Enzymes of unknown specificity	1426552	+	Mflv_1370	5140067	-	Mkms_4905	5814840	-	Mvan_5436	4117258	-	Rv3677c	2727662	-	ML2303	441646	+	MAV_0452	6248879	-	MMAR_5165	414855	+	MAB_0414	4723434	-	MUL_4251
21					6259056	+	MSMEG_6193		anion-transporting ATPase	Transport and binding proteins	Anions	1424831	-	Mflv_1368	5141546	+	Mkms_4908	5816279	+	Mvan_5439	4118776	+	Rv3679	2729191	+	ML2305	439921	-	MAV_0449	6250406	+	MMAR_5168	413122	-	MAB_0411c	4724961	+	MUL_4254
21					6260087	+	MSMEG_6195		ion-transporting ATPase	Transport and binding proteins	Cations and iron carrying compounds	1423686	-	Mflv_1367	5142626	+	Mkms_4909	5817325	+	Mvan_5440	4119795	+	Rv3680	2730213	+	ML2306	438782	-	MAV_0448	6251425	+	MMAR_5169	412004	-	MAB_0410c	4725980	+	MUL_4255
21					6267483	+	MSMEG_6201		transglycosylase	Cell envelope	Biosynthesis and degradation of murein sacculus and peptidoglycan	1420400	-	Mflv_1365	5144433	+	Mkms_4911	5819204	+	Mvan_5442	4121916	+	Rv3682	2732187	+	ML2308	435576	-	MAV_0446	6253445	+	MMAR_5171	408905	-	MAB_0408c	4727999	+	MUL_4257
21					6269949	+	MSMEG_6202		secreted protein	Protein fate	Degradation of proteins, peptides, and glycopeptides	1419381	-	Mflv_1364	5146931	+	Mkms_4912	5821705	+	Mvan_5443	4124417	+	Rv3683	2734787	+	ML2309	434505	-	MAV_0445	6255923	+	MMAR_5172	407836	-	MAB_0407c	4730488	+	MUL_4258
21					6292243	-	MSMEG_6229	glpK	glycerol kinase	Energy metabolism	Other	1379942	+	Mflv_1327	5201023	-	Mkms_4962	5849290	-	Mvan_5467	4138202	-	Rv3696c	2741813	-	ML2314	399863	+	MAV_0406	6292586	-	MMAR_5208	377959	+	MAB_0382	4753083	-	MUL_4281
21					6319355	-	MSMEG_6255		hypothetical protein	Hypothetical proteins	Conserved	1360395	+	Mflv_1306	5214607	-	Mkms_4976	5882989	-	Mvan_5502	4150030	-	Rv3707c	2750468	-	ML2321	388821	+	MAV_0395	6305375	-	MMAR_5220	343042	+	MAB_0346	4766922	-	MUL_4295
21					6320473	-	MSMEG_6256	asd	aspartate-semialdehyde dehydrogenase	Amino acid biosynthesis	Aspartate family	1359350	+	Mflv_1305	5215760	-	Mkms_4977	5884110	-	Mvan_5503	4151180	-	Rv3708c	2751624	-	ML2322	387779	+	MAV_0394	6306519	-	MMAR_5221	341371	+	MAB_0344	4768066	-	MUL_4296
21					6321515	-	MSMEG_6257		aspartate kinase	Amino acid biosynthesis	Aspartate family	1358025	+	Mflv_1304	5216801	-	Mkms_4978	5885147	-	Mvan_5504	4152218	-	Rv3709c	2752679	-	ML2323	386513	+	MAV_0393	6307579	-	MMAR_5222	340079	+	MAB_0343	4769126	-	MUL_4297
21					6334688	+	MSMEG_6271	leuA	2-isopropylmalate synthase	Amino acid biosynthesis	Pyruvate family	1345554	-	Mflv_1293	5226568	+	Mkms_4987	5895794	+	Mvan_5515	4153860	+	Rv3710	2754769	+	ML2324	384421	-	MAV_0392	6315323	+	MMAR_5225	334320	-	MAB_0337c	4776991	+	MUL_4300
21					6341496	+	MSMEG_6276		mur ligase family protein	Cell envelope	Biosynthesis and degradation of murein sacculus and peptidoglycan	1343257	-	Mflv_1291	5229928	+	Mkms_4990	5901269	+	Mvan_5520	4156981	+	Rv3712	2757741	+	ML2326	381931	-	MAV_0390	6319421	+	MMAR_5229	324648	-	MAB_0324c	4780969	+	MUL_4304
21					6342716	+	MSMEG_6277		cobyric acid synthase	Biosynthesis of cofactors, prosthetic groups, and carriers	Heme, porphyrin, and cobalamin	1342544	-	Mflv_1290	5231147	+	Mkms_4991	5902539	+	Mvan_5521	4158227	+	Rv3713	2758984	+	ML2327	381231	-	MAV_0389	6320568	+	MMAR_5230	323941	-	MAB_0323c	4782116	+	MUL_4305
21					6344309	-	MSMEG_6279	recR	recombination protein RecR	DNA metabolism	DNA replication, recombination, and repair	1340948	+	Mflv_1288	5231860	-	Mkms_4992	5907970	-	Mvan_5527	4159889	-	Rv3715c	2760630	-	ML2329	380605	+	MAV_0388	6321291	-	MMAR_5231	321765	+	MAB_0320	4782839	-	MUL_4306
21					6346190	-	MSMEG_6282		KanY protein	Unclassified	Role category not yet assigned	1339298	+	Mflv_1285	5233681	-	Mkms_4995	5909785	-	Mvan_5530	4161815	-	Rv3718c	2762489	-	ML2332	378923	+	MAV_0386	6323214	-	MMAR_5234	320076	+	MAB_0317	4784762	-	MUL_4309
21					6346717	+	MSMEG_6283		FAD binding domain-containing protein	Unknown function	General	1337803	-	Mflv_1284	5234188	+	Mkms_4996	5910331	+	Mvan_5531	4162306	+	Rv3719	2763015	+	ML2333	377450	-	MAV_0384	6323698	+	MMAR_5235	313565	-	MAB_0311c	4785333	+	MUL_4310
21			Amino acids and amines	Energy metabolism	6351487	-	MSMEG_6286		aspartate transaminase	Amino acid biosynthesis	Aspartate family	1332797	+	Mflv_1280	5238785	-	Mkms_4999	5915448	-	Mvan_5535	4166821	-	Rv3722c	2767652	-	ML2336	372870	+	MAV_0381	6329705	-	MMAR_5241	306706	+	MAB_0305	4791212	-	MUL_4316
22					6436944	+	MSMEG_6382		oxidoreductase, FAD-binding	Unknown function	Enzymes of unknown specificity	1236682	-	Mflv_1178	5322889	+	Mkms_5088	6001741	+	Mvan_5627	4235779	+	Rv3790	150128	-	ML0109	237130	-	MAV_0232	6463697	+	MMAR_5352	201545	-	MAB_0192c	5500784	+	MUL_4969
22			Electron transport	Energy metabolism	6441262	+	MSMEG_6385		short chain dehydrogenase	Central intermediary metabolism	Other	1235899	-	Mflv_1177	5324260	+	Mkms_5089	6003133	+	Mvan_5628	4237165	+	Rv3791	149361	-	ML0108	236365	-	MAV_0231	6465089	+	MMAR_5353	200747	-	MAB_0191c	5502176	+	MUL_4970
22			Biosynthesis and degradation of murein sacculus and peptidoglycan	Cell envelope	6443929	+	MSMEG_6387		arabinosyltransferase A	Amino acid biosynthesis	Histidine family	1230805	-	Mflv_1175	5326890	+	Mkms_5091	6005857	+	Mvan_5630	4239863	+	Rv3793	144115	-	ML0106	231032	-	MAV_0229	6467820	+	MMAR_5355	195541	-	MAB_0189c	5504907	+	MUL_4972
22			Biosynthesis and degradation of murein sacculus and peptidoglycan	Cell envelope	6447287	+	MSMEG_6388		arabinosyltransferase B	Amino acid biosynthesis	Histidine family	1227461	-	Mflv_1174	5330187	+	Mkms_5092	6009183	+	Mvan_5631	4243233	+	Rv3794	139821	-	ML0105	225293	-	MAV_0225	6471302	+	MMAR_5356	190519	-	MAB_0186c	5508389	+	MUL_4973
22					6455190	-	MSMEG_6391		propionyl-CoA carboxylase beta chain	Fatty acid and phospholipid metabolism	Degradation	1220297	+	Mflv_1170	5340357	-	Mkms_5097	6020967	-	Mvan_5639	4254380	-	Rv3799c	131869	+	ML0102	216363	+	MAV_0220	6488396	-	MMAR_5363	183845	+	MAB_0181	5523988	-	MUL_4982
22			Degradation	Fatty acid and phospholipid metabolism	6462325	-	MSMEG_6393		acyl-CoA synthetase	Fatty acid and phospholipid metabolism	Other	1213023	+	Mflv_1168	5347519	-	Mkms_5099	6028093	-	Mvan_5641	4261153	-	Rv3801c	124599	+	ML0100	209078	+	MAV_0217	6495356	-	MMAR_5365	176517	+	MAB_0179	5530942	-	MUL_4984
22					6464462	-	MSMEG_6394		hypothetical protein	Hypothetical proteins	Conserved	1211850	+	Mflv_1167	5349632	-	Mkms_5100	6030160	-	Mvan_5642	4263355	-	Rv3802c	123370	+	ML0099	207786	+	MAV_0216	6497562	-	MMAR_5366	175203	+	MAB_0178	5533148	-	MUL_4985
22					6469392	-	MSMEG_6400		transmembrane protein	Cell envelope	Other	1207102	+	Mflv_1163	5353826	-	Mkms_5104	6034111	-	Mvan_5646	4266953	-	Rv3805c	118819	+	ML0096	203181	+	MAV_0212	6501303	-	MMAR_5369	169498	+	MAB_0174	5536909	-	MUL_4989
22					6471409	-	MSMEG_6401		phosphoribose diphosphate:decaprenyl-phosphate phosphoribosyltransferase	Biosynthesis of cofactors, prosthetic groups, and carriers	Other	1206195	+	Mflv_1162	5355834	-	Mkms_5105	6036095	-	Mvan_5647	4268925	-	Rv3806c	117870	+	ML0095	202277	+	MAV_0211	6503269	-	MMAR_5370	168570	+	MAB_0173	5538875	-	MUL_4990
22	Enzymes of unknown specificity	Unknown function	Other	Central intermediary metabolism	6472941	-	MSMEG_6403		bifunctional udp-galactofuranosyl transferase glft	Cell envelope	Biosynthesis and degradation of surface polysaccharides and lipopolysaccharides	1203741	+	Mflv_1160	5357358	-	Mkms_5107	6037556	-	Mvan_5649	4270366	-	Rv3808c	115371	+	ML0093	199871	+	MAV_0209	6504712	-	MMAR_5372	166052	+	MAB_0171	5540318	-	MUL_4992
22					6474878	-	MSMEG_6404	glf	UDP-galactopyranose mutase	Cell envelope	Biosynthesis and degradation of surface polysaccharides and lipopolysaccharides	1202467	+	Mflv_1159	5359280	-	Mkms_5108	6039514	-	Mvan_5650	4272276	-	Rv3809c	114130	+	ML0092	198603	+	MAV_0208	6506607	-	MMAR_5373	164830	+	MAB_0170	5542213	-	MUL_4993
22					6479076	-	MSMEG_6407		Cof-like hydrolase	Unknown function	Enzymes of unknown specificity	1196113	+	Mflv_1155	5363396	-	Mkms_5111	6046461	-	Mvan_5654	4278394	-	Rv3813c	110329	+	ML0089	194697	+	MAV_0205	6510875	-	MMAR_5376	160955	+	MAB_0167	5546478	-	MUL_4996
22					6480665	-	MSMEG_6409		acyltransferase family protein	Unknown function	Enzymes of unknown specificity	1194576	+	Mflv_1153	5364982	-	Mkms_5113	6048022	-	Mvan_5656	4280792	-	Rv3816c	109049	+	ML0087	192316	+	MAV_0202	6513277	-	MMAR_5379	159387	+	MAB_0165	5548880	-	MUL_4999
22					6484302	-	MSMEG_6413	serS	seryl-tRNA synthetase	Protein synthesis	tRNA aminoacylation	1191211	+	Mflv_1150	5368606	-	Mkms_5117	6050885	-	Mvan_5659	4307655	-	Rv3834c	102122	+	ML0082	184726	+	MAV_0194	6519644	-	MMAR_5386	149348	+	MAB_0153	5555213	-	MUL_5006
22			Enzymes of unknown specificity	Unknown function	6487771	-	MSMEG_6416		phosphoglycerate mutase family protein	Energy metabolism	Glycolysis/gluconeogenesis	1188564	+	Mflv_1146	5371988	-	Mkms_5121	6054253	-	Mvan_5661	4311009	-	Rv3837c	99390	+	ML0079	181963	+	MAV_0189	6523041	-	MMAR_5389	130436	+	MAB_0133	5558642	-	MUL_5010
22					6488454	-	MSMEG_6418		prephenate dehydratase	Amino acid biosynthesis	Aromatic amino acid family	1187638	+	Mflv_1145	5372671	-	Mkms_5122	6054954	-	Mvan_5662	4311704	-	Rv3838c	98425	+	ML0078	181019	+	MAV_0188	6523724	-	MMAR_5390	129546	+	MAB_0132	5559325	-	MUL_5011
22					6493183	-	MSMEG_6423		glycerophosphoryl diester phosphodiesterase family protein	Fatty acid and phospholipid metabolism	Degradation	1183177	+	Mflv_1140	5377347	-	Mkms_5128	6059605	-	Mvan_5667	4314738	-	Rv3842c	95132	+	ML0074	178060	+	MAV_0186	6527612	-	MMAR_5394	121597	+	MAB_0123	5563223	-	MUL_5015
22					6497167	+	MSMEG_6428		hypothetical protein	Hypothetical proteins	Conserved	1179746	-	Mflv_1134	5381240	+	Mkms_5133	6063328	+	Mvan_5672	4321538	+	Rv3847	91913	-	ML0071	174992	-	MAV_0181	6531147	+	MMAR_5397	117199	-	MAB_0117c	5566875	+	MUL_5019
22					6498402	+	MSMEG_6431		hypothetical protein	Hypothetical proteins	Conserved	1178892	-	Mflv_1133	5383141	+	Mkms_5135	6064363	+	Mvan_5673	4323499	+	Rv3849	90521	-	ML0069	174170	-	MAV_0180	6533101	+	MMAR_5399	115623	-	MAB_0115c	5568711	+	MUL_5021
22					6520673	-	MSMEG_6458	gltD	glutamate synthase subunit beta	Amino acid biosynthesis	Glutamate family	1163291	+	Mflv_1115	5399141	-	Mkms_5153	6084573	-	Mvan_5697	4330039	-	Rv3858c	82285	+	ML0062	163538	+	MAV_0167	6544333	-	MMAR_5412	92707	+	MAB_0092	5579943	-	MUL_5036
22					6522132	-	MSMEG_6459		ferredoxin-dependent glutamate synthase 1	Amino acid biosynthesis	Glutamate family	1158697	+	Mflv_1114	5400603	-	Mkms_5154	6086032	-	Mvan_5698	4331498	-	Rv3859c	77709	+	ML0061	158956	+	MAV_0166	6545792	-	MMAR_5413	88119	+	MAB_0091	5581402	-	MUL_5037
