# Supplementary material for: Comparative Phylogenomics of Pathogenic and Non-Pathogenic Mycobacterium
Source: PLoS One. 2013 Aug 28;8(8):e71248. doi: 10.1371/journal.pone.0071248 (PMC3756022; doi:10.1371/journal.pone.0071248)
Supplement: Table S4 — Genes common to all non-pathogens but absent in pathogens. Supplementary excel file shows the genes common to all non-pathogens. 392 genes were found to be common among non-pathogens. M. smegmatis was used as the representative organism to show gene name, annotation, upto 3 possible mainrole and subroles. The corresponding ortholog in other non-pathogens are also listed. In addition to that, a pivot table is given to show the distribution of genes into different role categories. (XLSX) [file pone.0071248.s012.xlsx]

## Sheet: ONLY-IN-NONPATHOGENS
SNO	MSMEG	MSMEG_GENENAME	MSMEG_COMMONNAME	MSMEG_START	MSMEG_STOP	MSMEG_PROTEIN-LENGTH	MSMEG_PID	MSMEG_STRAND	MSMEG_Mainrole_1	MSMEG_TIGR subrole_1	MSMEG_Mainrole_2	MSMEG_TIGR subrole_2	MSMEG_Mainrole_3	MSMEG_ subrole_3	MGIL	MKMS	MVAN
1	MSMEG_0050	-	hypothetical protein	69779	70045	88	118468746	+	Hypothetical proteins	Conserved					Mflv_0782	Mkms_0065	Mvan_0065
2	MSMEG_0058	-	hypothetical protein	77398	77925	175	118470703	+	Hypothetical proteins	Conserved					Mflv_0774	Mkms_0072	Mvan_0071
3	MSMEG_0067	-	hypothetical protein	87738	89162	474	118472342	+	Hypothetical proteins	Conserved					Mflv_0765	Mkms_0081	Mvan_0080				MainRole_1	Count of MS
4	MSMEG_0084	-	phosphocarrier protein HPr	107565	107822	85	118467582	-	Transport and binding proteins	Carbohydrates, organic alcohols, and acids					Mflv_0753	Mkms_0088	Mvan_0093				Amino acid biosynthesis	7
5	MSMEG_0085	-	PTS system, Fru family protein, IIABC components	107834	109849	671	118468259	-	Energy metabolism	Sugars					Mflv_0752	Mkms_0089	Mvan_0094				Biosynthesis of cofactors, prosthetic groups, and carriers	5
6	MSMEG_0086	-	1-phosphofructokinase	109846	110829	327	118472636	-	Energy metabolism	Glycolysis/gluconeogenesis					Mflv_0751	Mkms_0090	Mvan_0095				Cell envelope	27
7	MSMEG_0087	-	glucitol operon repressor	110826	111593	255	118468789	-	Regulatory functions	Other					Mflv_0750	Mkms_0091	Mvan_0096				Cellular processes	13
8	MSMEG_0088	ptsI	phosphoenolpyruvate-protein phosphotransferase	111735	113369	544	118473073	+	Transport and binding proteins	Carbohydrates, organic alcohols, and acids					Mflv_0749	Mkms_0092	Mvan_0097				Central intermediary metabolism	29
9	MSMEG_0090	-	hypothetical protein	114447	116594	715	118471193	-	Hypothetical proteins	Conserved					Mflv_0746	Mkms_0094	Mvan_0100				DNA metabolism	8
10	MSMEG_0109	pntB	NAD(P) transhydrogenase, beta subunit	132711	134153	480	118471082	-	Energy metabolism	Electron transport					Mflv_0727	Mkms_0109	Mvan_0119				Energy metabolism	35
11	MSMEG_0110	pntA	NAD(P) transhydrogenase subunit alpha	134172	135713	513	118472776	-	Energy metabolism	Electron transport					Mflv_0726	Mkms_0110	Mvan_0120				Fatty acid and phospholipid metabolism	11
12	MSMEG_0117	-	hydrolase	140284	141147	287	118472845	-	Central intermediary metabolism	Other	Unknown function	General			Mflv_4848	Mkms_0890	Mvan_4733				Hypothetical proteins	61
13	MSMEG_0141	-	mce associated transmembrane protein	163571	164539	322	118468353	+	Cell envelope	Other					Mflv_0704	Mkms_0134	Mvan_0141				Mobile and extrachromosomal element functions	1
14	MSMEG_0178 MSMEG_3237	-	ATP-binding protein	202084	202866	260	118468308	+	Unknown function	General					Mflv_3165 Mflv_3581	Mkms_3091	Mvan_2834				No Data	11
15	MSMEG_0214	-	L-sorbosone dehydrogenase	240488	241771	427	118473205	-	Central intermediary metabolism	Other	Energy metabolism	Sugars			Mflv_0697	Mkms_0143	Mvan_0146				Protein fate	9
16	MSMEG_0221	-	secreted protein	247214	248173	319	118472570	+	Protein fate	Degradation of proteins, peptides, and glycopeptides					Mflv_0517	Mkms_0150	Mvan_0151				Protein synthesis	8
17	MSMEG_0268	-	transcriptional regulator, GntR family protein	302495	303274	259	118472184	-	Regulatory functions	DNA interactions					Mflv_1234	Mkms_0198	Mvan_5574				Purines, pyrimidines, nucleosides, and nucleotides	3
18	MSMEG_0270	-	aminoglycoside phosphotransferase	304140	305144	334	118467539	-	Cellular processes	Toxin production and resistance					Mflv_1236	Mkms_0200	Mvan_5572				Regulatory functions	48
19	MSMEG_0271	-	hypothetical protein	305144	305800	218	118472983	-	Hypothetical proteins	Conserved					Mflv_1237	Mkms_0201	Mvan_5571				Transcription	2
20	MSMEG_0272	-	propanediol utilization protein PduA	305803	306084	93	118472671	-	Energy metabolism	Other					Mflv_1238	Mkms_0202	Mvan_5570				Transport and binding proteins	65
21	MSMEG_0273	-	ethanolamine utilization protein EutN	306097	306360	87	118467656	-	Energy metabolism	Amino acids and amines					Mflv_1239	Mkms_0203	Mvan_5569				Unclassified	15
22	MSMEG_0274	-	hypothetical protein	306377	306898	173	118469575	-	No Data	No Data					Mflv_1240	Mkms_0204	Mvan_5568				Unknown function	34
23	MSMEG_0275	-	microcompartments protein family protein	306901	307509	202	118470509	-	Central intermediary metabolism	Other					Mflv_1241	Mkms_0205	Mvan_5567				(blank)
24	MSMEG_0276	-	aldehyde-alcohol dehydrogenase	307518	309101	527	118472790	-	Energy metabolism	Fermentation					Mflv_1242	Mkms_0206	Mvan_5566				Grand Total	392
25	MSMEG_0277	-	putative aminotransferase	309098	310378	426	118470490	-	Amino acid biosynthesis	Aspartate family	Central intermediary metabolism	Other			Mflv_1243	Mkms_0207	Mvan_5565
26	MSMEG_0307	-	transcriptional regulator, AraC family protein	338897	339805	302	118467970	+	Regulatory functions	DNA interactions					Mflv_0432	Mkms_0224	Mvan_0236
27	MSMEG_0308	-	dihydrofolate reductase	339809	340336	175	118473247	+	Biosynthesis of cofactors, prosthetic groups, and carriers	Folic acid					Mflv_0431	Mkms_0225	Mvan_0237
28	MSMEG_0318	-	AMP-dependent synthetase and ligase	353392	354879	495	118469411	-	Protein synthesis	tRNA aminoacylation					Mflv_0419	Mkms_0233	Mvan_0252
29	MSMEG_0341 MSMEG_2256	-	hypothetical protein	379158	380174	338	118471227	-	Hypothetical proteins	Conserved					Mflv_4326	Mkms_1842	Mvan_0358 Mvan_2020
30	MSMEG_0357	-	transmembrane transport protein	394013	395614	533	118468968	+	Cell envelope	Other					Mflv_5163	Mkms_0235	Mvan_1167
31	MSMEG_0452	-	inner membrane permease YgbN	525610	527055	481	118469065	-	Cell envelope	Other					Mflv_0503	Mkms_5418	Mvan_5912
32	MSMEG_0454	-	GntR-family protein transcriptional regulator	527730	528464	244	118467768	+	Regulatory functions	Other					Mflv_0501	Mkms_5416	Mvan_5910
33	MSMEG_0456	-	DNA gyrase subunit A	529995	532136	713	118474051	-	DNA metabolism	DNA replication, recombination, and repair					Mflv_0497	Mkms_5432	Mvan_5898
34	MSMEG_0457	-	DNA topoisomerase IV subunit B	532147	534180	677	118468752	-	DNA metabolism	DNA replication, recombination, and repair					Mflv_0496	Mkms_5431	Mvan_5897
35	MSMEG_0497 MSMEG_1547	-	glycerol dehydratase large subunit	575202	577466	754	118470012	-	Energy metabolism	Other					Mflv_1245	Mkms_5042	Mvan_5563
36	MSMEG_0526	-	oxidoreductase, GMC family protein	604076	605674	532	118470429	+	Unknown function	Enzymes of unknown specificity					Mflv_1255	Mkms_5026	Mvan_5894
37	MSMEG_0594	-	iron-sulfur cluster binding protein	671348	672817	489	118473259	-	Energy metabolism	Electron transport					Mflv_3703	Mkms_4473	Mvan_2710
38	MSMEG_0595	-	glycolate oxidase	672814	673551	245	118467419	-	Energy metabolism	Sugars					Mflv_3704	Mkms_4472	Mvan_2709
39	MSMEG_0619	-	PPE family protein	699604	701175	523	118468729	+	Unknown function	General					Mflv_0325	Mkms_0384	Mvan_0415
40	MSMEG_0626	-	hypothetical protein	705548	706477	309	118471713	+	Hypothetical proteins	Conserved					Mflv_0319	Mkms_0390	Mvan_0422
41	MSMEG_0634	-	PAP2 superfamily protein	714093	714764	223	118471342	+	Unknown function	General					Mflv_0312	Mkms_0402	Mvan_0429
42	MSMEG_0670	-	FAD dependent oxidoreductase	752392	753333	313	118473112	+	Unknown function	Enzymes of unknown specificity					Mflv_2894 Mflv_5165	Mkms_3402 Mkms_5282	Mvan_1165 Mvan_3616
43	MSMEG_0686	-	oxidoreductase	769773	770294	173	118469258	-	Central intermediary metabolism	Other					Mflv_0282	Mkms_0449	Mvan_2076
44	MSMEG_0692	-	hypothetical protein	779379	781166	595	118468356	-	Hypothetical proteins	Conserved					Mflv_0276	Mkms_0410 Mkms_0454	Mvan_0621
45	MSMEG_0720	-	integral membrane protein	808724	809722	332	118471907	-	Cell envelope	Other					Mflv_0254	Mkms_0482	Mvan_0640
46	MSMEG_0762	-	cytochrome P450 FAS1	846366	847571	401	118471637	-	Energy metabolism	Electron transport					Mflv_0225	Mkms_0530	Mvan_0682
47	MSMEG_0767	-	hypothetical protein	852984	853469	161	118467448	+	No Data	No Data					Mflv_0221	Mkms_0536	Mvan_0686
48	MSMEG_0796	-	ABC transporter integral membrane subunit	881791	882549	252	118472872	+	Transport and binding proteins	Amino acids, peptides and amines	Transport and binding proteins	Unknown substrate			Mflv_0192	Mkms_0562	Mvan_0713
49	MSMEG_0810	-	putative pyrimidine permease RutG	896271	897566	431	118471084	-	Transport and binding proteins	Nucleosides, purines and pyrimidines					Mflv_0188	Mkms_0568	Mvan_0717
50	MSMEG_0812	-	amino acid transporter	897612	898832	406	118467844	-	Transport and binding proteins	Amino acids, peptides and amines					Mflv_0187	Mkms_0569	Mvan_0718
51	MSMEG_0814	-	membrane protein	900619	900891	90	118470661	-	Cell envelope	Other					Mflv_0185	Mkms_0572	Mvan_0720
52	MSMEG_0845	-	putative monovalent cation/H+ antiporter subunit E	928137	928676	179	118471580	-	Transport and binding proteins	Cations and iron carrying compounds					Mflv_0165	Mkms_0595	Mvan_0741
53	MSMEG_0892	-	hypothetical protein	977160	978005	281	118471532	+	Hypothetical proteins	Conserved					Mflv_0131	Mkms_0627	Mvan_0773
54	MSMEG_0962	-	TetR-family protein transcriptional regulator	1036854	1037447	197	118468305	+	Regulatory functions	Other					Mflv_0059	Mkms_0699	Mvan_0855
55	MSMEG_0964	-	pyridoxamine 5'-phosphate oxidase family protein	1037801	1038283	160	118469930	+	Unknown function	Enzymes of unknown specificity					Mflv_0057	Mkms_0701	Mvan_0857
56	MSMEG_0993	-	histidine kinase	1064543	1065556	337	118469292	-	Regulatory functions	Other					Mflv_0036	Mkms_0722	Mvan_0884
57	MSMEG_0994	resD	DNA-binding response regulator ResD	1065553	1066230	225	118467913	-	Regulatory functions	Protein interactions	Regulatory functions	DNA interactions	Signal transduction	Two-component systems	Mflv_0035	Mkms_0723	Mvan_0885
58	MSMEG_1006	-	aminoglycoside phosphotransferase	1075656	1076717	353	118473963	+	Cellular processes	Toxin production and resistance					Mflv_4318	Mkms_1852	Mvan_2028
59	MSMEG_1007	-	transport protein	1076746	1077507	253	118472092	-	Transport and binding proteins	Unknown substrate					Mflv_4317	Mkms_1853	Mvan_2029
60	MSMEG_1008	-	hypothetical protein	1077699	1078190	163	118473153	+	Hypothetical proteins	Conserved					Mflv_4316	Mkms_1854	Mvan_2030
61	MSMEG_1052	-	amino acid carrier protein	1120066	1121610	514	118467579	-	Transport and binding proteins	Amino acids, peptides and amines					Mflv_4266	Mkms_1909	Mvan_2093
62	MSMEG_1061	-	phosphohydrolase	1128363	1128977	204	118471488	-	Amino acid biosynthesis	Histidine family	Purines, pyrimidines, nucleosides, and nucleotides	Nucleotide and nucleoside interconversions			Mflv_0034	Mkms_0738	Mvan_0936
63	MSMEG_1066	-	hypothetical protein	1132310	1132621	103	118473520	+	Hypothetical proteins	Conserved					Mflv_0029	Mkms_0744	Mvan_0941
64	MSMEG_1068	-	regulatory protein	1133059	1134474	471	118472886	-	Regulatory functions	Other					Mflv_0801	Mkms_5376	Mvan_0042
65	MSMEG_1069	-	amino acid permease-associated region	1134639	1136105	488	118473557	+	Transport and binding proteins	Amino acids, peptides and amines					Mflv_0800	Mkms_2300 Mkms_5375	Mvan_0043
66	MSMEG_1070	-	3-oxoacyl-[acyl-carrier-protein] reductase	1136102	1136797	231	118467734	+	Energy metabolism	Electron transport					Mflv_0799	Mkms_2301 Mkms_5374	Mvan_0044
67	MSMEG_1071	-	3-oxoacyl-[acyl-carrier-protein] reductase	1136794	1137555	253	118468253	+	Fatty acid and phospholipid metabolism	Biosynthesis					Mflv_0798	Mkms_5373	Mvan_0045
68	MSMEG_1072	speB	agmatinase	1137579	1138550	323	118469242	+	Central intermediary metabolism	Polyamine biosynthesis					Mflv_0797	Mkms_2303 Mkms_3083 Mkms_3345 Mkms_5372	Mvan_0046 Mvan_0161
69	MSMEG_1074	-	polysaccharide deacetylase	1138540	1139403	287	118473318	+	Cell envelope	Biosynthesis and degradation of surface polysaccharides and lipopolysaccharides	Energy metabolism	Biosynthesis and degradation of polysaccharides			Mflv_0796	Mkms_2304 Mkms_5371	Mvan_0047
70	MSMEG_1078	-	hydrolase	1142177	1142866	229	118472990	-	Central intermediary metabolism	Other	Unknown function	General			Mflv_0023	Mkms_0751	Mvan_0949
71	MSMEG_1136	-	hypothetical protein	1197841	1198365	174	118471911	+	Hypothetical proteins	Conserved					Mflv_5250 Mflv_5251	Mkms_0787	Mvan_0994
72	MSMEG_1207	-	glycosyltransferase, group I	1276157	1277335	392	118471803	+	Cell envelope	Biosynthesis and degradation of surface polysaccharides and lipopolysaccharides					Mflv_5216 Mflv_5224	Mkms_0804	Mvan_1042 Mvan_1052
73	MSMEG_1268	-	nudix hydrolase	1357886	1358554	222	118472787	+	Unknown function	Enzymes of unknown specificity					Mflv_5180	Mkms_0850	Mvan_1101
74	MSMEG_1272	-	putative ribosylglycohydrolase	1360369	1361847	492	118469894	-	Central intermediary metabolism	Nitrogen metabolism					Mflv_5181	Mkms_0849	Mvan_1100 Mvan_1105
75	MSMEG_1288	-	hypothetical protein	1378017	1379666	549	118470437	+	Hypothetical proteins	Conserved					Mflv_5176	Mkms_0844	Mvan_1146
76	MSMEG_1315	-	transporter, small conductance mechanosensitive ion channel (MscS) family protein	1409246	1410160	304	118470719	+	Transport and binding proteins	Unknown substrate					Mflv_2744	Mkms_0864	Mvan_3795
77	MSMEG_1316	prfC	peptide chain release factor 3	1411176	1412792	538	118472609	-	Protein synthesis	Translation factors					Mflv_1328	Mkms_1516	Mvan_5464
78	MSMEG_1329	-	major facilitator superfamily protein MFS_1, putative	1428614	1429858	414	118471085	-	Transport and binding proteins	Unknown substrate					Mflv_1033	Mkms_0920	Mvan_5800
79	MSMEG_1335	-	transcriptional regulator, BadM/Rrf2 family protein	1434167	1434628	153	118472493	+	Regulatory functions	DNA interactions					Mflv_3073	Mkms_0932	Mvan_3453
80	MSMEG_1336	-	flavohemoprotein, putative	1434628	1435863	411	118473221	+	Cellular processes	Detoxification	Energy metabolism	Electron transport			Mflv_4884	Mkms_0933	Mvan_1541
81	MSMEG_1359	-	DeoR-family protein transcriptional regulator	1450233	1451195	320	118469865	+	Regulatory functions	DNA interactions					Mflv_5106	Mkms_0978	Mvan_1247
82	MSMEG_1384	-	hypothetical protein	1487074	1487475	133	118467409	-	Hypothetical proteins	Conserved					Mflv_0498	Mkms_0992	Mvan_5899
83	MSMEG_1395	-	putative lipoprotein	1496172	1496753	193	118468055	+	Cell envelope	Other					Mflv_5081	Mkms_0999	Mvan_1276
84	MSMEG_1396	-	LprB protein	1496756	1497277	173	118468258	+	Unclassified	Role category not yet assigned					Mflv_5080	Mkms_1000	Mvan_1277
85	MSMEG_1403	-	cutinase superfamily protein	1503848	1504765	305	118467776	+	Central intermediary metabolism	Other					Mflv_5074	Mkms_1006	Mvan_1283
86	MSMEG_1417	-	glyoxalase family protein	1519642	1520925	427	118472958	-	Unknown function	Enzymes of unknown specificity					Mflv_5064	Mkms_1014	Mvan_1292
87	MSMEG_1418	-	RNA polymerase ECF-type sigma factor	1520922	1521446	174	118474018	-	DNA metabolism	DNA replication, recombination, and repair	Transcription	Other	Transcription	DNA-dependent RNA polymerase	Mflv_5063	Mkms_1015	Mvan_1293
88	MSMEG_1432	-	acetylcholinesterase	1534440	1536026	528	118472936	+	Unclassified	Role category not yet assigned					Mflv_5051	Mkms_1028	Mvan_1303
89	MSMEG_1487	-	hypothetical protein	1578774	1579505	243	118472236	+	Hypothetical proteins	Conserved					Mflv_5018	Mkms_1066	Mvan_1351
90	MSMEG_1493	-	sensor histidine kinase	1584746	1585987	413	118471701	-	Regulatory functions	Protein interactions	Signal transduction	Two-component systems			Mflv_5015	Mkms_1071	Mvan_1357
91	MSMEG_1494	-	transcriptional regulatory protein DegU	1585984	1586646	220	118468546	-	Regulatory functions	DNA interactions					Mflv_5014	Mkms_1072	Mvan_1358
92	MSMEG_1515	-	two-component sensor histidine kinase	1605862	1607334	490	118470016	-	Regulatory functions	Other					Mflv_5004	Mkms_1085	Mvan_1369 Mvan_1370
93	MSMEG_1516	-	thioredoxin reductase	1607344	1609002	552	118470493	-	Energy metabolism	Electron transport					Mflv_5003	Mkms_1086	Mvan_1371
94	MSMEG_1530	-	integral membrane protein	1618493	1619572	359	118471639	-	Cell envelope	Other					Mflv_4964	Mkms_1135	Mvan_1442
95	MSMEG_1696	-	regulatory protein, MarR	1790144	1790620	158	118467604	-	Regulatory functions	Other					Mflv_4830	Mkms_1259	Mvan_1608
96	MSMEG_1698	-	putative ammonia monooxygenase superfamily protein	1790726	1791835	369	118469153	+	Energy metabolism	Amino acids and amines					Mflv_4829	Mkms_1260	Mvan_1609
97	MSMEG_1739	-	enoyl-CoA hydratase/isomerase family protein	1833174	1833962	262	118468122	-	Fatty acid and phospholipid metabolism	Degradation					Mflv_4817	Mkms_1271	Mvan_1625
98	MSMEG_1782	-	oxidoreductase, short chain dehydrogenase/reductase family protein	1867419	1868306	295	118471841	-	Unknown function	Enzymes of unknown specificity					Mflv_1963	Mkms_1294	Mvan_4753
99	MSMEG_1791	-	UsfY protein	1872145	1872453	102	118469227	+	Unclassified	Role category not yet assigned					Mflv_4793	Mkms_1292	Mvan_1655
100	MSMEG_1805	-	hypothetical protein	1882976	1883332	118	118470451	-	Hypothetical proteins	Conserved					Mflv_4785	Mkms_1302	Mvan_1663
101	MSMEG_1806	-	hypothetical protein	1882438	1882986	182	118471927	+	Hypothetical proteins	Conserved					Mflv_4787	Mkms_1300	Mvan_1662
102	MSMEG_1812	-	hypothetical protein	1888189	1888473	94	118472385	-	Hypothetical proteins	Conserved					Mflv_4775	Mkms_1310	Mvan_1676
103	MSMEG_1883	-	glycine betaine transporter OpuD	1961567	1963423	618	118468508	+	Transport and binding proteins	Amino acids, peptides and amines					Mflv_4702	Mkms_1374	Mvan_1765
104	MSMEG_1892	-	transferase	1971300	1972799	499	118473287	+	Cell envelope	Biosynthesis and degradation of surface polysaccharides and lipopolysaccharides	Cellular processes	Toxin production and resistance	Central intermediary metabolism	Other	Mflv_4693	Mkms_1382	Mvan_1773
105	MSMEG_1902	-	transcriptional regulator	1982232	1983185	317	118470744	-	Regulatory functions	Other					Mflv_2332	Mkms_5367	Mvan_4315
106	MSMEG_1903	-	caib/baif family protein	1983261	1985660	799	118472187	-	Unknown function	Enzymes of unknown specificity					Mflv_2333	Mkms_5366	Mvan_4314
107	MSMEG_1904	-	acyl-CoA dehydrogenase	1985666	1986859	397	118471480	-	Fatty acid and phospholipid metabolism	Degradation					Mflv_2334	Mkms_5365	Mvan_4313
108	MSMEG_1905	-	acyl-CoA dehydrogenase protein	1986861	1987976	371	118469027	-	Unclassified	Role category not yet assigned					Mflv_2335	Mkms_5364	Mvan_4312
109	MSMEG_1921	-	SecC motif-containing protein	2001654	2002043	129	118468072	-	Unknown function	General					Mflv_4019	Mkms_2149	Mvan_2354
110	MSMEG_1963	-	putative transcriptional regulatory protein	2042589	2045987	1132	118470329	+	Regulatory functions	DNA interactions					Mflv_4653	Mkms_1434	Mvan_1815
111	MSMEG_1964	-	mitomycin radical oxidase	2046110	2047510	466	118468404	+	Cellular processes	Detoxification					Mflv_4651	Mkms_1435	Mvan_1816
112	MSMEG_2067	-	methyltransferase type 12	2144836	2145471	211	118468119	+	Protein synthesis	tRNA and rRNA base modification					Mflv_4471	Mkms_1607	Mvan_1888
113	MSMEG_2105	-	ATP dependent DNA ligase	2182038	2183003	321	118467938	-	DNA metabolism	DNA replication, recombination, and repair					Mflv_4421	Mkms_5316	Mvan_1933
114	MSMEG_2199	-	hypothetical protein	2279195	2279959	254	118471208	-	Hypothetical proteins	Conserved					Mflv_4375	Mkms_1797	Mvan_1969
115	MSMEG_2203	-	alpha/beta hydrolase	2283309	2284205	298	118467659	+	Central intermediary metabolism	Other					Mflv_4372	Mkms_1801	Mvan_1972
116	MSMEG_2242	-	coniferyl aldehyde dehydrogenase	2322534	2324021	495	118472791	+	Energy metabolism	Fermentation					Mflv_4336	Mkms_1831	Mvan_2009
117	MSMEG_2258	-	hypothetical protein	2340549	2340752	67	118470084	-	Hypothetical proteins	Conserved					Mflv_4323	Mkms_1844	Mvan_2023
118	MSMEG_2274	hypC	hydrogenase assembly chaperone HypC/HupF	2356566	2356826	86	118467704	+	Protein fate	Protein folding and stabilization	Protein fate	Protein modification and repair			Mflv_3980	Mkms_2181	Mvan_2360 Mvan_2406
119	MSMEG_2275	hypD	hydrogenase expression/formation protein HypD	2356823	2357926	367	118469262	+	Protein fate	Protein modification and repair					Mflv_3981	Mkms_2180	Mvan_2361 Mvan_2405
120	MSMEG_2276	hypE	hydrogenase expression/formation protein HypE	2357919	2358992	357	118470004	+	Energy metabolism	Fermentation	Energy metabolism	Anaerobic			Mflv_3982	Mkms_2179	Mvan_2362 Mvan_2404
121	MSMEG_2286	-	aminoglycoside phosphotransferase	2368918	2369979	353	118468716	+	Cellular processes	Toxin production and resistance					Mflv_4318	Mkms_1852	Mvan_2028
122	MSMEG_2287	-	transport protein	2370008	2370769	253	118470479	-	Transport and binding proteins	Unknown substrate					Mflv_4317	Mkms_1853	Mvan_2029
123	MSMEG_2288	-	hypothetical protein	2370961	2371452	163	118467928	+	Hypothetical proteins	Conserved					Mflv_4316	Mkms_1854	Mvan_2030
124	MSMEG_2332	-	amino acid carrier protein	2413328	2414872	514	118473474	-	Transport and binding proteins	Amino acids, peptides and amines					Mflv_4266	Mkms_1909	Mvan_2093
125	MSMEG_2376	-	hypothetical protein	2458418	2458879	153	118468384	-	Hypothetical proteins	Conserved					Mflv_3306	Mkms_2785	Mvan_3028
126	MSMEG_2381	-	hypothetical protein	2464399	2465580	393	118472890	+	Hypothetical proteins	Conserved					Mflv_3922	Mkms_1963	Mvan_2478
127	MSMEG_2397	-	transcriptional regulatory protein, AsnC family protein	2480097	2480333	78	118472633	-	Regulatory functions	Other					Mflv_4217	Mkms_1977	Mvan_2150
128	MSMEG_2447	-	regulatory protein	2528276	2529892	538	118472335	-	Regulatory functions	Other					Mflv_0356	Mkms_0359	Mvan_1825
129	MSMEG_2469	-	AMP-dependent synthetase and ligase	2551339	2553918	859	118472577	-	Protein synthesis	tRNA aminoacylation					Mflv_2855 Mflv_4142	Mkms_2025	Mvan_2199
130	MSMEG_2470	-	acyl-CoA thioesterase	2550646	2551455	269	118467654	+	Fatty acid and phospholipid metabolism	Biosynthesis	Fatty acid and phospholipid metabolism	Degradation			Mflv_4143	Mkms_2024	Mvan_2198
131	MSMEG_2522	-	efflux ABC transporter, permease protein	2608371	2609555	394	118470453	+	Transport and binding proteins	Unknown substrate					Mflv_4129	Mkms_2042	Mvan_2214
132	MSMEG_2523	-	efflux ABC transporter, permease protein, putative	2609552	2610118	188	118467963	+	Transport and binding proteins	Unknown substrate					Mflv_4128	Mkms_2043	Mvan_2215
133	MSMEG_2524	-	ABC transporter, ATP-binding protein	2610123	2610845	240	118471737	+	Transport and binding proteins	Unknown substrate					Mflv_4127	Mkms_2044	Mvan_2216
134	MSMEG_2525	-	amino acid permease superfamily protein	2610917	2612377	486	118468467	+	Transport and binding proteins	Amino acids, peptides and amines					Mflv_4126	Mkms_2045	Mvan_2217
135	MSMEG_2526	tynA	tyramine oxidase	2612646	2614619	657	118471372	+	Central intermediary metabolism	Nitrogen metabolism	Energy metabolism	Amino acids and amines			Mflv_4125	Mkms_2046	Mvan_2218
136	MSMEG_2552	-	aldehyde dehydrogenase (NAD) family protein	2635751	2637235	494	118471105	-	Unknown function	Enzymes of unknown specificity					Mflv_4119	Mkms_2054	Mvan_0904 Mvan_2226
137	MSMEG_2559	-	hypothetical protein	2643983	2644174	63	118472933	+	Hypothetical proteins	Domain					Mflv_4111	Mkms_2061	Mvan_2235
138	MSMEG_2586	-	hypothetical protein	2668397	2668783	128	118470557	-	Unknown function	General	Cell envelope	Other			Mflv_4071	Mkms_2095	Mvan_2271
139	MSMEG_2591	-	hypothetical protein	2672585	2673241	218	118470397	+	No Data	No Data					Mflv_4069	Mkms_2098	Mvan_2273
140	MSMEG_2599	-	GntR-family protein transcriptional regulator	2682163	2682897	244	118469703	+	Regulatory functions	Other					Mflv_4061	Mkms_2107	Mvan_2282
141	MSMEG_2600	-	regulatory protein	2682903	2683643	246	118468954	-	Regulatory functions	Other					Mflv_0531	Mkms_1725 Mkms_1741	Mvan_0559
142	MSMEG_2606	-	ArsR-family protein transcriptional regulator	2687544	2687846	100	118468357	+	Regulatory functions	DNA interactions					Mflv_4059	Mkms_2108	Mvan_2283
143	MSMEG_2607	cbiM	cobalamin biosynthesis protein CbiM	2687927	2688613	228	118472628	+	Biosynthesis of cofactors, prosthetic groups, and carriers	Heme, porphyrin, and cobalamin					Mflv_4058	Mkms_2109	Mvan_2291
144	MSMEG_2609	cbiQ	cobalt ABC transporter, permease protein CbiQ	2688950	2689729	259	118471267	+	Transport and binding proteins	Cations and iron carrying compounds					Mflv_4056	Mkms_2111	Mvan_2293
145	MSMEG_2610	-	cobalt transport protein ATP-binding subunit	2689726	2690475	249	118472336	+	Transport and binding proteins	Amino acids, peptides and amines	Transport and binding proteins	Unknown substrate			Mflv_4055	Mkms_2112	Mvan_2294
146	MSMEG_2632	-	SAM-dependent methyltransferase	2713440	2714060	206	118467740	-	Protein synthesis	tRNA and rRNA base modification	Unknown function	Enzymes of unknown specificity			Mflv_4035	Mkms_2132	Mvan_2319
147	MSMEG_2658	-	beta-lactamase	2739634	2740515	293	118473563	+	Cellular processes	Toxin production and resistance					Mflv_4021	Mkms_2148	Mvan_2352
148	MSMEG_2722	hypA	hydrogenase nickel insertion protein HypA	2791809	2792138	109	118470165	-	Protein fate	Protein folding and stabilization	Protein fate	Protein modification and repair			Mflv_3977	Mkms_2192	Mvan_2418
149	MSMEG_2794	-	transcriptional regulator, GntR family protein	2859380	2860042	220	118470972	-	Regulatory functions	DNA interactions					Mflv_0016	Mkms_0349	Mvan_0952
150	MSMEG_2795	-	transmembrane transport protein	2860101	2861342	413	118471290	+	Cell envelope	Other					Mflv_0017	Mkms_0350	Mvan_0951
151	MSMEG_2851	-	hypothetical protein	2913944	2914399	151	118469054	-	Hypothetical proteins	Conserved					Mflv_4542	Mkms_0300	Mvan_2847
152	MSMEG_2861	-	hypothetical protein	2924650	2925162	170	118472784	-	Hypothetical proteins	Conserved					Mflv_4532	Mkms_0291	Mvan_2857
153	MSMEG_2862	-	hypothetical protein	2925290	2925682	130	118470485	+	Hypothetical proteins	Conserved					Mflv_4531	Mkms_0292	Mvan_2858 Mvan_4143
154	MSMEG_2864	-	hypothetical protein	2926271	2926948	225	118470784	+	Hypothetical proteins	Conserved					Mflv_4529	Mkms_0294	Mvan_2860
155	MSMEG_2883	-	acyl-CoA synthetase	2945429	2946994	521	118472739	-	Energy metabolism	Other					Mflv_4559	Mkms_0319	Mvan_2882
156	MSMEG_2901	-	hypothetical protein	2962927	2963490	187	118469589	+	Hypothetical proteins	Conserved					Mflv_4543	Mkms_0305	Mvan_3367
157	MSMEG_2941	-	NAD dependent epimerase/dehydratase family protein	3003003	3003653	216	118471225	-	Energy metabolism	Sugars					Mflv_1761	Mkms_4511	Mvan_4986
158	MSMEG_2978	-	ABC transporter ATP-binding protein	3043394	3044086	230	118470669	-	Transport and binding proteins	Unknown substrate					Mflv_3802	Mkms_2334	Mvan_2592
159	MSMEG_2979	-	ABC transporter ATP-binding protein	3044086	3044898	270	118471016	-	Transport and binding proteins	Unknown substrate					Mflv_3801	Mkms_2335	Mvan_2593
160	MSMEG_2980	-	hypothetical protein	3044895	3046022	375	118471578	-	Cell envelope	Other					Mflv_3800	Mkms_2336	Mvan_2594
161	MSMEG_2981	-	branched-chain amino acid ABC-type transport system, permease component	3046019	3046903	294	118473797	-	Transport and binding proteins	Amino acids, peptides and amines	Transport and binding proteins	Unknown substrate			Mflv_3799	Mkms_2337	Mvan_2595
162	MSMEG_2982	-	putative periplasmic binding protein	3046939	3048207	422	118473447	-	Transport and binding proteins	Amino acids, peptides and amines	Transport and binding proteins	Unknown substrate			Mflv_1687 Mflv_3798	Mkms_2338	Mvan_2596
163	MSMEG_2999	-	hypothetical protein	3065438	3067063	541	118469053	-	Central intermediary metabolism	Other	Energy metabolism	Other			Mflv_3789	Mkms_2350	Mvan_2607
164	MSMEG_3062	-	hypothetical protein	3135497	3137305	602	118470875	+	Hypothetical proteins	Conserved					Mflv_3732	Mkms_2428	Mvan_2685
165	MSMEG_3063	-	LemA protein	3137299	3137835	178	118470242	+	Unknown function	General					Mflv_3731	Mkms_2429	Mvan_2686
166	MSMEG_3109	-	binding-protein-dependent transport systems inner membrane component	3183900	3184715	271	118472355	-	Transport and binding proteins	Amino acids, peptides and amines	Transport and binding proteins	Unknown substrate	Transport and binding proteins	Cations and iron carrying compounds	Mflv_3777	Mkms_2463	Mvan_2622
167	MSMEG_3110	-	binding-protein-dependent transport systems inner membrane component	3184712	3185575	287	118468003	-	Transport and binding proteins	Amino acids, peptides and amines	Transport and binding proteins	Unknown substrate	Transport and binding proteins	Cations and iron carrying compounds	Mflv_3776	Mkms_2464	Mvan_2623
168	MSMEG_3111	-	extracellular solute-binding protein, family protein 1	3185616	3186944	442	118469572	-	Transport and binding proteins	Amino acids, peptides and amines	Transport and binding proteins	Unknown substrate			Mflv_3775	Mkms_2465	Mvan_2624
169	MSMEG_3112	-	estradiol 17-beta-dehydrogenase 8	3187000	3187794	264	118468099	-	Central intermediary metabolism	Other					Mflv_3779	Mkms_2466	Mvan_2620
170	MSMEG_3113	-	carbohydrate kinase, FGGY	3187791	3189278	495	118473281	-	Regulatory functions	Other	Regulatory functions	Protein interactions			Mflv_3774	Mkms_2467	Mvan_2625
171	MSMEG_3114	-	hypothetical protein	3189456	3190271	271	118471858	+	Hypothetical proteins	Conserved					Mflv_3780	Mkms_2468	Mvan_2619
172	MSMEG_3115	-	regulatory protein, DeoR	3191000	3191818	272	118470727	-	Regulatory functions	Other					Mflv_3773	Mkms_2470	Mvan_2626
173	MSMEG_3163	-	gp55 protein	3238864	3239595	243	118473293	-	Unclassified	Role category not yet assigned					Mflv_3646	Mkms_3163	Mvan_2766
174	MSMEG_3170	-	hypothetical protein	3246446	3246664	72	118468517	-	Hypothetical proteins	Domain					Mflv_3643	Mkms_3156	Mvan_2770
175	MSMEG_3215	-	ABC-type molybdenum transport system, ATPase component/photorepair protein PhrA	3293342	3294139	265	118472464	-	Transport and binding proteins	Amino acids, peptides and amines	Transport and binding proteins	Unknown substrate			Mflv_3604	Mkms_1586	Mvan_2812
176	MSMEG_3224	-	hypothetical protein	3302213	3302626	137	118472382	+	Hypothetical proteins	Conserved					Mflv_3594	Mkms_3104	Mvan_2821
177	MSMEG_3235	-	ABC-type amino acid transport system, secreted component	3318528	3319415	295	118471525	+	Transport and binding proteins	Amino acids, peptides and amines	Transport and binding proteins	Unknown substrate			Mflv_3583	Mkms_3093	Mvan_2832
178	MSMEG_3236	-	ABC-type amino acid transport system, permease component	3319425	3320357	310	118470944	+	Transport and binding proteins	Amino acids, peptides and amines	Transport and binding proteins	Unknown substrate			Mflv_3582	Mkms_3092	Mvan_2833
179	MSMEG_3241	-	hypothetical protein	3323913	3325754	613	118472175	+	Hypothetical proteins	Conserved					Mflv_3578	Mkms_3088	Mvan_2837
180	MSMEG_3255	-	DoxX subfamily protein, putative	3336777	3337652	291	118472491	-	Unknown function	General					Mflv_3130	Mkms_2562	Mvan_3403
181	MSMEG_3261	-	hypothetical protein	3341757	3342605	282	118471614	+	Hypothetical proteins	Conserved					Mflv_3143	Mkms_2573	Mvan_3381
182	MSMEG_3276	-	integral membrane protein	3358295	3359179	294	118473692	+	Cell envelope	Other					Mflv_3133	Mkms_2608 Mkms_2703	Mvan_3392
183	MSMEG_3277	-	polyamine ABC transporter integral membrane protein	3359563	3360411	282	118471096	-	Transport and binding proteins	Amino acids, peptides and amines	Transport and binding proteins	Unknown substrate			Mflv_3135	Mkms_2609	Mvan_3390
184	MSMEG_3279	-	polyamine ABC transporter permease protein	3360408	3361229	273	118468515	-	Transport and binding proteins	Amino acids, peptides and amines	Transport and binding proteins	Unknown substrate			Mflv_3136	Mkms_2610	Mvan_3389
185	MSMEG_3280	-	polyamine-binding lipoprotein	3361287	3362480	397	118470848	-	Transport and binding proteins	Amino acids, peptides and amines	Transport and binding proteins	Unknown substrate			Mflv_3137	Mkms_2611	Mvan_3388
186	MSMEG_3283	-	membrane transport protein	3364011	3365477	488	118473925	-	Transport and binding proteins	Amino acids, peptides and amines	Transport and binding proteins	Unknown substrate	Transport and binding proteins	Cations and iron carrying compounds	Mflv_3140	Mkms_2614	Mvan_3385
187	MSMEG_3297	-	transcriptional regulator, CadC	3376204	3377424	406	118470675	+	Regulatory functions	DNA interactions					Mflv_3121	Mkms_2552	Mvan_3415
188	MSMEG_3309	-	tryptophan synthase subunit beta	3388626	3389927	433	118469854	+	Hypothetical proteins	Conserved					Mflv_3175	Mkms_2635	Mvan_2923
189	MSMEG_3310	-	integral membrane protein	3390024	3390854	276	118471990	+	Cell envelope	Other					Mflv_4141 Mflv_5191	Mkms_0219 Mkms_2029	Mvan_2200
190	MSMEG_3417	-	hypothetical protein	3488769	3489272	167	118472259	-	Hypothetical proteins	Conserved					Mflv_0146	Mkms_1616	Mvan_0758
191	MSMEG_3419	-	hypothetical protein	3489877	3490839	320	118471330	-	No Data	No Data					Mflv_1042	Mkms_5269	Mvan_5788
192	MSMEG_3455	hslR	heat shock protein 15	3521165	3521548	127	118469288	+	Protein synthesis	Other					Mflv_3238	Mkms_2708	Mvan_2951
193	MSMEG_3457	-	DoxD family protein/pyridine nucleotide-disulfide oxidoreductase	3522131	3523492	453	118467373	-	Unknown function	Enzymes of unknown specificity					Mflv_3459	Mkms_0721	Mvan_2953
194	MSMEG_3468	-	AMP-binding enzyme	3534240	3535796	518	118473241	+	Fatty acid and phospholipid metabolism	Degradation					Mflv_3245	Mkms_2711	Mvan_2960
195	MSMEG_3471	-	hypothetical protein	3537873	3539153	426	118470618	+	Biosynthesis of cofactors, prosthetic groups, and carriers	Folic acid					Mflv_3257	Mkms_5279	Mvan_2974
196	MSMEG_3472	-	hypothetical protein	3539153	3540352	399	118468263	+	Hypothetical proteins	Conserved					Mflv_3258	Mkms_5280	Mvan_2975
197	MSMEG_3473	upp	uracil phosphoribosyltransferase	3540363	3540992	209	118469717	+	Purines, pyrimidines, nucleosides, and nucleotides	Salvage of nucleosides and nucleotides					Mflv_3259	Mkms_5281	Mvan_2976
198	MSMEG_3478	-	tena/thi-4 family protein	3544716	3545447	243	118473000	+	Biosynthesis of cofactors, prosthetic groups, and carriers	Thiamine					Mflv_3256	Mkms_0367	Mvan_2973
199	MSMEG_3492	-	phosphodiesterase	3556736	3557890	384	118472294	+	Central intermediary metabolism	Other	Fatty acid and phospholipid metabolism	Degradation	Purines, pyrimidines, nucleosides, and nucleotides	Salvage of nucleosides and nucleotides	Mflv_3271	Mkms_2738	Mvan_2990
200	MSMEG_3509	-	hypothetical protein	3572011	3572664	217	118471000	+	Hypothetical proteins	Conserved					Mflv_1248	Mkms_2752	Mvan_5553
201	MSMEG_3525	-	transcriptional regulator, XRE family protein	3587930	3588706	258	118468652	+	Regulatory functions	Other					Mflv_3292	Mkms_2769	Mvan_3014
202	MSMEG_3530	-	hypothetical protein	3591737	3592342	201	118472401	-	Hypothetical proteins	Conserved					Mflv_3299	Mkms_2774	Mvan_3020
203	MSMEG_3532	-	serine/threonine dehydratase family protein	3595524	3596474	316	118469099	-	Energy metabolism	Amino acids and amines					Mflv_3301	Mkms_2775	Mvan_3022
204	MSMEG_3534	-	4-hydroxybenzoyl-CoA thioesterase	3596576	3597016	146	118469976	+	Energy metabolism	Other	Unknown function	General			Mflv_3302	Mkms_2777	Mvan_3023
205	MSMEG_3535	speB	agmatinase	3597069	3598112	347	118470943	+	Central intermediary metabolism	Polyamine biosynthesis					Mflv_3303	Mkms_2778	Mvan_3024
206	MSMEG_3566	-	FadD16 protein	3626921	3627553	210	118470428	+	Unclassified	Role category not yet assigned					Mflv_3323	Mkms_2802	Mvan_3044
207	MSMEG_3568	-	hypothetical protein	3627559	3627768	69	118471838	+	Hypothetical proteins	Conserved					Mflv_3324	Mkms_2803	Mvan_3045
208	MSMEG_3572	-	transcriptional regulator, TetR family protein	3632220	3632795	191	118471341	+	Regulatory functions	DNA interactions					Mflv_3329	Mkms_2811	Mvan_3055
209	MSMEG_3573	-	integral membrane protein, putative	3632831	3633964	377	118469129	+	Cell envelope	Other					Mflv_3330	Mkms_2812	Mvan_3056
210	MSMEG_3633	-	ferric cations import ATP-binding protein FbpC	3695733	3696785	350	118470105	-	Transport and binding proteins	Amino acids, peptides and amines	Transport and binding proteins	Cations and iron carrying compounds			Mflv_2856 Mflv_3361	Mkms_2026	Mvan_3091
211	MSMEG_3639	-	hypothetical protein	3702226	3703254	342	118470696	+	Hypothetical proteins	Conserved					Mflv_3366	Mkms_2860	Mvan_3096
212	MSMEG_3663	-	oxidoreductase	3728448	3729863	471	118469702	-	Central intermediary metabolism	Other					Mflv_3417	Mkms_2905	Mvan_3170
213	MSMEG_3670	-	transporter, small multidrug resistance (SMR) family protein	3736700	3737035	111	118472281	+	Cellular processes	Toxin production and resistance	Transport and binding proteins	Other			Mflv_3553 Mflv_3554	Mkms_2910	Mvan_3346
214	MSMEG_3671	-	integral membrane protein	3737317	3738537	406	118472059	-	Cell envelope	Other					Mflv_3420	Mkms_2912	Mvan_3174
215	MSMEG_3675	-	metal-dependent hydrolase	3741641	3742540	299	118470793	+	Unknown function	Enzymes of unknown specificity					Mflv_3425	Mkms_2918	Mvan_3179
216	MSMEG_3676	-	phenoxybenzoate dioxygenase beta subunit	3742546	3743655	369	118468623	+	Energy metabolism	Other					Mflv_3426	Mkms_2919	Mvan_3180
217	MSMEG_3695	-	hypothetical protein	3761143	3761553	136	118470049	+	Hypothetical proteins	Conserved					Mflv_4806	Mkms_0591	Mvan_1636
218	MSMEG_3700	-	peroxidase	3763971	3765302	443	118473026	+	Cellular processes	Detoxification					Mflv_4807	Mkms_0589	Mvan_1635
219	MSMEG_3701	-	hypothetical protein	3765299	3766309	336	118472277	+	Hypothetical proteins	Conserved					Mflv_4808	Mkms_0588	Mvan_1634
220	MSMEG_3735	-	YtnM protein	3800703	3801659	318	118473175	-	Unclassified	Role category not yet assigned					Mflv_3491	Mkms_2970	Mvan_3271
221	MSMEG_3806	-	hypothetical protein	3874504	3875688	394	118467348	+	Hypothetical proteins	Conserved					Mflv_3547	Mkms_3030	Mvan_3338
222	MSMEG_3842	-	putative esterase	3913627	3914298	223	118467932	+	Unclassified	Role category not yet assigned					Mflv_3566	Mkms_3059	Mvan_3363
223	MSMEG_3856	-	transcriptional regulator, CadC	3927427	3928698	423	118469545	-	Regulatory functions	DNA interactions					Mflv_3121	Mkms_2552	Mvan_3415
224	MSMEG_3874	-	transcriptional regulator, TetR family protein	3947354	3947998	214	118472195	+	Regulatory functions	DNA interactions					Mflv_3103	Mkms_1800	Mvan_3432
225	MSMEG_3901	ectA	L-2,4-diaminobutyric acid acetyltransferase	3972734	3973267	177	118472652	-	No Data	No Data					Mflv_4832	Mkms_4256	Mvan_5274
226	MSMEG_3903	-	low molecular weight antigen MTB12	3976222	3976725	167	118470273	+	Energy metabolism	Sugars	Protein fate	Protein folding and stabilization	Regulatory functions	Other	Mflv_3068	Mkms_3195	Mvan_3459
227	MSMEG_4011	-	putative pyrimidine permease RutG	4084288	4085598	436	118468787	+	Transport and binding proteins	Nucleosides, purines and pyrimidines					Mflv_0188	Mkms_0568	Mvan_0717
228	MSMEG_4108	pntB	NAD(P) transhydrogenase, beta subunit	4186644	4188083	479	118468684	-	Energy metabolism	Electron transport					Mflv_0727	Mkms_0109	Mvan_0119
229	MSMEG_4109	pntA	NAD(P) transhydrogenase subunit alpha	4188102	4189649	515	118468158	-	Energy metabolism	Electron transport					Mflv_0726	Mkms_0110	Mvan_0120
230	MSMEG_4187	-	hypothetical protein	4266384	4267841	485	118471200	-	Unclassified	Role category not yet assigned					Mflv_3051	Mkms_3213	Mvan_3476
231	MSMEG_4207	-	universal stress protein family protein	4290634	4291026	130	118469989	-	Cellular processes	Adaptations to atypical conditions					Mflv_3007	Mkms_3296	Mvan_3499
232	MSMEG_4208	-	integral membrane protein	4291023	4292567	514	118473839	-	Cell envelope	Other					Mflv_3006	Mkms_3297	Mvan_3500
233	MSMEG_4209	-	integral membrane protein	4292564	4293100	178	118468445	-	Cell envelope	Other					Mflv_3005	Mkms_3298	Mvan_3501
234	MSMEG_4210	-	secreted protein	4293097	4294080	327	118469888	-	Protein fate	Degradation of proteins, peptides, and glycopeptides					Mflv_3004	Mkms_3299	Mvan_3502
235	MSMEG_4211	-	two component system histidine kinase	4294185	4295864	559	118468132	+	Amino acid biosynthesis	Aromatic amino acid family	Energy metabolism	Pyruvate dehydrogenase	Transport and binding proteins	Carbohydrates, organic alcohols, and acids	Mflv_3003	Mkms_3300	Mvan_3503
236	MSMEG_4212	-	transcriptional regulatory protein CitT	4295857	4296519	220	118469611	+	Regulatory functions	DNA interactions					Mflv_3002	Mkms_3301	Mvan_3504
237	MSMEG_4214	-	glutamine amidotransferase	4297888	4298610	240	118468747	+	Amino acid biosynthesis	Histidine family					Mflv_3000	Mkms_3306	Mvan_3511
238	MSMEG_4271	-	hypothetical protein	4355564	4356217	217	118468790	+	Hypothetical proteins	Conserved					Mflv_2946	Mkms_3363	Mvan_3567
239	MSMEG_4282	-	hypothetical protein	4366658	4367005	115	118473028	-	Hypothetical proteins	Conserved					Mflv_2936	Mkms_3374	Mvan_3578
240	MSMEG_4299	-	enoyl-CoA hydratase/isomerase	4387638	4388423	261	118468108	-	Fatty acid and phospholipid metabolism	Degradation					Mflv_2902	Mkms_3395	Mvan_3603
241	MSMEG_4303	-	methyltransferase	4393133	4394689	518	118470561	-	Central intermediary metabolism	Other					Mflv_5165	Mkms_3402 Mkms_5282	Mvan_1165 Mvan_3616
242	MSMEG_4316	-	methylated-DNA--protein-cysteine methyltransferase	4403408	4403971	187	118468432	+	DNA metabolism	DNA replication, recombination, and repair					Mflv_3909	Mkms_2269	Mvan_2495
243	MSMEG_4318	-	hypothetical protein	4404837	4405655	272	118471460	+	No Data	No Data					Mflv_1015	Mkms_3719	Mvan_4123
244	MSMEG_4354	-	dipeptide-binding protein of ABC transport system	4441468	4442991	507	118472365	+	Transport and binding proteins	Amino acids, peptides and amines	Transport and binding proteins	Unknown substrate			Mflv_2761	Mkms_3453	Mvan_3773
245	MSMEG_4355	-	peptide ABC transporter, permease protein	4442988	4443965	325	118470631	+	Transport and binding proteins	Amino acids, peptides and amines					Mflv_2760	Mkms_3454	Mvan_3774
246	MSMEG_4356	-	inner membrane ABC transporter permease protein YddQ	4443962	4444840	292	118467810	+	Transport and binding proteins	Amino acids, peptides and amines	Transport and binding proteins	Unknown substrate			Mflv_2759	Mkms_3455	Mvan_3775
247	MSMEG_4357	-	ABC transporter, ATP-binding protein	4444837	4446417	526	118473860	+	Transport and binding proteins	Unknown substrate					Mflv_2758	Mkms_3456	Mvan_3776
248	MSMEG_4373	-	polysaccharide deacetylase, putative	4459820	4460713	297	118473517	-	Cell envelope	Biosynthesis and degradation of surface polysaccharides and lipopolysaccharides	Energy metabolism	Biosynthesis and degradation of polysaccharides			Mflv_0796	Mkms_2304 Mkms_5371	Mvan_0047
249	MSMEG_4374	speB	agmatinase	4460713	4461672	319	118469662	-	Central intermediary metabolism	Polyamine biosynthesis					Mflv_0797	Mkms_2303 Mkms_3083 Mkms_3345 Mkms_5372	Mvan_0046 Mvan_0161
250	MSMEG_4377	-	amino acid permease family protein, putative	4463043	4464521	492	118468953	-	Transport and binding proteins	Amino acids, peptides and amines					Mflv_0800	Mkms_2300 Mkms_5375	Mvan_0043
251	MSMEG_4381	-	amidase	4468358	4469371	337	118472893	+	Unknown function	Enzymes of unknown specificity					Mflv_5147	Mkms_2701	Mvan_0644 Mvan_1186
252	MSMEG_4382	-	dehydrogenase/reductase SDR family protein member 10	4469384	4470145	253	118468809	+	Central intermediary metabolism	Other					Mflv_5148	Mkms_2702	Mvan_1185
253	MSMEG_4418	msrB	methionine-R-sulfoxide reductase	4501718	4502212	164	118468807	-	Cellular processes	Adaptations to atypical conditions	Protein fate	Protein modification and repair			Mflv_1106	Mkms_5179	Mvan_5708
254	MSMEG_4459	speB	agmatinase	4539385	4540344	319	118472833	+	Central intermediary metabolism	Polyamine biosynthesis					Mflv_0797	Mkms_2303 Mkms_3083 Mkms_3345 Mkms_5372	Mvan_0046 Mvan_0161
255	MSMEG_4550	-	transposase	4641611	4642816	401	118469036	+	Mobile and extrachromosomal element functions	Transposon functions					Mflv_1737 Mflv_4200	Mkms_4091	Mvan_0416
256	MSMEG_4633	-	peptidase S9, prolyl oligopeptidase	4720471	4722462	663	118473292	-	Protein fate	Degradation of proteins, peptides, and glycopeptides					Mflv_2627	Mkms_3633	Mvan_3954
257	MSMEG_4641	-	salicylate hydroxylase	4726899	4728047	382	118473988	+	Energy metabolism	Other					Mflv_2621	Mkms_3634	Mvan_3960
258	MSMEG_4670	-	N-glycosylation	4758307	4759647	446	118471638	+	Cell envelope	Biosynthesis and degradation of surface polysaccharides and lipopolysaccharides					Mflv_2592	Mkms_3646	Mvan_4034 Mvan_4035
259	MSMEG_4682	-	Na+/H+ antiporter	4767975	4769675	566	118471410	-	Transport and binding proteins	Cations and iron carrying compounds					Mflv_2583	Mkms_3670	Mvan_4050
260	MSMEG_4685	-	oxidoreductase	4771960	4772919	319	118467536	-	Central intermediary metabolism	Other					Mflv_2580	Mkms_3673	Mvan_4054
261	MSMEG_4687	-	cytosine deaminase	4772916	4773356	146	118468256	-	Purines, pyrimidines, nucleosides, and nucleotides	Salvage of nucleosides and nucleotides					Mflv_2579	Mkms_3674	Mvan_4055
262	MSMEG_4719	-	peptidase S9, prolyl oligopeptidase	4810498	4812360	620	118472719	-	Protein fate	Degradation of proteins, peptides, and glycopeptides					Mflv_2548	Mkms_3708	Mvan_4095
263	MSMEG_4767	-	major facilitator superfamily protein permease	4868495	4869766	423	118467360	+	Transport and binding proteins	Carbohydrates, organic alcohols, and acids	Transport and binding proteins	Other			Mflv_2530	Mkms_3724	Mvan_4127
264	MSMEG_4774	-	AMP-dependent synthetase and ligase	4876225	4877802	525	118468585	-	Protein synthesis	tRNA aminoacylation					Mflv_2523	Mkms_3730	Mvan_4135
265	MSMEG_4816	-	6-phosphogluconate dehydrogenase, NAD-binding	4914807	4915625	272	118470062	+	Unknown function	Enzymes of unknown specificity	Unknown function	General			Mflv_2481	Mkms_3767	Mvan_4173
266	MSMEG_4817	-	6-phosphogluconate dehydrogenase, NAD-binding	4915625	4916416	263	118469119	+	Unknown function	Enzymes of unknown specificity	Unknown function	General			Mflv_2480	Mkms_3768	Mvan_4174
267	MSMEG_4825	-	transcriptional repressor, TetR family protein, putative	4921789	4922448	219	118472165	+	Regulatory functions	Other					Mflv_2452	Mkms_3807	Mvan_4199
268	MSMEG_4834	-	L-carnitine dehydratase/bile acid-inducible protein F	4930620	4931879	419	118473998	-	Energy metabolism	Anaerobic					Mflv_2443	Mkms_3815	Mvan_4208
269	MSMEG_4846	-	enoyl-CoA hydratase	4941334	4942116	260	118469324	-	Fatty acid and phospholipid metabolism	Degradation					Mflv_2433	Mkms_3826	Mvan_4219
270	MSMEG_4872	-	short chain dehydrogenase	4968654	4969424	256	118467653	+	Central intermediary metabolism	Other	Energy metabolism	Fermentation	Energy metabolism	Electron transport	Mflv_2396	Mkms_3871	Mvan_4252
271	MSMEG_4885	-	hypothetical protein	4982241	4983317	358	118471387	-	Hypothetical proteins	Conserved					Mflv_2429	Mkms_3907	Mvan_4223
272	MSMEG_4889	-	integral membrane transport protein	4985611	4986933	440	118468377	-	Transport and binding proteins	Amino acids, peptides and amines	Transport and binding proteins	Unknown substrate	Transport and binding proteins	Cations and iron carrying compounds	Mflv_1075 Mflv_2381	Mkms_3905 Mkms_3910	Mvan_4266 Mvan_5748
273	MSMEG_4919	-	hypothetical protein	5014938	5015321	127	118471053	-	Hypothetical proteins	Conserved					Mflv_2341	Mkms_3937	Mvan_4304
274	MSMEG_4966	-	CalU12 protein	5063477	5064157	226	118469752	-	Unclassified	Role category not yet assigned					Mflv_2284	Mkms_3980	Mvan_4382
275	MSMEG_4968	-	two-component system sensor kinase	5065204	5066415	403	118468860	+	Regulatory functions	Other					Mflv_2281	Mkms_3982	Mvan_4385
276	MSMEG_4969	-	two-component system response regulator	5066403	5067047	214	118467880	+	Regulatory functions	Other	Signal transduction	Two-component systems			Mflv_2280	Mkms_3983	Mvan_0263 Mvan_4386
277	MSMEG_4976	-	isochorismatase hydrolase	5071120	5071716	198	118471755	-	Biosynthesis of cofactors, prosthetic groups, and carriers	Other					Mflv_2275	Mkms_3990	Mvan_4420
278	MSMEG_4986	-	glycosyl transferase, family protein 39	5080643	5082547	634	118469045	-	Cell envelope	Biosynthesis and degradation of surface polysaccharides and lipopolysaccharides					Mflv_2269	Mkms_3996	Mvan_4425
279	MSMEG_5019	-	regulatory protein	5115599	5116885	428	118467874	-	Regulatory functions	Other					Mflv_0123	Mkms_0639	Mvan_0790
280	MSMEG_5020	-	acetoin(diacetyl) reductase	5116927	5117706	259	118468413	-	Energy metabolism	Fermentation					Mflv_0124	Mkms_0638	Mvan_0789
281	MSMEG_5022	-	flavin-containing monooxygenase FMO	5118895	5120736	613	118472104	+	Energy metabolism	Electron transport					Mflv_0126	Mkms_0637	Mvan_0787
282	MSMEG_5024	-	T/U mismatch-specific DNA glycosylase	5121479	5121967	162	118473922	+	DNA metabolism	DNA replication, recombination, and repair					Mflv_2242	Mkms_4024	Mvan_4453
283	MSMEG_5025	-	putative transcriptional regulator	5123453	5124289	278	118468982	-	Regulatory functions	Other	Regulatory functions	DNA interactions			Mflv_2241	Mkms_4026	Mvan_4454
284	MSMEG_5027	-	glyoxalase family protein	5124317	5124787	156	118469517	+	Unknown function	Enzymes of unknown specificity					Mflv_2240	Mkms_4027	Mvan_4455
285	MSMEG_5076	-	ABC transporter membrane-spanning protein	5175510	5177072	520	118474054	+	Transport and binding proteins	Amino acids, peptides and amines	Transport and binding proteins	Unknown substrate			Mflv_2196	Mkms_4072	Mvan_4500
286	MSMEG_5102	-	ABC transporter ATP-binding protein	5203097	5204719	540	118471913	-	Transport and binding proteins	Unknown substrate					Mflv_2181	Mkms_4085	Mvan_4514
287	MSMEG_5116	-	hypothetical protein	5214644	5215138	164	118471406	+	Hypothetical proteins	Conserved					Mflv_0964	Mkms_3911	Mvan_5850
288	MSMEG_5135	-	hypothetical protein	5237084	5237347	87	118467486	+	No Data	No Data					Mflv_2161	Mkms_4117	Mvan_4541
289	MSMEG_5158	-	sensor histidine kinase	5259912	5261111	399	118471141	+	Regulatory functions	Protein interactions	Signal transduction	Two-component systems			Mflv_2144	Mkms_4125	Mvan_4559
290	MSMEG_5159	-	DNA-binding response regulator, putative	5261108	5261893	261	118471360	+	Regulatory functions	Protein interactions	Regulatory functions	DNA interactions	Signal transduction	Two-component systems	Mflv_2143	Mkms_4126	Mvan_4560
291	MSMEG_5160	-	putative integral membrane protein	5261949	5262260	103	118473020	+	Cell envelope	Other					Mflv_2142	Mkms_4127	Mvan_4561
292	MSMEG_5161	-	transmembrane transport protein	5262257	5263999	580	118468845	+	Cell envelope	Other					Mflv_2141	Mkms_4128	Mvan_4562
293	MSMEG_5165	-	integral membrane protein	5266487	5266834	115	118468665	+	Cell envelope	Other					Mflv_2140	Mkms_4129	Mvan_4563
294	MSMEG_5166	-	Na+/solute symporter	5266831	5268462	543	118470658	+	Transport and binding proteins	Amino acids, peptides and amines	Transport and binding proteins	Unknown substrate			Mflv_2139	Mkms_4130	Mvan_4564
295	MSMEG_5179	-	DoxX subfamily protein, putative	5279234	5279794	186	118468601	+	Unknown function	General					Mflv_2130	Mkms_4140	Mvan_4574
296	MSMEG_5182	-	2-nitropropane dioxygenase	5281804	5282817	337	118471618	-	Cellular processes	Detoxification					Mflv_2128	Mkms_4142	Mvan_4576
297	MSMEG_5196	-	fasciclin domain-containing protein	5294168	5294923	251	118472330	+	Cell envelope	Other					Mflv_2119	Mkms_4153	Mvan_4586
298	MSMEG_5205	-	hypothetical protein	5303163	5304428	421	118471269	-	Hypothetical proteins	Conserved					Mflv_2109	Mkms_4160	Mvan_4596
299	MSMEG_5210	-	hydrolase	5309722	5310480	252	118467889	-	Central intermediary metabolism	Other	Unknown function	General			Mflv_5155	Mkms_3801	Mvan_1175
300	MSMEG_5215	-	hypothetical protein	5312196	5312690	164	118470414	+	Hypothetical proteins	Conserved					Mflv_2085	Mkms_1876	Mvan_4618
301	MSMEG_5233	-	RmlD substrate binding domain-containing protein	5324552	5325631	359	118468303	+	Transport and binding proteins	Amino acids, peptides and amines	Transport and binding proteins	Unknown substrate			Mflv_2425	Mkms_3833	Mvan_4227
302	MSMEG_5234	-	short-chain dehydrogenase/reductase SDR	5325628	5326398	256	118470295	+	Central intermediary metabolism	Other					Mflv_2071	Mkms_1565 Mkms_4191	Mvan_4643
303	MSMEG_5235	-	short chain dehydrogenase family protein	5326395	5327228	277	118469499	+	Energy metabolism	Other					Mflv_2070	Mkms_4192	Mvan_4644
304	MSMEG_5264	-	hypothetical protein	5355634	5356314	226	118469886	+	Hypothetical proteins	Conserved					Mflv_2047	Mkms_4220	Mvan_4669
305	MSMEG_5272	-	hypothetical protein	5363628	5364581	317	118471309	+	Unknown function	General	Cell envelope	Other			Mflv_2041	Mkms_4226	Mvan_4676
306	MSMEG_5312	-	ABC-type multidrug transport system ATPase component	5402449	5403156	235	118473901	-	Transport and binding proteins	Amino acids, peptides and amines	Transport and binding proteins	Unknown substrate			Mflv_4301	Mkms_0561	Mvan_2047
307	MSMEG_5349	-	hypothetical protein	5433042	5433650	202	118469868	+	Unknown function	General	Cell envelope	Other			Mflv_2303	Mkms_3963	Mvan_4343
308	MSMEG_5360	-	formate/nitrate transporter	5441164	5442024	286	118472660	-	Transport and binding proteins	Unknown substrate					Mflv_1996	Mkms_0730	Mvan_2756
309	MSMEG_5371	ehuA	ectoine/hydroxyectoine ABC transporter, ATP-binding protein	5448466	5449230	254	118472130	+	Transport and binding proteins	Amino acids, peptides and amines					Mflv_3165 Mflv_3581	Mkms_3091	Mvan_2834 Mvan_4704
310	MSMEG_5385	-	metallo-beta-lactamase family protein	5463644	5465023	459	118473484	-	Unknown function	Enzymes of unknown specificity					Mflv_0985	Mkms_5401	Mvan_1830 Mvan_4023
311	MSMEG_5386	-	rhodanese-like domain-containing protein	5465174	5465761	195	118467513	+	Unknown function	General					Mflv_0984	Mkms_5402	Mvan_1829 Mvan_4024
312	MSMEG_5387	-	hypothetical protein	5465768	5466640	290	118472709	+	Unknown function	General					Mflv_0983	Mkms_5403	Mvan_1828 Mvan_4025
313	MSMEG_5404	-	propionate--CoA ligase	5482552	5484423	623	118469697	+	Fatty acid and phospholipid metabolism	Other					Mflv_1959	Mkms_4297	Mvan_4765
314	MSMEG_5450	soxR	redox-sensitive transcriptional activator SoxR	5535642	5536067	141	118471261	+	Cellular processes	Detoxification	Regulatory functions	DNA interactions			Mflv_1922	Mkms_4363	Mvan_4811
315	MSMEG_5457	-	shikimate 5-dehydrogenase	5541650	5542498	282	118469349	-	Amino acid biosynthesis	Aromatic amino acid family					Mflv_1916	Mkms_4369	Mvan_4817
316	MSMEG_5526	-	peptidoglycan-binding LysM	5616372	5617415	347	118471629	+	Unknown function	General					Mflv_1864	Mkms_4414	Mvan_4871
317	MSMEG_5531	-	ABC transporter ATP-binding protein	5620090	5620818	242	118471727	+	Transport and binding proteins	Unknown substrate					Mflv_3158	Mkms_2627	Mvan_3412
318	MSMEG_5560	-	hypothetical protein	5649256	5649882	208	118470213	+	No Data	No Data					Mflv_1837	Mkms_4435	Mvan_4904
319	MSMEG_5562	rnhA	ribonuclease H	5649967	5650446	159	118471204	+	Transcription	Degradation of RNA					Mflv_1836	Mkms_4436	Mvan_4905
320	MSMEG_5611	-	spore protein	5697272	5697730	152	118469131	+	Protein fate	Protein folding and stabilization					Mflv_1805	Mkms_4467	Mvan_4943
321	MSMEG_5614	-	hypothetical protein	5699214	5699942	242	118470421	-	Hypothetical proteins	Conserved					Mflv_1802	Mkms_4470	Mvan_4947
322	MSMEG_5619	-	acyl-CoA dehydrogenase domain-containing protein	5702436	5703611	391	118468244	-	Fatty acid and phospholipid metabolism	Degradation					Mflv_1794	Mkms_4485	Mvan_4956
323	MSMEG_5621	-	putative acyl-CoA dehydrogenase	5704384	5705304	306	118470531	-	Fatty acid and phospholipid metabolism	Degradation					Mflv_1793	Mkms_4488	Mvan_4957
324	MSMEG_5633	-	feruloyl-CoA synthetase	5718620	5720092	490	118472689	+	Energy metabolism	Other					Mflv_1782	Mkms_4499	Mvan_4968
325	MSMEG_5650	-	AMP-dependent synthetase and ligase	5739055	5740743	562	118470449	-	Protein synthesis	tRNA aminoacylation					Mflv_4866	Mkms_4525	Mvan_1564
326	MSMEG_5651	-	transcriptional regulator, LuxR family protein	5740801	5741643	280	118471751	+	Regulatory functions	DNA interactions					Mflv_4865	Mkms_4526	Mvan_1565
327	MSMEG_5659	-	ABC transporter, ATP-binding protein	5749605	5751437	610	118469658	-	Transport and binding proteins	Unknown substrate					Mflv_1748	Mkms_4531	Mvan_5005
328	MSMEG_5660	-	ABC transporter ATP-binding protein	5751434	5753386	650	118469711	-	Transport and binding proteins	Unknown substrate					Mflv_1747	Mkms_4532	Mvan_5006
329	MSMEG_5661	-	ABC transporter ATP-binding protein	5753419	5755335	638	118468521	-	Transport and binding proteins	Unknown substrate					Mflv_1746	Mkms_4533	Mvan_5007
330	MSMEG_5668	-	putative transcriptional regulator	5760925	5761374	149	118470208	-	Regulatory functions	Other	Regulatory functions	DNA interactions			Mflv_0641 Mflv_1731	Mkms_1689 Mkms_4541	Mvan_0524 Mvan_5020
331	MSMEG_5689	-	hypothetical protein	5777961	5778230	89	118473017	+	Hypothetical proteins	Conserved					Mflv_1714	Mkms_4556	Mvan_5037
332	MSMEG_5848	-	amino acid permease-associated region	5915336	5916760	474	118472282	-	Transport and binding proteins	Amino acids, peptides and amines					Mflv_1611	Mkms_4656	Mvan_5147
333	MSMEG_5876	-	H-N-H endonuclease F-TflIV	5938086	5938424	112	118471812	+	DNA metabolism	DNA replication, recombination, and repair					Mflv_1578 Mflv_1579	Mkms_4680	Mvan_5177
334	MSMEG_5881	-	putative carbon monoxide dehydrogenase subunit G	5943756	5944466	236	118473133	+	Unclassified	Role category not yet assigned					Mflv_1572	Mkms_4689	Mvan_5184
335	MSMEG_5909	-	oxidoreductase	5968842	5969831	329	118471455	+	Central intermediary metabolism	Other					Mflv_1564	Mkms_5335	Mvan_5194
336	MSMEG_5935	-	ATP-dependent DNA helicase	5994502	5996577	691	118471724	-	DNA metabolism	DNA replication, recombination, and repair					Mflv_1524	Mkms_4745	Mvan_5233
337	MSMEG_5997	-	hypothetical protein	6063676	6064056	126	118467414	+	Hypothetical proteins	Conserved					Mflv_1506	Mkms_4765	Mvan_5260
338	MSMEG_6026	-	3-hydroxybutyrate dehydrogenase	6093324	6094070	248	118469625	-	Unclassified	Role category not yet assigned					Mflv_1472	Mkms_4787	Mvan_5299
339	MSMEG_6028	-	transcriptional regulator, LysR family protein	6095547	6096458	303	118472715	+	Regulatory functions	DNA interactions					Mflv_1470	Mkms_4789	Mvan_5301
340	MSMEG_6040	-	hypothetical protein	6106889	6107464	191	118469878	+	Hypothetical proteins	Conserved					Mflv_1461	Mkms_4797	Mvan_5310
341	MSMEG_6043	otsB	trehalose-phosphatase	6110570	6111319	249	118471139	+	Cellular processes	Adaptations to atypical conditions					Mflv_1458	Mkms_4800	Mvan_5313
342	MSMEG_6045	-	ABC heavy metal transporter, inner membrane subunit	6112469	6113341	290	118469279	-	Transport and binding proteins	Amino acids, peptides and amines	Transport and binding proteins	Unknown substrate			Mflv_1456	Mkms_4803	Mvan_5318
343	MSMEG_6046	-	cation ABC transporter, ATP-binding protein, putative	6113341	6114120	259	118468386	-	Transport and binding proteins	Cations and iron carrying compounds					Mflv_1455	Mkms_4804	Mvan_5319
344	MSMEG_6047	-	cation ABC transporter, periplasmic cation-binding protein, putative	6114107	6115072	321	118468373	-	Transport and binding proteins	Cations and iron carrying compounds					Mflv_1454	Mkms_4805	Mvan_5320
345	MSMEG_6078	-	LpqE protein	6141800	6142360	186	118467981	+	Unclassified	Role category not yet assigned					Mflv_1443	Mkms_4827	Mvan_5341
346	MSMEG_6089	-	hypothetical protein	6151715	6152521	268	118471011	-	Hypothetical proteins	Conserved					Mflv_1432 Mflv_2803	Mkms_4840	Mvan_5355
347	MSMEG_6095	-	D-amino acid deaminase	6157793	6159031	412	118468264	+	Central intermediary metabolism	Other	Unknown function	Enzymes of unknown specificity			Mflv_1427	Mkms_4845	Mvan_5361
348	MSMEG_6127	-	anti-anti-sigma factor	6190044	6190403	119	118470980	+	Regulatory functions	Protein interactions					Mflv_2021 Mflv_3284	Mkms_5246	Mvan_4702
349	MSMEG_6206	-	serine/threonine protein kinase PksC	6272798	6274021	407	118472763	-	Protein fate	Protein modification and repair					Mflv_1389	Mkms_2951 Mkms_5484	Mvan_5401
350	MSMEG_6208	-	palmitoyl-CoA hydrolase	6274619	6275416	265	118468689	+	Central intermediary metabolism	Other					Mflv_4093	Mkms_4938	Mvan_1008 Mvan_2250
351	MSMEG_6224	-	retinal pigment epithelial membrane protein	6288786	6290105	439	118468586	-	Central intermediary metabolism	Other					Mflv_1332	Mkms_4956	Mvan_5460
352	MSMEG_6260	glnT	glutamine synthetase, type III	6324998	6326302	434	118471322	+	Amino acid biosynthesis	Glutamate family					Mflv_1300	Mkms_4981	Mvan_5509
353	MSMEG_6261	-	glutamine amidotransferase, class II	6326334	6327203	289	118469039	+	Unknown function	Enzymes of unknown specificity					Mflv_1299	Mkms_4982	Mvan_5510
354	MSMEG_6262	-	FwdC/FmdC family protein	6327191	6327886	231	118473931	+	Unknown function	General					Mflv_1298	Mkms_4983	Mvan_5511
355	MSMEG_6263	-	glutamate synthase family protein	6327886	6329226	446	118471237	+	Amino acid biosynthesis	Glutamate family					Mflv_1297	Mkms_4984	Mvan_5512
356	MSMEG_6264	-	putative oxidoreductase	6329223	6330410	395	118468682	+	Central intermediary metabolism	Other					Mflv_1296	Mkms_4985	Mvan_5513
357	MSMEG_6265	-	transcriptional regulator	6330437	6331087	216	118472815	+	Regulatory functions	Other					Mflv_1295	Mkms_4986	Mvan_5514
358	MSMEG_6266	-	thiocyanate hydrolase beta subunit	6331259	6332059	266	118473519	+	Energy metabolism	Amino acids and amines					Mflv_4915	Mkms_5346	Mvan_1505
359	MSMEG_6267	-	thiocyanate hydrolase gamma subunit	6332056	6332766	236	118470813	+	Energy metabolism	Amino acids and amines	Cell envelope	Biosynthesis and degradation of murein sacculus and peptidoglycan			Mflv_4916	Mkms_5347	Mvan_1504
360	MSMEG_6268	-	putative ScnB protein	6332779	6333120	113	118472942	+	Unclassified	Role category not yet assigned					Mflv_4917	Mkms_5348	Mvan_1503
361	MSMEG_6289	-	trypsin	6354081	6355103	340	118468378	+	Unclassified	Role category not yet assigned					Mflv_1278	Mkms_5001	Mvan_5537
362	MSMEG_6318	-	putative diol dehydratase reactivation protein	6385224	6386960	578	118473492	-	Energy metabolism	Other					Mflv_1247	Mkms_5040	Mvan_5561
363	MSMEG_6320	-	diol dehydrase gamma subunit	6386957	6387301	114	118469461	-	Energy metabolism	Electron transport					Mflv_1246	Mkms_5041	Mvan_5562
364	MSMEG_6321	-	glycerol dehydratase large subunit	6387298	6389571	757	118472557	-	Energy metabolism	Other					Mflv_1245	Mkms_5042	Mvan_5563
365	MSMEG_6345	-	hypothetical protein	6407908	6408258	116	118472863	+	Hypothetical proteins	Conserved					Mflv_4509	Mkms_5387	Mvan_1860
366	MSMEG_6361	-	transcriptional regulator, MarR family protein	6417795	6418307	170	118470540	-	Regulatory functions	DNA interactions					Mflv_1190	Mkms_0796 Mkms_5075	Mvan_5614
367	MSMEG_6451	-	transcriptional regulator, ArsR family protein	6514667	6515059	130	118468111	+	Regulatory functions	DNA interactions					Mflv_1120	Mkms_4402	Mvan_5692
368	MSMEG_6453	-	sulfate permease	6515062	6516696	544	118467691	+	Transport and binding proteins	Anions					Mflv_1119	Mkms_4401	Mvan_5693
369	MSMEG_6471	-	glycine/D-amino acid oxidase	6535287	6536726	479	118468864	-	Transport and binding proteins	Amino acids, peptides and amines					Mflv_1109	Mkms_5174	Mvan_5703
370	MSMEG_6485	-	ATP binding protein	6547061	6547516	151	118467839	-	Unknown function	General					Mflv_1098	Mkms_5191	Mvan_5719
371	MSMEG_6520	-	orotate phosphoribosyltransferase	6581422	6582000	192	118473594	+	Purines, pyrimidines, nucleosides, and nucleotides	Pyrimidine ribonucleotide biosynthesis					Mflv_1084	Mkms_5212	Mvan_5738
372	MSMEG_6522	-	ABC transporter, inner membrane subunit	6583066	6583887	273	118469864	-	Transport and binding proteins	Amino acids, peptides and amines	Transport and binding proteins	Unknown substrate			Mflv_1082	Mkms_5214	Mvan_5740
373	MSMEG_6523	-	ABC transporter, membrane spanning protein	6583884	6584744	286	118468412	-	Transport and binding proteins	Amino acids, peptides and amines	Transport and binding proteins	Unknown substrate			Mflv_1081	Mkms_5215	Mvan_5741
374	MSMEG_6524	-	polyamine/opine/phosphonate ABC transporter periplasmic ligand-binding protein	6584753	6585904	383	118469151	-	Transport and binding proteins	Amino acids, peptides and amines	Transport and binding proteins	Unknown substrate			Mflv_1080	Mkms_5216	Mvan_5742
375	MSMEG_6533	-	hypothetical protein	6590911	6591837	308	118473218	-	Hypothetical proteins	Conserved					Mflv_4954	Mkms_5224	Mvan_1467
376	MSMEG_6539	-	hypothetical protein	6597610	6598509	299	118467615	-	Hypothetical proteins	Conserved					Mflv_1077	Mkms_5228	Mvan_5745
377	MSMEG_6542	-	B12-binding domain-containing protein	6598890	6599987	365	118471648	-	Unknown function	General					Mflv_1030	Mkms_3386	Mvan_5806
378	MSMEG_6546	-	transcriptional regulatory protein	6602836	6603639	267	118469605	-	Regulatory functions	Other					Mflv_2370	Mkms_2744	Mvan_4276
379	MSMEG_6585	-	acyl-CoA dehydrogenase	6638601	6639872	423	118470069	+	Fatty acid and phospholipid metabolism	Degradation					Mflv_0345	Mkms_5278	Mvan_0393
380	MSMEG_6610	-	protein of unknown function DUF58, putative	6663492	6664352	286	118472506	-	Unknown function	General					Mflv_0040	Mkms_5253	Mvan_0878
381	MSMEG_6660	-	permease, cytosine/purines, uracil, thiamine, allantoin family protein	6714430	6715866	478	118469456	+	Transport and binding proteins	Nucleosides, purines and pyrimidines					Mflv_0055	Mkms_4251	Mvan_0862
382	MSMEG_6665	-	integral membrane protein	6719637	6719912	91	118473033	-	Cell envelope	Other					Mflv_1962	Mkms_4428	Mvan_4755
383	MSMEG_6739	-	hypothetical protein	6785888	6786334	148	118467670	+	No Data	No Data					Mflv_1014	Mkms_3467	Mvan_5820
384	MSMEG_6741	-	ANTAR domain-containing protein	6787549	6788229	226	118472949	-	Regulatory functions	RNA interactions	Transcription	Transcription factors			Mflv_1809	Mkms_4466	Mvan_4938
385	MSMEG_6763	-	oxidoreductase	6807853	6808677	274	118472544	-	Central intermediary metabolism	Other					Mflv_3236	Mkms_5394	Mvan_5859
386	MSMEG_6764	-	transcriptional regulator, TetR family protein	6808750	6809331	193	118470460	+	Regulatory functions	DNA interactions					Mflv_3237	Mkms_5395	Mvan_5860
387	MSMEG_6778	-	hypothetical protein	6827190	6827630	146	118470006	-	No Data	No Data					Mflv_0491	Mkms_5423	Mvan_5903
388	MSMEG_6807	-	transcriptional regulator, TetR family protein	6856188	6856793	201	118469853	-	Regulatory functions	DNA interactions					Mflv_2460	Mkms_3776 Mkms_3795 Mkms_3797	Mvan_4193 Mvan_4194
389	MSMEG_6808	-	hypothetical protein	6856899	6858059	386	118471871	+	No Data	No Data					Mflv_2459	Mkms_3796 Mkms_3798	Mvan_4195
390	MSMEG_6817	-	RNA polymerase sigma factor, sigma-70 family protein	6867601	6868491	296	118471900	-	Transcription	Transcription factors					Mflv_1927	Mkms_4355 Mkms_4357	Mvan_4806
391	MSMEG_6821	-	NLP/P60 family protein	6871529	6872626	365	118469760	-	Unknown function	General					Mflv_0505	Mkms_5444	Mvan_5924
392	MSMEG_6919	-	proline-rich 28 kDa antigen	6962147	6963091	314	118471835	+	Cell envelope	Other					Mflv_0852	Mkms_5479	Mvan_6055
